# Supplementary material for: Pathogenic mechanism of extracranial arteriovenous malformations: insights from clinical, pathological, and genetic analyses
Source: Virchows Arch. 2025 Jul 2;488(5):1137–48. doi: 10.1007/s00428-025-04158-7 (PMC13175998; doi:10.1007/s00428-025-04158-7)
Supplement: Supplementary file 2 — Supplementary file2 (XLSX 222 KB) [file 428_2025_4158_MOESM2_ESM.xlsx]

## Sheet: Compared to other spots
Up-regulated genes at small vessel spots compared to other spots in MAP2K1Q56P-mutant AVM
FeatureID	FeatureName	Small Average	Small Log2 Fold Change	Small P-Value
ENSG00000171864	PRND	1.00485	1.86792	6.98115e-27
ENSG00000187498	COL4A1	19.9972	1.48443	5.42307e-22
ENSG00000183688	RFLNB	1.35761	1.50039	6.59368e-20
ENSG00000087303	NID2	2.28585	1.46398	1.6491e-19
ENSG00000204291	COL15A1	4.29376	1.36947	6.3789e-18
ENSG00000134817	APLNR	1.54825	1.37979	2.32758e-16
ENSG00000130300	PLVAP	2.48361	1.32022	8.92378e-16
ENSG00000119630	PGF	1.85469	1.34946	1.28887e-15
ENSG00000175264	CHST1	1.19726	1.33721	2.66944e-15
ENSG00000175130	MARCKSL1	2.15579	1.29819	3.51526e-15
ENSG00000185361	TNFAIP8L1	1.3006	1.31655	5.05948e-15
ENSG00000134871	COL4A2	17.9322	1.22762	9.58397e-15
ENSG00000179403	VWA1	3.34058	1.25178	1.28865e-14
ENSG00000130203	APOE	1.97762	1.32356	2.68733e-14
ENSG00000128641	MYO1B	2.57091	1.24132	4.33276e-14
ENSG00000161940	BCL6B	1.66405	1.26234	9.48658e-14
ENSG00000091136	LAMB1	2.70097	1.22119	1.36913e-13
ENSG00000186469	GNG2	1.17945	1.25634	2.30857e-13
ENSG00000163638	ADAMTS9	1.73532	1.25123	4.00448e-13
ENSG00000091409	ITGA6	2.50677	1.18556	9.03048e-13
ENSG00000185112	FAM43A	2.19676	1.19007	1.09098e-12
ENSG00000100311	PDGFB	2.77045	1.17865	1.14191e-12
ENSG00000215788	TNFRSF25	1.07433	1.24672	1.98134e-12
ENSG00000198435	NRARP	2.33573	1.17087	3.0472e-12
ENSG00000105472	CLEC11A	1.2329	1.18753	4.605e-12
ENSG00000167680	SEMA6B	1.5625	1.16472	4.79585e-12
ENSG00000095370	SH2D3C	1.42531	1.16296	7.37712e-12
ENSG00000187678	SPRY4	1.27031	1.2025	8.37056e-12
ENSG00000146376	ARHGAP18	1.52687	1.16267	1.10706e-11
ENSG00000125810	CD93	4.84607	1.10538	1.2804e-11
ENSG00000069122	ADGRF5	2.19855	1.1383	1.42067e-11
ENSG00000079257	LXN	1.11531	1.17441	1.50844e-11
ENSG00000146674	IGFBP3	10.15	1.11656	1.64256e-11
ENSG00000170323	FABP4	10.2765	1.09888	2.27834e-11
ENSG00000113140	SPARC	37.6995	1.06513	3.8979e-11
ENSG00000113555	PCDH12	1.10105	1.27234	3.93589e-11
ENSG00000128917	DLL4	2.36602	1.11095	4.46054e-11
ENSG00000171680	PLEKHG5	1.39681	1.12689	4.58356e-11
ENSG00000130158	DOCK6	1.78164	1.11595	7.91853e-11
ENSG00000130508	PXDN	1.77808	1.11931	8.07232e-11
ENSG00000203883	SOX18	5.38769	1.06574	8.50027e-11
ENSG00000185633	NDUFA4L2	1.22577	1.12473	8.81713e-11
ENSG00000172889	EGFL7	9.65472	1.05018	1.04742e-10
ENSG00000165757	JCAD	3.16241	1.07757	1.16432e-10
ENSG00000134954	ETS1	3.93743	1.06353	1.35514e-10
ENSG00000103966	EHD4	1.68543	1.10617	1.43847e-10
ENSG00000143248	RGS5	8.78171	1.05184	1.53773e-10
ENSG00000108622	ICAM2	1.81549	1.11266	1.66616e-10
ENSG00000178585	CTNNBIP1	1.22399	1.10874	1.69254e-10
ENSG00000121068	TBX2	1.79233	1.09864	1.69254e-10
ENSG00000134369	NAV1	1.78699	1.09801	1.74891e-10
ENSG00000179776	CDH5	4.69106	1.05638	1.82363e-10
ENSG00000135074	ADAM19	1.02088	1.12358	2.10994e-10
ENSG00000154133	ROBO4	2.2324	1.08213	2.53108e-10
ENSG00000104723	TUSC3	1.04939	1.11456	2.56496e-10
ENSG00000099250	NRP1	4.09243	1.04274	2.83042e-10
ENSG00000185585	OLFML2A	3.14816	1.05226	3.14369e-10
ENSG00000154096	THY1	3.7076	1.05486	3.51308e-10
ENSG00000145555	MYO10	1.2614	1.08514	4.32163e-10
ENSG00000184113	CLDN5	10.3763	1.02159	4.97102e-10
ENSG00000164125	GASK1B	1.37721	1.08271	9.77271e-10
ENSG00000101265	RASSF2	1.65336	1.06028	1.85866e-09
ENSG00000162618	ADGRL4	3.36196	1.01156	1.88749e-09
ENSG00000175899	A2M	15.7087	0.981568	1.98101e-09
ENSG00000169744	LDB2	2.98781	1.01127	2.03235e-09
ENSG00000162745	OLFML2B	3.97306	1.00298	2.38535e-09
ENSG00000111252	SH2B3	1.11531	1.05517	2.45347e-09
ENSG00000113083	LOX	1.46807	1.02908	2.60448e-09
ENSG00000149257	SERPINH1	2.12728	1.01487	3.06008e-09
ENSG00000124766	SOX4	2.0578	1.01348	3.62166e-09
ENSG00000134013	LOXL2	1.05473	1.12187	4.08493e-09
ENSG00000174749	FAM241A	1.95446	1.01135	5.47347e-09
ENSG00000010319	SEMA3G	1.72641	1.03163	5.62825e-09
ENSG00000004399	PLXND1	5.40016	0.970933	5.66383e-09
ENSG00000143772	ITPKB	1.71038	1.02792	6.12176e-09
ENSG00000066056	TIE1	1.79411	1.00839	7.33354e-09
ENSG00000167617	CDC42EP5	1.48589	1.00253	7.40883e-09
ENSG00000112769	LAMA4	6.40144	0.960202	7.84986e-09
ENSG00000145632	PLK2	1.52687	0.995082	9.14502e-09
ENSG00000140853	NLRC5	1.41997	0.998746	9.89305e-09
ENSG00000162998	FRZB	1.13312	1.01578	1.10936e-08
ENSG00000157510	AFAP1L1	1.27566	1.00367	1.11165e-08
ENSG00000106003	LFNG	1.08146	1.02612	1.11464e-08
ENSG00000034510	TMSB10	18.9816	0.93589	1.32869e-08
ENSG00000156453	PCDH1	2.64752	0.967836	1.52005e-08
ENSG00000161544	CYGB	1.53934	0.977248	1.80309e-08
ENSG00000165124	SVEP1	2.27694	0.996973	1.82074e-08
ENSG00000266714	MYO15B	1.37721	0.98087	2.20636e-08
ENSG00000112902	SEMA5A	1.01554	1.01411	2.24699e-08
ENSG00000261371	PECAM1	11.7677	0.931643	2.252e-08
ENSG00000140848	CPNE2	1.4271	1.01029	2.35662e-08
ENSG00000182022	CHST15	1.02623	0.999638	2.85322e-08
ENSG00000140931	CMTM3	2.71166	0.944231	3.4273e-08
ENSG00000080573	COL5A3	1.16341	0.98017	3.69646e-08
ENSG00000170962	PDGFD	1.56963	0.98538	4.30831e-08
ENSG00000110492	MDK	1.43066	0.956725	5.29525e-08
ENSG00000111348	ARHGDIB	3.29426	0.930517	5.55272e-08
ENSG00000005102	MEOX1	1.19548	0.962601	6.3606e-08
ENSG00000198844	ARHGEF15	1.38255	0.956913	6.61929e-08
ENSG00000154263	ABCA10	1.39503	0.948916	7.2383e-08
ENSG00000046889	PREX2	1.58922	0.939655	7.39261e-08
ENSG00000071246	VASH1	2.72235	0.927297	7.50295e-08
ENSG00000117114	ADGRL2	1.33979	0.949035	7.73491e-08
ENSG00000165716	DIPK1B	1.90992	0.941951	7.97248e-08
ENSG00000140937	CDH11	1.46451	0.952484	8.03508e-08
ENSG00000251322	SHANK3	2.19142	0.952002	8.18355e-08
ENSG00000070614	NDST1	2.31435	0.929399	8.50808e-08
ENSG00000188157	AGRN	1.97762	0.98155	1.17374e-07
ENSG00000113721	PDGFRB	7.37956	0.889689	1.24664e-07
ENSG00000019582	CD74	15.3203	0.885084	1.33886e-07
ENSG00000196628	TCF4	2.99672	0.903422	1.50721e-07
ENSG00000099139	PCSK5	1.23468	0.932684	1.73894e-07
ENSG00000163359	COL6A3	8.25969	0.879832	2.16626e-07
ENSG00000147113	DIPK2B	1.24002	0.925775	2.23254e-07
ENSG00000214357	NEURL1B	2.29654	0.900382	2.69245e-07
ENSG00000127954	STEAP4	1.5233	0.906063	2.74545e-07
ENSG00000143537	ADAM15	4.88348	0.878046	3.03024e-07
ENSG00000137509	PRCP	1.30416	0.915125	3.37947e-07
ENSG00000277443	MARCKS	3.40294	0.879695	3.45658e-07
ENSG00000109790	KLHL5	1.23824	0.91069	3.72115e-07
ENSG00000136237	RAPGEF5	1.53399	0.901098	3.76869e-07
ENSG00000081923	ATP8B1	1.24715	0.916877	4.26063e-07
ENSG00000137486	ARRB1	2.51746	0.882401	4.46109e-07
ENSG00000126785	RHOJ	1.14381	0.912374	4.51256e-07
ENSG00000188643	S100A16	3.07868	0.877286	4.55425e-07
ENSG00000168542	COL3A1	34.9808	0.862958	4.59593e-07
ENSG00000125266	EFNB2	2.71344	0.886285	4.83393e-07
ENSG00000031081	ARHGAP31	1.44847	0.892199	5.01085e-07
ENSG00000177374	HIC1	2.17538	0.88292	5.05377e-07
ENSG00000183160	TMEM119	1.41997	0.904376	5.16784e-07
ENSG00000184232	OAF	2.1736	0.885798	5.38326e-07
ENSG00000125753	VASP	2.8631	0.873054	5.70955e-07
ENSG00000112936	C7	2.63861	0.918499	5.78431e-07
ENSG00000130066	SAT1	3.63455	0.868547	5.84736e-07
ENSG00000141338	ABCA8	5.01176	0.85685	6.62408e-07
ENSG00000165949	IFI27	3.89467	0.860451	6.82371e-07
ENSG00000165507	DEPP1	3.91605	0.859928	6.85606e-07
ENSG00000175274	TP53I11	1.27744	0.891231	6.85606e-07
ENSG00000175471	MCTP1	2.12728	0.875508	7.30357e-07
ENSG00000131370	SH3BP5	2.77045	0.852538	1.06756e-06
ENSG00000099998	GGT5	1.39859	0.870418	1.10717e-06
ENSG00000187800	PEAR1	1.40572	0.880421	1.20303e-06
ENSG00000143554	SLC27A3	1.00306	0.892263	1.21853e-06
ENSG00000130309	COLGALT1	1.81371	0.865395	1.25103e-06
ENSG00000100034	PPM1F	1.82618	0.8657	1.26186e-06
ENSG00000169242	EFNA1	1.4271	0.863791	1.36512e-06
ENSG00000006210	CX3CL1	1.36296	0.865269	1.40274e-06
ENSG00000107738	VSIR	1.59991	0.859455	1.5444e-06
ENSG00000173327	MAP3K11	3.14638	0.839601	1.66194e-06
ENSG00000176435	CLEC14A	3.98197	0.830838	1.86113e-06
ENSG00000074660	SCARF1	1.23646	0.863217	1.87402e-06
ENSG00000142694	EVA1B	1.24537	0.860064	2.09839e-06
ENSG00000184009	ACTG1	4.6394	0.820526	2.10771e-06
ENSG00000187513	GJA4	1.93664	0.850948	2.2287e-06
ENSG00000139567	ACVRL1	1.49658	0.847754	2.36557e-06
ENSG00000157554	ERG	1.26318	0.849522	2.77255e-06
ENSG00000136068	FLNB	1.42531	0.841674	2.85825e-06
ENSG00000161638	ITGA5	2.72235	0.830628	2.90434e-06
ENSG00000136960	ENPP2	2.70453	0.829442	2.96632e-06
ENSG00000028137	TNFRSF1B	1.17054	0.856364	3.14527e-06
ENSG00000182871	COL18A1	9.07034	0.803431	3.18923e-06
ENSG00000148400	NOTCH1	1.85291	0.834439	3.55599e-06
ENSG00000139329	LUM	7.79112	0.800856	4.0024e-06
ENSG00000088387	DOCK9	2.09165	0.832138	4.02529e-06
ENSG00000132465	JCHAIN	4.15479	1.23796	4.14065e-06
ENSG00000106333	PCOLCE	2.32504	0.824137	4.14065e-06
ENSG00000142798	HSPG2	7.72698	0.796441	4.22424e-06
ENSG00000010327	STAB1	2.35889	0.819964	4.22424e-06
ENSG00000163788	SNRK	2.70453	0.813816	4.35072e-06
ENSG00000105538	RASIP1	1.22577	0.835225	4.61146e-06
ENSG00000085276	MECOM	1.09036	0.850197	4.8067e-06
ENSG00000157227	MMP14	2.70988	0.814223	4.92567e-06
ENSG00000114353	GNAI2	3.59892	0.800439	5.05388e-06
ENSG00000136802	LRRC8A	1.25071	0.838152	5.43285e-06
ENSG00000174059	CD34	4.969	0.790329	5.85699e-06
ENSG00000213719	CLIC1	1.81015	0.82231	6.08353e-06
ENSG00000151617	EDNRA	1.47342	0.815867	6.11459e-06
ENSG00000105974	CAV1	13.4193	0.774937	6.8936e-06
ENSG00000131620	ANO1	1.89745	0.811651	6.92534e-06
ENSG00000204262	COL5A2	1.4752	0.819649	7.05244e-06
ENSG00000165617	DACT1	1.33979	0.816593	7.11975e-06
ENSG00000149564	ESAM	2.72235	0.793617	7.90291e-06
ENSG00000131477	RAMP2	2.18607	0.804824	7.96746e-06
ENSG00000159674	SPON2	2.61723	0.804301	8.01603e-06
ENSG00000090372	STRN4	1.06364	0.825215	8.63996e-06
ENSG00000173372	C1QA	2.37493	0.803891	9.17735e-06
ENSG00000150630	VEGFC	1.40928	0.830963	1.00514e-05
ENSG00000241839	PLEKHO2	1.0868	0.828097	1.04915e-05
ENSG00000127947	PTPN12	1.31663	0.804541	1.06384e-05
ENSG00000198561	CTNND1	3.41541	0.77733	1.12171e-05
ENSG00000168394	TAP1	1.15629	0.812042	1.15665e-05
ENSG00000140092	FBLN5	3.10006	0.781573	1.27147e-05
ENSG00000110931	CAMKK2	1.59457	0.788417	1.29134e-05
ENSG00000105722	ERF	1.81549	0.792604	1.31037e-05
ENSG00000157570	TSPAN18	1.00306	0.816622	1.32709e-05
ENSG00000132622	HSPA12B	1.35227	0.794921	1.33813e-05
ENSG00000115457	IGFBP2	1.81906	0.795104	1.35739e-05
ENSG00000170004	CHD3	1.41462	0.808676	1.37838e-05
ENSG00000108821	COL1A1	22.5538	0.777622	1.42573e-05
ENSG00000162545	CAMK2N1	1.02444	0.810904	1.43253e-05
ENSG00000100596	SPTLC2	1.10105	0.806191	1.43253e-05
ENSG00000169641	LUZP1	1.02088	0.809982	1.51374e-05
ENSG00000137962	ARHGAP29	1.94021	0.785269	1.55777e-05
ENSG00000186994	KANK3	1.32198	0.798652	1.68816e-05
ENSG00000106511	MEOX2	3.20517	0.763202	1.70477e-05
ENSG00000152661	GJA1	1.01019	0.816668	1.83277e-05
ENSG00000166750	SLFN5	1.47164	0.777873	1.93336e-05
ENSG00000138031	ADCY3	1.49836	0.775837	1.98285e-05
ENSG00000169291	SHE	1.7175	0.783074	1.99224e-05
ENSG00000151276	MAGI1	1.0583	0.796519	2.06693e-05
ENSG00000111145	ELK3	1.28813	0.791692	2.07848e-05
ENSG00000169418	NPR1	1.27566	0.789189	2.08726e-05
ENSG00000100968	NFATC4	1.10996	0.791483	2.11535e-05
ENSG00000147065	MSN	3.80559	0.751532	2.23458e-05
ENSG00000164741	DLC1	2.47826	0.760242	2.31545e-05
ENSG00000196411	EPHB4	1.88676	0.787486	2.32117e-05
ENSG00000076928	ARHGEF1	1.53578	0.783175	2.33911e-05
ENSG00000133561	GIMAP6	1.79411	0.774553	2.36809e-05
ENSG00000135862	LAMC1	4.58951	0.748687	2.36983e-05
ENSG00000188641	DPYD	1.27744	0.78382	2.39593e-05
ENSG00000019144	PHLDB1	3.12678	0.756183	2.39724e-05
ENSG00000163453	IGFBP7	52.7188	0.733691	2.49054e-05
ENSG00000147257	GPC3	1.19726	0.785025	2.61035e-05
ENSG00000211592	IGKC	43.4133	1.26649	2.66717e-05
ENSG00000124491	F13A1	1.72641	0.779623	2.66717e-05
ENSG00000106991	ENG	5.38056	0.743367	2.73899e-05
ENSG00000140464	PML	1.73176	0.767201	3.04024e-05
ENSG00000108387	SEPTIN4	1.22399	0.773282	3.06386e-05
ENSG00000051523	CYBA	1.38968	0.799197	3.07643e-05
ENSG00000135218	CD36	2.91833	0.755412	3.09071e-05
ENSG00000129226	CD68	1.00128	0.795016	3.1063e-05
ENSG00000074181	NOTCH3	11.2742	0.728031	3.20362e-05
ENSG00000155366	RHOC	5.30217	0.731266	3.34719e-05
ENSG00000153317	ASAP1	1.66584	0.76843	3.51425e-05
ENSG00000131873	CHSY1	1.29704	0.776609	3.60834e-05
ENSG00000182578	CSF1R	1.20795	0.786089	3.66344e-05
ENSG00000150593	PDCD4	4.09243	0.734501	3.75703e-05
ENSG00000133110	POSTN	4.47905	0.740574	3.75703e-05
ENSG00000142156	COL6A1	15.078	0.721463	3.78292e-05
ENSG00000124785	NRN1	2.35889	0.748407	3.82976e-05
ENSG00000107562	CXCL12	10.1144	0.725712	3.85204e-05
ENSG00000104332	SFRP1	1.19548	0.78928	4.03219e-05
ENSG00000164692	COL1A2	24.4655	0.723788	4.2699e-05
ENSG00000110092	CCND1	2.86844	0.740069	4.31582e-05
ENSG00000144118	RALB	1.50371	0.748564	4.46234e-05
ENSG00000182240	BACE2	1.59991	0.744872	4.47878e-05
ENSG00000142634	EFHD2	1.53578	0.771744	4.54291e-05
ENSG00000143344	RGL1	1.18301	0.760912	4.54291e-05
ENSG00000129538	RNASE1	6.45667	0.729094	4.54291e-05
ENSG00000173517	PEAK1	1.84578	0.752717	4.54291e-05
ENSG00000130592	LSP1	4.21002	0.731842	4.58897e-05
ENSG00000131378	RFTN1	1.999	0.746629	4.70838e-05
ENSG00000249751	ECSCR	2.57804	0.742094	4.73087e-05
ENSG00000108219	TSPAN14	1.20617	0.765566	4.83961e-05
ENSG00000127951	FGL2	2.08808	0.751051	4.86494e-05
ENSG00000173482	PTPRM	1.88854	0.750011	4.9154e-05
ENSG00000213949	ITGA1	2.0382	0.741745	5.28161e-05
ENSG00000153071	DAB2	2.03998	0.744968	5.55801e-05
ENSG00000108679	LGALS3BP	3.18379	0.727735	5.61558e-05
ENSG00000067082	KLF6	4.12985	0.720789	5.72096e-05
ENSG00000250722	SELENOP	5.78499	0.720963	5.75082e-05
ENSG00000198355	PIM3	3.11075	0.722982	6.06325e-05
ENSG00000240065	PSMB9	1.07611	0.759701	6.08792e-05
ENSG00000149930	TAOK2	1.48767	0.75077	6.21523e-05
ENSG00000131634	TMEM204	1.41997	0.737956	6.35061e-05
ENSG00000160691	SHC1	2.14688	0.728588	6.93639e-05
ENSG00000113296	THBS4	5.24872	0.746925	6.966e-05
ENSG00000277258	PCGF2	1.24359	0.738703	7.50493e-05
ENSG00000061273	HDAC7	1.85291	0.730791	7.5849e-05
ENSG00000204264	PSMB8	1.55359	0.727787	7.60649e-05
ENSG00000089327	FXYD5	2.92367	0.720601	7.65708e-05
ENSG00000128567	PODXL	1.47342	0.734198	7.79407e-05
ENSG00000108819	PPP1R9B	2.28585	0.721666	7.84715e-05
ENSG00000239264	TXNDC5	2.1932	0.726523	7.93139e-05
ENSG00000144857	BOC	1.76739	0.732235	8.08372e-05
ENSG00000169908	TM4SF1	4.31157	0.71043	8.19263e-05
ENSG00000159189	C1QC	2.10234	0.738459	8.33601e-05
ENSG00000106565	TMEM176B	1.19726	0.736722	8.46188e-05
ENSG00000154721	JAM2	1.89745	0.729382	8.46188e-05
ENSG00000185650	ZFP36L1	7.34927	0.696538	8.63006e-05
ENSG00000163565	IFI16	2.69206	0.715126	8.8143e-05
ENSG00000130635	COL5A1	3.08224	0.715521	9.15585e-05
ENSG00000146112	PPP1R18	1.63733	0.732772	9.34489e-05
ENSG00000105971	CAV2	4.62692	0.700007	9.41387e-05
ENSG00000129657	SEC14L1	1.63377	0.733102	9.87057e-05
ENSG00000128487	SPECC1	1.04048	0.739396	0.00010005
ENSG00000133639	BTG1	3.68444	0.702915	0.000101512
ENSG00000103855	CD276	1.46985	0.721871	0.000102528
ENSG00000119655	NPC2	2.85063	0.70702	0.000102942
ENSG00000175602	CCDC85B	4.71601	0.698177	0.000106054
ENSG00000066336	SPI1	1.00841	0.818893	0.000108498
ENSG00000157873	TNFRSF14	1.49123	0.729333	0.000109906
ENSG00000185201	IFITM2	1.54825	0.712304	0.000115186
ENSG00000157483	MYO1E	1.49658	0.710773	0.000123025
ENSG00000163479	SSR2	2.58694	0.699976	0.000128073
ENSG00000152583	SPARCL1	13.8309	0.677508	0.00013372
ENSG00000117318	ID3	6.26782	0.684087	0.000134249
ENSG00000214063	TSPAN4	2.11659	0.704158	0.000135201
ENSG00000172757	CFL1	4.16726	0.688562	0.000135201
ENSG00000198743	SLC5A3	1.1545	0.717489	0.000147993
ENSG00000119865	CNRIP1	1.34336	0.709887	0.000148415
ENSG00000141503	MINK1	1.89923	0.704713	0.000148793
ENSG00000137726	FXYD6	1.63555	0.709193	0.000150584
ENSG00000121858	TNFSF10	1.31485	0.70965	0.000153358
ENSG00000166265	CYYR1	1.56606	0.701237	0.000153577
ENSG00000163513	TGFBR2	7.99245	0.67563	0.000157018
ENSG00000128512	DOCK4	1.20439	0.713325	0.000158599
ENSG00000269858	EGLN2	1.46807	0.704123	0.000160149
ENSG00000187608	ISG15	1.18657	0.720007	0.000160537
ENSG00000170458	CD14	1.40393	0.717988	0.000161007
ENSG00000154262	ABCA6	1.03335	0.721308	0.000162486
ENSG00000133574	GIMAP4	1.53399	0.707311	0.000163486
ENSG00000130303	BST2	2.21814	0.701675	0.000163569
ENSG00000104870	FCGRT	2.3393	0.693011	0.000177823
ENSG00000024422	EHD2	9.06856	0.668936	0.000178671
ENSG00000178695	KCTD12	8.77637	0.670752	0.00018148
ENSG00000106546	AHR	2.52815	0.68975	0.000182428
ENSG00000168209	DDIT4	1.44313	0.699267	0.00018451
ENSG00000062716	VMP1	1.00663	0.718284	0.000184778
ENSG00000100979	PLTP	1.59101	0.6928	0.000185537
ENSG00000134531	EMP1	6.1146	0.674288	0.000186213
ENSG00000171603	CLSTN1	2.08987	0.692693	0.000188586
ENSG00000166398	KIAA0355	1.1937	0.706068	0.000188586
ENSG00000105443	CYTH2	2.11303	0.704888	0.000190525
ENSG00000117525	F3	1.69434	0.720699	0.000199119
ENSG00000182718	ANXA2	8.08331	0.66675	0.000199119
ENSG00000161960	EIF4A1	1.8832	0.693958	0.00020134
ENSG00000100106	TRIOBP	3.00919	0.679847	0.000202414
ENSG00000130396	AFDN	1.15272	0.703164	0.000212412
ENSG00000002549	LAP3	1.33623	0.701808	0.000212713
ENSG00000173801	JUP	1.69612	0.700132	0.000215526
ENSG00000002834	LASP1	2.21636	0.68334	0.000232106
ENSG00000164932	CTHRC1	1.66762	0.698451	0.000232599
ENSG00000151693	ASAP2	2.08452	0.683466	0.000233581
ENSG00000168298	HIST1H1E	2.44441	0.67917	0.000235066
ENSG00000115935	WIPF1	1.50014	0.704154	0.000241158
ENSG00000102265	TIMP1	6.73461	0.66443	0.00025656
ENSG00000133056	PIK3C2B	1.09571	0.704786	0.000261127
ENSG00000185215	TNFAIP2	1.07611	0.702333	0.000264835
ENSG00000152492	CCDC50	3.60961	0.663849	0.000268727
ENSG00000132481	TRIM47	1.37186	0.684293	0.000270765
ENSG00000144724	PTPRG	1.7763	0.684997	0.000274668
ENSG00000133789	SWAP70	2.14866	0.676225	0.000279657
ENSG00000166710	B2M	15.0905	0.648216	0.000291149
ENSG00000171115	GIMAP8	2.00078	0.683173	0.00029855
ENSG00000011105	TSPAN9	1.29347	0.683486	0.000304524
ENSG00000074590	NUAK1	1.68187	0.683399	0.000305267
ENSG00000240583	AQP1	11.529	0.651031	0.00030931
ENSG00000189184	PCDH18	1.28813	0.703608	0.000310189
ENSG00000125844	RRBP1	2.26269	0.668809	0.000322465
ENSG00000137161	CNPY3	1.1937	0.695843	0.000324075
ENSG00000153815	CMIP	1.41997	0.679415	0.000330359
ENSG00000026025	VIM	119.776	0.640517	0.000332262
ENSG00000106948	AKNA	1.1456	0.716086	0.00033784
ENSG00000174807	CD248	2.30188	0.678528	0.00033784
ENSG00000188483	IER5L	1.46451	0.673598	0.000339369
ENSG00000205542	TMSB4X	69.86	0.635646	0.000374319
ENSG00000131759	RARA	1.27209	0.675241	0.000375475
ENSG00000186642	PDE2A	1.08502	0.68307	0.00038634
ENSG00000213203	GIMAP1	1.19192	0.677113	0.000388067
ENSG00000214021	TTLL3	1.0387	0.692716	0.00039276
ENSG00000110651	CD81	2.01326	0.662293	0.000406406
ENSG00000117758	STX12	1.18479	0.673979	0.000411294
ENSG00000132670	PTPRA	1.02444	0.723613	0.000422613
ENSG00000100345	MYH9	5.27544	0.64336	0.000425891
ENSG00000111885	MAN1A1	1.50905	0.661688	0.000433261
ENSG00000092964	DPYSL2	3.69334	0.644789	0.000441092
ENSG00000136830	NIBAN2	2.08096	0.658029	0.000441936
ENSG00000185551	NR2F2	6.3373	0.640863	0.000447287
ENSG00000050820	BCAR1	1.94912	0.659507	0.000454431
ENSG00000116584	ARHGEF2	2.16648	0.653744	0.000486443
ENSG00000112576	CCND3	1.33979	0.660646	0.00048931
ENSG00000108828	VAT1	4.11381	0.638964	0.000493063
ENSG00000125968	ID1	4.48439	0.641866	0.000502726
ENSG00000142552	RCN3	1.01019	0.684312	0.000507598
ENSG00000172081	MOB3A	1.23468	0.665172	0.000512494
ENSG00000166925	TSC22D4	1.02979	0.700092	0.000516124
ENSG00000174804	FZD4	2.18964	0.655496	0.000520767
ENSG00000071054	MAP4K4	2.13975	0.652314	0.0005393
ENSG00000117020	AKT3	2.73126	0.643	0.000543287
ENSG00000130429	ARPC1B	1.9509	0.658335	0.000548119
ENSG00000130702	LAMA5	2.3874	0.677961	0.000549044
ENSG00000102882	MAPK3	1.85825	0.65435	0.000550021
ENSG00000172725	CORO1B	1.47164	0.651513	0.000550052
ENSG00000119408	NEK6	1.12065	0.664934	0.000550603
ENSG00000143819	EPHX1	3.58288	0.636881	0.000556621
ENSG00000000971	CFH	4.95831	0.632428	0.000582591
ENSG00000141753	IGFBP4	10.4992	0.623895	0.000591409
ENSG00000143776	CDC42BPA	1.10284	0.666196	0.000597885
ENSG00000111321	LTBR	1.01375	0.677491	0.000605171
ENSG00000189058	APOD	7.87842	0.650472	0.000605516
ENSG00000115306	SPTBN1	4.65187	0.627953	0.000617979
ENSG00000065054	SLC9A3R2	4.40422	0.635842	0.000624552
ENSG00000173269	MMRN2	2.73126	0.639489	0.000639577
ENSG00000116962	NID1	1.52152	0.644145	0.000641468
ENSG00000152284	TCF7L1	1.6694	0.649387	0.000663766
ENSG00000119314	PTBP3	1.07968	0.65889	0.000669102
ENSG00000170581	STAT2	1.1545	0.664519	0.000681029
ENSG00000108774	RAB5C	2.61189	0.633304	0.000693444
ENSG00000178573	MAF	4.81756	0.627573	0.000694496
ENSG00000163697	APBB2	1.56606	0.639142	0.000698304
ENSG00000162704	ARPC5	1.0868	0.662887	0.000702939
ENSG00000120742	SERP1	1.37186	0.655787	0.000733125
ENSG00000122862	SRGN	1.86182	0.653356	0.000733216
ENSG00000135363	LMO2	1.92596	0.63896	0.000752972
ENSG00000162512	SDC3	1.4271	0.639658	0.000760251
ENSG00000244486	SCARF2	1.18479	0.650728	0.000768371
ENSG00000166033	HTRA1	3.09471	0.626608	0.000777929
ENSG00000182326	C1S	7.73589	0.620466	0.000779586
ENSG00000138080	EMILIN1	1.4948	0.643725	0.000790489
ENSG00000170989	S1PR1	1.81549	0.644124	0.000791392
ENSG00000151491	EPS8	2.16648	0.632327	0.000796493
ENSG00000084234	APLP2	3.88576	0.620177	0.000803294
ENSG00000150760	DOCK1	1.75848	0.638074	0.00080401
ENSG00000161835	GRASP	1.20973	0.647214	0.000893625
ENSG00000158270	COLEC12	1.45382	0.633233	0.00091837
ENSG00000150687	PRSS23	3.44035	0.620929	0.000946596
ENSG00000164054	SHISA5	1.04404	0.670155	0.000958847
ENSG00000159658	EFCAB14	2.20033	0.623972	0.00096549
ENSG00000152818	UTRN	3.2123	0.614583	0.00096549
ENSG00000169504	CLIC4	2.05245	0.624229	0.000988051
ENSG00000107281	NPDC1	5.93109	0.604794	0.00104351
ENSG00000149639	SOGA1	1.16876	0.638353	0.00105022
ENSG00000150093	ITGB1	3.59714	0.609769	0.00106805
ENSG00000006715	VPS41	1.03692	0.639123	0.00107443
ENSG00000165102	HGSNAT	1.14916	0.632751	0.00108548
ENSG00000101160	CTSZ	4.69285	0.604285	0.00108548
ENSG00000030582	GRN	1.59457	0.618368	0.0010873
ENSG00000138758	SEPTIN11	2.07205	0.620085	0.00109581
ENSG00000135506	OS9	2.89517	0.612558	0.00111326
ENSG00000064666	CNN2	2.69028	0.623159	0.00111864
ENSG00000113758	DBN1	1.3006	0.630002	0.0011194
ENSG00000198087	CD2AP	1.07255	0.633964	0.00113393
ENSG00000008256	CYTH3	1.16341	0.628119	0.00116988
ENSG00000122378	PRXL2A	1.69612	0.624318	0.00118348
ENSG00000138814	PPP3CA	1.79768	0.621995	0.00118413
ENSG00000221978	CCNL2	4.34542	0.598968	0.00122007
ENSG00000277494	GPIHBP1	1.59813	1.20704	0.00123841
ENSG00000067182	TNFRSF1A	3.15885	0.602654	0.00124077
ENSG00000160753	RUSC1	1.04939	0.631949	0.00125496
ENSG00000183853	KIRREL1	1.51261	0.613758	0.00128251
ENSG00000164733	CTSB	4.07283	0.599526	0.00129499
ENSG00000148175	STOM	3.82697	0.609725	0.00134138
ENSG00000204103	MAFB	1.9705	0.623852	0.00134214
ENSG00000143387	CTSK	1.66227	0.630128	0.00134582
ENSG00000153774	CFDP1	1.32554	0.622857	0.00136195
ENSG00000083857	FAT1	1.0672	0.624795	0.00137975
ENSG00000026508	CD44	4.35611	0.595028	0.00138458
ENSG00000079819	EPB41L2	2.22705	0.605932	0.00138914
ENSG00000164056	SPRY1	1.77273	0.614188	0.00139832
ENSG00000065135	GNAI3	1.02266	0.626897	0.00141572
ENSG00000151474	FRMD4A	1.24359	0.615425	0.00144014
ENSG00000171159	C9orf16	1.2329	0.625021	0.00144575
ENSG00000198189	HSD17B11	1.25249	0.613565	0.00149058
ENSG00000198795	ZNF521	1.31485	0.623937	0.00149388
ENSG00000114315	HES1	1.30238	0.626704	0.00151262
ENSG00000213676	ATF6B	1.25962	0.615914	0.00155198
ENSG00000213722	DDAH2	3.43501	0.590259	0.00160519
ENSG00000271601	LIX1L	3.09115	0.594591	0.00161855
ENSG00000110799	VWF	10.0556	0.59091	0.00164048
ENSG00000143545	RAB13	2.52102	0.595502	0.00165264
ENSG00000173821	RNF213	1.13491	0.624476	0.00169246
ENSG00000132356	PRKAA1	1.09393	0.613845	0.00171422
ENSG00000128283	CDC42EP1	1.436	0.600249	0.00174714
ENSG00000148248	SURF4	1.04761	0.622464	0.0017559
ENSG00000138594	TMOD3	1.39681	0.600943	0.00177527
ENSG00000128274	A4GALT	1.33801	0.601867	0.00182011
ENSG00000160710	ADAR	3.11253	0.587607	0.00183337
ENSG00000196937	FAM3C	1.42175	0.602915	0.00187878
ENSG00000102024	PLS3	3.50093	0.583342	0.00189949
ENSG00000142089	IFITM3	3.38868	0.583314	0.00193253
ENSG00000142192	APP	8.86545	0.57239	0.00193253
ENSG00000101938	CHRDL1	1.58388	0.600481	0.00193253
ENSG00000078596	ITM2A	2.79896	0.592806	0.00194805
ENSG00000102606	ARHGEF7	1.31307	0.602117	0.00196914
ENSG00000158710	TAGLN2	2.21993	0.591541	0.00200911
ENSG00000143878	RHOB	9.20574	0.572385	0.00201508
ENSG00000142173	COL6A2	16.0597	0.569874	0.00202189
ENSG00000163466	ARPC2	1.17054	0.60242	0.00205042
ENSG00000183722	LHFPL6	4.61623	0.577121	0.00207587
ENSG00000165633	VSTM4	1.06008	0.604827	0.00213146
ENSG00000100503	NIN	1.09571	0.60241	0.00217597
ENSG00000140750	ARHGAP17	1.72285	0.593539	0.0021986
ENSG00000146067	FAM193B	1.09749	0.601916	0.00221474
ENSG00000169813	HNRNPF	2.69919	0.580412	0.00222432
ENSG00000159335	PTMS	6.62415	0.569189	0.00222432
ENSG00000064989	CALCRL	1.1456	0.598653	0.002289
ENSG00000162430	SELENON	1.64802	0.593131	0.00234054
ENSG00000180357	ZNF609	1.41997	0.586955	0.00234374
ENSG00000122705	CLTA	2.57982	0.576666	0.00239571
ENSG00000147862	NFIB	3.65593	0.570883	0.00239753
ENSG00000055332	EIF2AK2	1.00663	0.601049	0.00241504
ENSG00000167615	LENG8	3.37621	0.571366	0.00242752
ENSG00000112419	PHACTR2	1.19726	0.588762	0.00260119
ENSG00000132669	RIN2	1.48054	0.581152	0.00260952
ENSG00000131981	LGALS3	3.6292	0.567122	0.00261848
ENSG00000101347	SAMHD1	1.46451	0.580372	0.00262309
ENSG00000085449	WDFY1	1.19548	0.587045	0.00276366
ENSG00000157654	PALM2-AKAP2	2.80252	0.570727	0.00276366
ENSG00000167202	TBC1D2B	1.45204	0.578193	0.00277194
ENSG00000111341	MGP	23.9435	0.555318	0.00279306
ENSG00000196262	PPIA	1.61773	0.58306	0.00282602
ENSG00000184347	SLIT3	2.64574	0.571008	0.00282836
ENSG00000273749	CYFIP1	1.33267	0.580312	0.00283377
ENSG00000061938	TNK2	1.39681	0.577412	0.00289039
ENSG00000050405	LIMA1	1.8244	0.575871	0.00300197
ENSG00000110237	ARHGEF17	2.67246	0.569097	0.0030061
ENSG00000150594	ADRA2A	1.14916	0.583412	0.00301615
ENSG00000135677	GNS	1.07611	0.585903	0.00302876
ENSG00000123104	ITPR2	1.50905	0.572185	0.00303965
ENSG00000138722	MMRN1	1.7567	0.600503	0.00314629
ENSG00000123384	LRP1	6.1823	0.557189	0.00317812
ENSG00000211455	STK38L	1.48589	0.574663	0.00318336
ENSG00000169100	SLC25A6	2.05245	0.566906	0.00333361
ENSG00000168137	SETD5	1.53221	0.565162	0.00343157
ENSG00000152518	ZFP36L2	6.33374	0.547726	0.00350603
ENSG00000136859	ANGPTL2	2.24487	0.566736	0.00351046
ENSG00000010295	IFFO1	1.02979	0.584781	0.00351241
ENSG00000100600	LGMN	2.407	0.564635	0.00353678
ENSG00000148484	RSU1	1.59457	0.560698	0.00376373
ENSG00000148700	ADD3	1.57319	0.564166	0.00377464
ENSG00000106823	ECM2	1.87251	0.562669	0.00380236
ENSG00000108848	LUC7L3	3.74501	0.54791	0.00381268
ENSG00000007392	LUC7L	1.25428	0.569653	0.00389032
ENSG00000196230	TUBB	1.19726	0.573409	0.00394976
ENSG00000182492	BGN	10.3798	0.543526	0.00396781
ENSG00000131446	MGAT1	1.90279	0.559902	0.00404992
ENSG00000166886	NAB2	1.00663	0.573549	0.00409419
ENSG00000132274	TRIM22	1.56428	0.564673	0.00410333
ENSG00000133313	CNDP2	1.0583	0.57093	0.00420793
ENSG00000110841	PPFIBP1	1.66049	0.561194	0.00422116
ENSG00000187244	BCAM	4.77658	0.542289	0.00426248
ENSG00000156587	UBE2L6	1.05295	0.569397	0.00427062
ENSG00000117298	ECE1	4.15479	0.544072	0.00428472
ENSG00000095139	ARCN1	1.68365	0.560671	0.00430532
ENSG00000134884	ARGLU1	3.01276	0.546913	0.00437442
ENSG00000138835	RGS3	1.85469	0.55889	0.00447314
ENSG00000104714	ERICH1	1.12422	0.566563	0.00447712
ENSG00000172037	LAMB2	3.98553	0.541456	0.00449216
ENSG00000214078	CPNE1	1.52509	0.550882	0.00450394
ENSG00000106723	SPIN1	2.08808	0.551849	0.00456848
ENSG00000184584	TMEM173	1.3879	0.557294	0.00458175
ENSG00000138449	SLC40A1	2.10946	0.551743	0.00472545
ENSG00000205730	ITPRIPL2	1.52687	0.548961	0.00472805
ENSG00000185070	FLRT2	1.16876	0.559633	0.0047586
ENSG00000136807	CDK9	1.689	0.556293	0.00478692
ENSG00000237441	RGL2	1.2418	0.558087	0.00484133
ENSG00000107819	SFXN3	1.04404	0.569233	0.00486086
ENSG00000276409	CCL14	6.79518	0.540054	0.00492065
ENSG00000117362	APH1A	1.0387	0.561841	0.00497922
ENSG00000100201	DDX17	1.16876	0.556624	0.00499039
ENSG00000186260	MRTFB	1.29882	0.551308	0.00502695
ENSG00000088930	XRN2	1.16519	0.556527	0.00507455
ENSG00000101290	CDS2	1.2133	0.552003	0.00526013
ENSG00000103196	CRISPLD2	1.49123	0.549029	0.00526527
ENSG00000158711	ELK4	1.23824	0.56003	0.00530145
ENSG00000141985	SH3GL1	1.16519	0.551796	0.00543636
ENSG00000100219	XBP1	1.00663	0.560993	0.00547235
ENSG00000130723	PRRC2B	1.25428	0.549599	0.00556061
ENSG00000109113	RAB34	1.69434	0.545765	0.00561644
ENSG00000117519	CNN3	5.31286	0.525646	0.00565434
ENSG00000100941	PNN	1.86894	0.542254	0.00572283
ENSG00000071051	NCK2	1.28813	0.543643	0.00588246
ENSG00000197226	TBC1D9B	3.52765	0.529408	0.00589492
ENSG00000177733	HNRNPA0	3.96059	0.525681	0.00591361
ENSG00000174348	PODN	4.66968	0.531586	0.00592044
ENSG00000138172	CALHM2	1.76026	0.53887	0.00626948
ENSG00000067066	SP100	1.99009	0.535557	0.00629876
ENSG00000090006	LTBP4	14.5026	0.515986	0.00630626
ENSG00000004534	RBM6	1.3202	0.545099	0.00635344
ENSG00000168497	CAVIN2	2.48005	0.530705	0.00636986
ENSG00000111269	CREBL2	1.28991	0.53793	0.00647322
ENSG00000108654	DDX5	3.00563	0.526863	0.00647322
ENSG00000127511	SIN3B	1.22933	0.545165	0.00647322
ENSG00000132475	H3F3B	2.75798	0.526423	0.00652124
ENSG00000122557	HERPUD2	1.13312	0.552089	0.00653646
ENSG00000078369	GNB1	1.89389	0.533953	0.00654748
ENSG00000070214	SLC44A1	1.20083	0.539596	0.00663193
ENSG00000164402	SEPTIN8	1.55181	0.532942	0.00665905
ENSG00000111328	CDK2AP1	1.28635	0.536252	0.00670312
ENSG00000182809	CRIP2	5.47855	0.549619	0.0068118
ENSG00000158195	WASF2	2.37671	0.527614	0.00683744
ENSG00000067057	PFKP	1.5625	0.530789	0.00689802
ENSG00000164548	TRA2A	1.37186	0.53261	0.00698551
ENSG00000159840	ZYX	4.14766	0.51793	0.00706245
ENSG00000117616	RSRP1	1.92417	0.530691	0.00712841
ENSG00000067167	TRAM1	1.25071	0.534786	0.00719489
ENSG00000125991	ERGIC3	2.252	0.525832	0.00720969
ENSG00000176438	SYNE3	1.66584	0.536096	0.00722954
ENSG00000108854	SMURF2	1.00663	0.543102	0.00724833
ENSG00000156052	GNAQ	3.45639	0.517276	0.00730807
ENSG00000112977	DAP	1.09036	0.538347	0.00731236
ENSG00000213626	LBH	1.56963	0.52728	0.00734217
ENSG00000185896	LAMP1	5.01532	0.511752	0.00741554
ENSG00000138386	NAB1	1.58032	0.529245	0.00743769
ENSG00000164111	ANXA5	4.57882	0.51216	0.00744272
ENSG00000039523	RIPOR1	1.23468	0.5309	0.00749054
ENSG00000198752	CDC42BPB	1.29525	0.528981	0.0075626
ENSG00000074416	MGLL	2.51033	0.520811	0.00761025
ENSG00000111450	STX2	1.04939	0.536889	0.00775404
ENSG00000239697	TNFSF12	1.91883	0.523352	0.00789472
ENSG00000075624	ACTB	9.1327	0.506828	0.0078957
ENSG00000164330	EBF1	2.09877	0.522282	0.00790889
ENSG00000140044	JDP2	1.37721	0.532465	0.00796082
ENSG00000123933	MXD4	1.51974	0.521433	0.0080755
ENSG00000135046	ANXA1	6.09856	0.505986	0.00809905
ENSG00000116729	WLS	1.77273	0.526396	0.00815131
ENSG00000157637	SLC38A10	1.37186	0.522924	0.00822574
ENSG00000196562	SULF2	1.17054	0.530746	0.00822574
ENSG00000105063	PPP6R1	1.05473	0.531991	0.00831958
ENSG00000231925	TAPBP	4.00691	0.508696	0.0083338
ENSG00000167193	CRK	1.2614	0.524295	0.00839029
ENSG00000125826	RBCK1	1.15094	0.530207	0.00839781
ENSG00000143515	ATP8B2	1.17054	0.536655	0.0084286
ENSG00000203485	INF2	3.5419	0.507945	0.00850306
ENSG00000171456	ASXL1	1.47698	0.519201	0.00862317
ENSG00000113369	ARRDC3	3.12678	0.51431	0.00882251
ENSG00000118523	CCN2	5.25941	0.506718	0.00882397
ENSG00000130332	LSM7	1.09571	0.526874	0.00907907
ENSG00000011451	WIZ	1.22933	0.526648	0.00913007
ENSG00000011028	MRC2	2.04176	0.519991	0.00914066
ENSG00000102317	RBM3	2.64039	0.508355	0.00917615
ENSG00000125730	C3	4.41491	0.516351	0.00926878
ENSG00000137507	LRRC32	1.76739	0.523432	0.00928406
ENSG00000129083	COPB1	1.17588	0.519724	0.0094224
ENSG00000213923	CSNK1E	1.1545	0.521446	0.00946267
ENSG00000110852	CLEC2B	1.0868	0.521862	0.00960535
ENSG00000170653	ATF7	1.00841	0.526514	0.00961367
ENSG00000124222	STX16	1.27387	0.51454	0.00974841
ENSG00000113580	NR3C1	2.65465	0.504752	0.00975103
ENSG00000143196	DPT	2.03998	0.518013	0.00981307
ENSG00000169592	INO80E	1.11174	0.521123	0.010029
ENSG00000180964	TCEAL8	1.07968	0.519618	0.0100352
ENSG00000087245	MMP2	5.80103	0.502368	0.0100974
ENSG00000170144	HNRNPA3	2.23062	0.506632	0.0101257
ENSG00000163297	ANTXR2	1.1937	0.513365	0.0103786
ENSG00000166086	JAM3	1.67296	0.512829	0.0104013
ENSG00000058668	ATP2B4	3.78064	0.494973	0.0104468
ENSG00000160953	PWWP3A	1.19548	0.513881	0.0104688
ENSG00000140575	IQGAP1	1.0583	0.518257	0.0104998
ENSG00000181222	POLR2A	2.11481	0.50456	0.0106638
ENSG00000197702	PARVA	1.89923	0.507532	0.0106903
ENSG00000140943	MBTPS1	1.47342	0.504172	0.0107725
ENSG00000172845	SP3	1.02266	0.517775	0.0107971
ENSG00000185189	NRBP2	1.03335	0.5166	0.011114
ENSG00000111676	ATN1	4.70354	0.488331	0.0112759
ENSG00000179820	MYADM	3.10362	0.492862	0.0113844
ENSG00000089159	PXN	2.25021	0.499581	0.011471
ENSG00000084636	COL16A1	1.69256	0.51167	0.0115004
ENSG00000147162	OGT	1.41284	0.501342	0.0115023
ENSG00000197879	MYO1C	2.18607	0.498593	0.0115981
ENSG00000131748	STARD3	1.04939	0.515348	0.0115981
ENSG00000100280	AP1B1	1.16163	0.507995	0.0117061
ENSG00000127329	PTPRB	1.13134	0.514058	0.0119375
ENSG00000143013	LMO4	1.21508	0.504658	0.0120571
ENSG00000204304	PBX2	1.999	0.499351	0.0120586
ENSG00000079102	RUNX1T1	1.04048	0.5138	0.012174
ENSG00000079432	CIC	1.48589	0.495761	0.0121889
ENSG00000155508	CNOT8	1.11353	0.509838	0.0123721
ENSG00000132589	FLOT2	1.98119	0.497598	0.0123812
ENSG00000068697	LAPTM4A	1.89923	0.498613	0.0124392
ENSG00000100097	LGALS1	14.075	0.475852	0.0125418
ENSG00000087077	TRIP6	1.30594	0.50737	0.012645
ENSG00000126709	IFI6	2.80252	0.494393	0.0127598
ENSG00000172354	GNB2	2.63149	0.491753	0.0128172
ENSG00000168591	TMUB2	1.03513	0.504978	0.0132856
ENSG00000159403	C1R	4.71422	0.484185	0.0133393
ENSG00000181826	RELL1	1.04048	0.502141	0.013587
ENSG00000183255	PTTG1IP	2.05067	0.490496	0.013587
ENSG00000169398	PTK2	2.15044	0.489545	0.0136345
ENSG00000054965	FAM168A	1.10818	0.500291	0.0136743
ENSG00000147526	TACC1	4.6875	0.478015	0.0137937
ENSG00000127603	MACF1	2.75442	0.48306	0.0139323
ENSG00000102931	ARL2BP	1.39324	0.497035	0.0139679
ENSG00000064961	HMG20B	1.06008	0.500502	0.0140207
ENSG00000108100	CCNY	1.28278	0.49203	0.0140722
ENSG00000121716	PILRB	1.31842	0.491279	0.0140786
ENSG00000104765	BNIP3L	1.74423	0.510543	0.0142008
ENSG00000142669	SH3BGRL3	2.87557	0.486858	0.0142224
ENSG00000023902	PLEKHO1	1.96159	0.489366	0.014311
ENSG00000085733	CTTN	3.43322	0.477481	0.0143631
ENSG00000038219	BOD1L1	1.14203	0.495231	0.014498
ENSG00000148516	ZEB1	1.76739	0.494291	0.0146495
ENSG00000196141	SPATS2L	1.49836	0.487217	0.0147358
ENSG00000162576	MXRA8	3.14816	0.480029	0.0148943
ENSG00000140682	TGFB1I1	1.61417	0.490988	0.0152374
ENSG00000078747	ITCH	1.10996	0.494353	0.0154117
ENSG00000164116	GUCY1A1	1.66049	0.494204	0.0157803
ENSG00000100650	SRSF5	1.36474	0.489552	0.0161978
ENSG00000077380	DYNC1I2	1.37899	0.481182	0.0164109
ENSG00000183291	SELENOF	1.53756	0.47668	0.0164943
ENSG00000111144	LTA4H	1.34514	0.486379	0.0164943
ENSG00000160932	LY6E	1.77808	0.48164	0.016695
ENSG00000166888	STAT6	2.22349	0.477004	0.0167706
ENSG00000149932	TMEM219	2.53528	0.472973	0.017129
ENSG00000160888	IER2	4.02651	0.471293	0.0172009
ENSG00000179144	GIMAP7	2.06849	0.480216	0.0174418
ENSG00000051128	HOMER3	1.4948	0.474236	0.0174677
ENSG00000166340	TPP1	1.8921	0.477027	0.0179443
ENSG00000141522	ARHGDIA	1.24002	0.478804	0.0182762
ENSG00000120594	PLXDC2	1.74245	0.475985	0.0183507
ENSG00000198728	LDB1	1.29704	0.475021	0.0183507
ENSG00000073849	ST6GAL1	1.25962	0.480828	0.0183974
ENSG00000005483	KMT2E	2.41056	0.468016	0.0186988
ENSG00000115204	MPV17	1.28456	0.473961	0.0188449
ENSG00000112078	KCTD20	1.02801	0.483381	0.0188449
ENSG00000152767	FARP1	1.02801	0.485703	0.0189789
ENSG00000077782	FGFR1	1.51618	0.470162	0.0192211
ENSG00000137033	IL33	1.14203	0.477647	0.0193122
ENSG00000197006	METTL9	1.66049	0.475499	0.0193962
ENSG00000104067	TJP1	2.0667	0.469104	0.0194688
ENSG00000116678	LEPR	1.17945	0.481443	0.0195304
ENSG00000162734	PEA15	2.99316	0.461673	0.0198211
ENSG00000011523	CEP68	1.43779	0.467582	0.0198211
ENSG00000196405	EVL	1.20973	0.478517	0.0202962
ENSG00000171703	TCEA2	1.01019	0.48065	0.0203736
ENSG00000144579	CTDSP1	3.59892	0.456915	0.0204082
ENSG00000187955	COL14A1	4.54319	0.457286	0.0205529
ENSG00000184897	H1FX	3.26753	0.456772	0.0207169
ENSG00000160789	LMNA	11.4257	0.447705	0.0207968
ENSG00000148737	TCF7L2	1.10462	0.473606	0.0209071
ENSG00000138434	ITPRID2	1.33979	0.467196	0.0211252
ENSG00000185800	DMWD	1.24893	0.469306	0.0213236
ENSG00000086062	B4GALT1	1.00306	0.477541	0.0213966
ENSG00000124214	STAU1	1.63198	0.468669	0.0215228
ENSG00000099385	BCL7C	1.55716	0.459828	0.0216095
ENSG00000067955	CBFB	1.11709	0.473992	0.0216407
ENSG00000145423	SFRP2	3.96594	0.481671	0.0219079
ENSG00000136156	ITM2B	4.40066	0.450356	0.0219148
ENSG00000114698	PLSCR4	2.01504	0.464761	0.0220707
ENSG00000110711	AIP	1.44313	0.460506	0.0222204
ENSG00000131374	TBC1D5	1.01732	0.471578	0.0222585
ENSG00000119402	FBXW2	1.20261	0.465687	0.0223611
ENSG00000100823	APEX1	1.31129	0.461438	0.0227225
ENSG00000136279	DBNL	1.31485	0.466782	0.0228103
ENSG00000076706	MCAM	10.1696	0.447702	0.0230159
ENSG00000092010	PSME1	3.19448	0.451551	0.0231744
ENSG00000005339	CREBBP	1.3879	0.458338	0.0231956
ENSG00000161013	MGAT4B	1.13847	0.464434	0.0232972
ENSG00000126456	IRF3	1.05473	0.47063	0.0233239
ENSG00000173020	GRK2	1.54112	0.462509	0.0234744
ENSG00000183283	DAZAP2	2.3197	0.453575	0.0235878
ENSG00000211448	DIO2	1.00485	0.469244	0.0235968
ENSG00000150403	TMCO3	1.09571	0.46581	0.0236432
ENSG00000184014	DENND5A	1.01732	0.469719	0.0237594
ENSG00000091986	CCDC80	4.65899	0.452262	0.0239952
ENSG00000049245	VAMP3	2.0186	0.456356	0.0240084
ENSG00000099889	ARVCF	1.06542	0.465561	0.0240084
ENSG00000100906	NFKBIA	1.75848	0.458978	0.0240793
ENSG00000198408	OGA	3.16063	0.448675	0.0241548
ENSG00000103275	UBE2I	1.86182	0.457793	0.0241958
ENSG00000269556	TMEM185A	1.14381	0.461699	0.0246406
ENSG00000149131	SERPING1	6.02373	0.440903	0.0249033
ENSG00000213593	TMX2	1.09393	0.462176	0.0249033
ENSG00000198931	APRT	1.02801	0.475052	0.0252176
ENSG00000167601	AXL	2.14688	0.451476	0.0252504
ENSG00000197694	SPTAN1	5.22021	0.438828	0.0259109
ENSG00000162591	MEGF6	1.7175	0.461214	0.0259786
ENSG00000170430	MGMT	1.12422	0.457914	0.0259786
ENSG00000211899	IGHM	5.91149	1.2664	0.0259786
ENSG00000129103	SUMF2	1.65336	0.454509	0.026003
ENSG00000100393	EP300	1.4752	0.448571	0.0261766
ENSG00000160310	PRMT2	1.74779	0.452862	0.0263272
ENSG00000143442	POGZ	1.24002	0.45333	0.0264873
ENSG00000196576	PLXNB2	2.18964	0.446362	0.0265616
ENSG00000135404	CD63	6.06115	0.434209	0.0266524
ENSG00000075420	FNDC3B	1.03513	0.458941	0.0269175
ENSG00000010278	CD9	6.06115	0.436496	0.0269321
ENSG00000108518	PFN1	6.25178	0.434319	0.027194
ENSG00000144824	PHLDB2	2.60654	0.444288	0.0272951
ENSG00000067900	ROCK1	1.47698	0.446211	0.027323
ENSG00000159128	IFNGR2	1.20261	0.452035	0.0273712
ENSG00000154845	PPP4R1	1.02979	0.536882	0.0279852
ENSG00000198625	MDM4	1.57853	0.442267	0.0280162
ENSG00000172638	EFEMP2	1.12243	0.452714	0.0280883
ENSG00000162434	JAK1	1.84578	0.448857	0.0280974
ENSG00000182952	HMGN4	1.03513	0.454869	0.0283204
ENSG00000100234	TIMP3	13.0274	0.42843	0.0284872
ENSG00000169925	BRD3	1.1456	0.450851	0.0285221
ENSG00000170275	CRTAP	5.99166	0.430665	0.0285865
ENSG00000137831	UACA	3.73789	0.434547	0.0286228
ENSG00000104324	CPQ	1.18836	0.449296	0.0286542
ENSG00000187837	HIST1H1C	5.07768	0.431566	0.0287153
ENSG00000214655	ZSWIM8	1.01554	0.452867	0.0295037
ENSG00000167657	DAPK3	1.51083	0.438493	0.0297601
ENSG00000101439	CST3	10.9856	0.425564	0.0298808
ENSG00000213977	TAX1BP3	2.09521	0.44049	0.0301649
ENSG00000020181	ADGRA2	2.18429	0.441989	0.0301976
ENSG00000163041	H3F3A	4.39353	0.428106	0.030532
ENSG00000103502	CDIPT	1.33089	0.440776	0.0306456
ENSG00000120071	KANSL1	1.11353	0.445404	0.0306456
ENSG00000157557	ETS2	1.63198	0.444552	0.0307514
ENSG00000188290	HES4	2.10056	0.439745	0.0308113
ENSG00000177951	BET1L	1.49302	0.435865	0.0308778
ENSG00000138119	MYOF	2.64039	0.433242	0.0309449
ENSG00000101856	PGRMC1	1.22042	0.443631	0.0311038
ENSG00000102189	EEA1	1.15985	0.443635	0.031319
ENSG00000138668	HNRNPD	1.41997	0.436867	0.0313382
ENSG00000107816	LZTS2	1.76383	0.439003	0.0317863
ENSG00000168807	SNTB2	1.32554	0.441259	0.0317919
ENSG00000125304	TM9SF2	1.49123	0.434144	0.0318879
ENSG00000181467	RAP2B	1.00485	0.463614	0.0321932
ENSG00000164924	YWHAZ	2.31435	0.434009	0.0321974
ENSG00000048740	CELF2	1.04404	0.447911	0.0322249
ENSG00000182979	MTA1	1.45026	0.433505	0.0322249
ENSG00000124225	PMEPA1	1.17054	0.441327	0.0322639
ENSG00000110066	KMT5B	1.04582	0.444582	0.0323722
ENSG00000113594	LIFR	1.6106	0.441006	0.0326603
ENSG00000103496	STX4	1.20973	0.438585	0.0326632
ENSG00000142910	TINAGL1	3.92674	0.43323	0.0326686
ENSG00000136720	HS6ST1	1.07255	0.441936	0.0326932
ENSG00000085871	MGST2	1.24893	0.437129	0.0327891
ENSG00000203879	GDI1	2.24843	0.43115	0.0330411
ENSG00000163430	FSTL1	3.06442	0.430602	0.0332359
ENSG00000104419	NDRG1	2.12194	0.434413	0.0333695
ENSG00000188612	SUMO2	2.65999	0.427058	0.0336759
ENSG00000134686	PHC2	1.67474	0.436698	0.0338787
ENSG00000108946	PRKAR1A	3.14816	0.423632	0.0343244
ENSG00000111077	TNS2	2.48717	0.426592	0.0343649
ENSG00000124067	SLC12A4	1.24002	0.433864	0.0348779
ENSG00000148180	GSN	27.211	0.413511	0.0351374
ENSG00000160408	ST6GALNAC6	2.46757	0.425375	0.0351502
ENSG00000108465	CDK5RAP3	1.45204	0.4264	0.0354526
ENSG00000166272	WBP1L	1.3487	0.428257	0.0354973
ENSG00000117713	ARID1A	1.06899	0.437575	0.0355276
ENSG00000136238	RAC1	1.8636	0.429995	0.0355594
ENSG00000242498	ARPIN	1.29347	0.428882	0.0356954
ENSG00000087086	FTL	5.36987	0.416574	0.0356954
ENSG00000198909	MAP3K3	1.17945	0.431806	0.03615
ENSG00000186635	ARAP1	1.36296	0.432546	0.0362445
ENSG00000160714	UBE2Q1	1.1937	0.43088	0.03642
ENSG00000168264	IRF2BP2	1.4948	0.425263	0.0365469
ENSG00000105700	KXD1	1.71216	0.429071	0.0373074
ENSG00000104805	NUCB1	4.06393	0.415834	0.0377168
ENSG00000044115	CTNNA1	1.99544	0.423334	0.0380099
ENSG00000132485	ZRANB2	1.18301	0.42759	0.0380346
ENSG00000126012	KDM5C	1.60882	0.429659	0.038197
ENSG00000109046	WSB1	2.71166	0.417974	0.0388551
ENSG00000197747	S100A10	3.8234	0.414052	0.0390013
ENSG00000170248	PDCD6IP	1.0868	0.428894	0.039084
ENSG00000083223	TUT7	1.07789	0.434047	0.039084
ENSG00000077147	TM9SF3	1.69434	0.423695	0.0402707
ENSG00000126756	UXT	1.05473	0.42648	0.0410898
ENSG00000103544	VPS35L	1.31663	0.420051	0.0411213
ENSG00000144642	RBMS3	1.69969	0.421491	0.0411781
ENSG00000118971	CCND2	1.54468	0.415443	0.0414003
ENSG00000196569	LAMA2	1.72819	0.422771	0.0414011
ENSG00000134046	MBD2	1.90636	0.418448	0.0415334
ENSG00000146676	PURB	1.60704	0.422641	0.041759
ENSG00000105373	NOP53	2.84528	0.410794	0.0417761
ENSG00000082438	COBLL1	1.24715	0.418517	0.0418213
ENSG00000116016	EPAS1	9.0543	0.404771	0.0419384
ENSG00000119396	RAB14	1.7959	0.41925	0.0423799
ENSG00000111817	DSE	1.32732	0.416518	0.0425419
ENSG00000100425	BRD1	1.11531	0.421242	0.0429895
ENSG00000157933	SKI	5.17033	0.403491	0.0430692
ENSG00000035862	TIMP2	9.98967	0.400478	0.0430987
ENSG00000173120	KDM2A	1.28635	0.416312	0.043217
ENSG00000156030	ELMSAN1	1.32554	0.414926	0.0433496
ENSG00000196588	MRTFA	1.16698	0.420793	0.043569
ENSG00000149115	TNKS1BP1	1.06542	0.42114	0.0439262
ENSG00000100811	YY1	1.37721	0.411813	0.0441861
ENSG00000183726	TMEM50A	2.30188	0.409963	0.0448241
ENSG00000158747	NBL1	5.17033	0.402006	0.0449265
ENSG00000103319	EEF2K	1.62486	0.417047	0.0449265
ENSG00000172572	PDE3A	1.09927	0.420602	0.0450841
ENSG00000182934	SRPRA	1.28456	0.412192	0.0453052
ENSG00000167470	MIDN	1.78342	0.41379	0.0454479
ENSG00000163320	CGGBP1	1.46095	0.408603	0.0456262
ENSG00000182197	EXT1	1.436	0.411664	0.0459181
ENSG00000173848	NET1	1.44491	0.409549	0.0462597
ENSG00000140612	SEC11A	2.78114	0.403687	0.046426
ENSG00000211450	SELENOH	1.68722	0.414919	0.0464953
ENSG00000189067	LITAF	1.53578	0.406519	0.046523
ENSG00000176658	MYO1D	1.19905	0.415891	0.0469771
ENSG00000011465	DCN	27.888	0.395688	0.0469921
ENSG00000185359	HGS	1.15985	0.411969	0.0472001
ENSG00000170776	AKAP13	1.78342	0.410733	0.0474128
ENSG00000115966	ATF2	1.18123	0.41267	0.0481677
ENSG00000136732	GYPC	1.12065	0.411831	0.0481749
ENSG00000124942	AHNAK	28.6488	0.388638	0.0483307
ENSG00000152061	RABGAP1L	1.14916	0.425901	0.0484771
ENSG00000214046	SMIM7	1.07611	0.411701	0.0485308
ENSG00000181090	EHMT1	1.27744	0.409136	0.0486767
ENSG00000182670	TTC3	1.86716	0.409485	0.0488823
ENSG00000163875	MEAF6	1.13312	0.409656	0.0491852
ENSG00000240771	ARHGEF25	1.81193	0.412615	0.0492624
ENSG00000175387	SMAD2	1.38077	0.40404	0.0494238
ENSG00000069020	MAST4	1.07789	0.40861	0.0503518
ENSG00000105223	PLD3	1.94555	0.402997	0.0508469
ENSG00000136536	2024-03-07	1.85291	0.40355	0.0512238
ENSG00000175582	RAB6A	1.4271	0.399223	0.0512782
ENSG00000167978	SRRM2	1.20261	0.406935	0.0512921
ENSG00000119707	RBM25	1.05117	0.409052	0.051571
ENSG00000109606	DHX15	1.39146	0.401153	0.0518271
ENSG00000110108	TMEM109	1.81371	0.403783	0.052046
ENSG00000204628	RACK1	5.78499	0.387283	0.0525964
ENSG00000113384	GOLPH3	1.41641	0.398203	0.0528631
ENSG00000187239	FNBP1	1.09393	0.408604	0.053331
ENSG00000002586	CD99	3.74679	0.390351	0.0535113
ENSG00000137497	NUMA1	2.14688	0.396207	0.0542283
ENSG00000177469	CAVIN1	13.724	0.382543	0.0543762
ENSG00000140945	CDH13	2.53171	0.399799	0.0544735
ENSG00000141002	TCF25	1.65158	0.40071	0.0547855
ENSG00000197461	PDGFA	1.31663	0.396312	0.055445
ENSG00000123349	PFDN5	1.65871	0.40038	0.0554661
ENSG00000211460	TSN	1.02801	0.401744	0.0561753
ENSG00000130558	OLFM1	1.31307	0.402681	0.0562688
ENSG00000010322	NISCH	1.11353	0.399001	0.0567669
ENSG00000105321	CCDC9	1.16876	0.396996	0.0572979
ENSG00000123144	TRIR	2.86666	0.385337	0.0587233
ENSG00000062194	GPBP1	1.04582	0.397835	0.0590224
ENSG00000180304	OAZ2	3.14282	0.384678	0.0593061
ENSG00000114019	AMOTL2	2.53884	0.386161	0.0595998
ENSG00000111678	C12orf57	5.30573	0.37783	0.0598811
ENSG00000074800	ENO1	1.06008	0.400663	0.0599737
ENSG00000134308	YWHAQ	1.16163	0.392421	0.0603181
ENSG00000118762	PKD2	1.87429	0.388499	0.0611001
ENSG00000140299	BNIP2	1.67653	0.391797	0.0614391
ENSG00000103549	RNF40	1.0191	0.402868	0.0614685
ENSG00000169223	LMAN2	1.36296	0.386309	0.0617862
ENSG00000078808	SDF4	2.37493	0.383653	0.0622495
ENSG00000182087	TMEM259	1.48945	0.382265	0.0629987
ENSG00000139218	SCAF11	1.09036	0.390714	0.0630837
ENSG00000145675	PIK3R1	1.19014	0.387409	0.0633917
ENSG00000171988	JMJD1C	1.36117	0.637476	0.0633917
ENSG00000099904	ZDHHC8	1.07077	0.396956	0.0634228
ENSG00000166326	TRIM44	1.24359	0.386859	0.0636421
ENSG00000143183	TMCO1	1.126	0.389012	0.0638009
ENSG00000132470	ITGB4	1.70147	0.393177	0.0639962
ENSG00000134644	PUM1	1.2614	0.387394	0.0649366
ENSG00000153902	LGI4	1.73176	0.386548	0.0653191
ENSG00000101972	STAG2	1.53399	0.377988	0.0658169
ENSG00000204217	BMPR2	1.94377	0.387358	0.0658614
ENSG00000113269	RNF130	1.02801	0.389083	0.0658916
ENSG00000014216	CAPN1	1.04226	0.388199	0.0659828
ENSG00000152291	TGOLN2	2.22349	0.379864	0.0660333
ENSG00000085832	EPS15	1.64446	0.384957	0.0665746
ENSG00000131503	ANKHD1	1.25784	0.381549	0.0668113
ENSG00000149212	SESN3	1.14025	0.385075	0.0669016
ENSG00000125835	SNRPB	1.00306	0.389354	0.0669864
ENSG00000197324	LRP10	1.9117	0.38258	0.0674996
ENSG00000107186	MPDZ	1.29882	0.380099	0.0676002
ENSG00000028528	SNX1	2.29297	0.377034	0.0677448
ENSG00000130522	JUND	6.74708	0.369551	0.0681519
ENSG00000140545	MFGE8	3.89289	0.371432	0.0686438
ENSG00000177565	TBL1XR1	1.08502	0.384457	0.0691213
ENSG00000141867	BRD4	1.36652	0.383539	0.0701232
ENSG00000101150	TPD52L2	1.59991	0.373033	0.0706288
ENSG00000013374	NUB1	1.07433	0.384638	0.0710919
ENSG00000184640	SEPTIN9	2.06492	0.377427	0.0716949
ENSG00000204256	BRD2	2.4355	0.372166	0.0717089
ENSG00000113621	TXNDC15	1.07255	0.380175	0.0717215
ENSG00000125249	RAP2A	1.1064	0.379284	0.0717741
ENSG00000115414	FN1	6.15201	0.368113	0.0727184
ENSG00000167397	VKORC1	1.02979	0.382045	0.0729338
ENSG00000083896	YTHDC1	1.21686	0.375801	0.0731691
ENSG00000136997	MYC	1.04582	0.381167	0.073401
ENSG00000100227	POLDIP3	1.33089	0.372112	0.0741059
ENSG00000099991	CABIN1	1.36117	0.371714	0.0744923
ENSG00000120708	TGFBI	1.60348	0.367972	0.0750527
ENSG00000120896	SORBS3	5.07055	0.361729	0.0751268
ENSG00000055609	KMT2C	1.41462	0.370887	0.07524
ENSG00000124299	PEPD	1.13134	0.374168	0.0755059
ENSG00000133800	LYVE1	1.42888	0.394411	0.0758674
ENSG00000104852	SNRNP70	1.23111	0.372339	0.0762008
ENSG00000132386	SERPINF1	2.33573	0.370586	0.0763473
ENSG00000122482	ZNF644	1.53934	0.36575	0.0769039
ENSG00000169221	TBC1D10B	1.0387	0.376427	0.0769039
ENSG00000049618	ARID1B	1.21864	0.371373	0.0770178
ENSG00000141551	CSNK1D	1.60348	0.36413	0.0772369
ENSG00000117859	OSBPL9	1.07611	0.373815	0.0783015
ENSG00000182095	TNRC18	1.05117	0.373291	0.0783855
ENSG00000137207	YIPF3	1.26675	0.368919	0.0784637
ENSG00000147649	MTDH	1.84578	0.368796	0.0792549
ENSG00000100030	MAPK1	1.16698	0.370019	0.079547
ENSG00000162733	DDR2	1.57319	0.36404	0.0797694
ENSG00000161547	SRSF2	1.18836	0.36884	0.0801573
ENSG00000135636	DYSF	1.98119	0.369595	0.0802301
ENSG00000156642	NPTN	1.86894	0.367548	0.0802301
ENSG00000178988	MRFAP1L1	1.58744	0.362032	0.0816387
ENSG00000157954	WIPI2	1.0672	0.370084	0.0823464
ENSG00000114626	ABTB1	1.51618	0.36289	0.0826051
ENSG00000143774	GUK1	3.16776	0.358536	0.0828704
ENSG00000197724	PHF2	1.0583	0.369629	0.0829347
ENSG00000136100	VPS36	1.08858	0.370011	0.0833498
ENSG00000109686	SH3D19	1.13847	0.365339	0.0836512
ENSG00000175203	DCTN2	1.71572	0.365942	0.083852
ENSG00000105426	PTPRS	2.09165	0.363251	0.0838671
ENSG00000101161	PRPF6	1.6498	0.365703	0.0845343
ENSG00000165389	SPTSSA	1.02801	0.367083	0.0845948
ENSG00000134294	SLC38A2	2.44263	0.359416	0.0846823
ENSG00000168936	TMEM129	1.01019	0.377443	0.0854258
ENSG00000170955	CAVIN3	2.12015	0.361705	0.085659
ENSG00000088448	ANKRD10	1.75492	0.363029	0.0861792
ENSG00000138448	ITGAV	1.11174	0.363142	0.0862947
ENSG00000137504	CREBZF	1.04582	0.368053	0.086736
ENSG00000108312	UBTF	1.43779	0.356709	0.0871387
ENSG00000132549	VPS13B	1.12422	0.362722	0.087163
ENSG00000105323	HNRNPUL1	2.66177	0.354644	0.0871979
ENSG00000096746	HNRNPH3	3.28	0.352074	0.087282
ENSG00000171867	PRNP	1.11531	0.361841	0.087579
ENSG00000131507	NDFIP1	2.2609	0.356536	0.0876434
ENSG00000168385	SEPTIN2	1.45738	0.354191	0.0884827
ENSG00000198792	TMEM184B	1.08858	0.362737	0.0884827
ENSG00000133030	MPRIP	4.24031	0.348733	0.0886851
ENSG00000067560	RHOA	3.78777	0.348975	0.0894827
ENSG00000168056	LTBP3	6.66869	0.34584	0.089676
ENSG00000106609	TMEM248	1.43957	0.352728	0.0906934
ENSG00000129353	SLC44A2	2.99316	0.351416	0.0907377
ENSG00000117448	AKR1A1	1.0387	0.360734	0.0907924
ENSG00000164916	FOXK1	1.00841	0.364408	0.0924642
ENSG00000166848	TERF2IP	1.37543	0.351146	0.0927516
ENSG00000023516	AKAP11	1.20261	0.353379	0.0939835
ENSG00000123243	ITIH5	1.24359	0.352811	0.0940791
ENSG00000143933	CALM2	1.92596	0.352192	0.0948135
ENSG00000175215	CTDSP2	3.31564	0.343921	0.09582
ENSG00000159256	MORC3	1.01197	0.359071	0.0960755
ENSG00000091039	OSBPL8	1.20795	0.351092	0.0967662
ENSG00000181722	ZBTB20	1.46807	0.344798	0.0979772
ENSG00000121774	KHDRBS1	1.02623	0.353497	0.0984417
ENSG00000154305	MIA3	1.01732	0.354599	0.0987099
ENSG00000148053	NTRK2	1.23646	0.349799	0.0989652
ENSG00000169554	ZEB2	3.32454	0.342047	0.0993828
ENSG00000129351	ILF3	1.8832	0.348404	0.0997806
ENSG00000124155	PIGT	1.17767	0.348794	0.0997806
ENSG00000073921	PICALM	1.70859	0.34972	0.10029
ENSG00000071967	CYBRD1	2.7954	0.342364	0.100584
ENSG00000099622	CIRBP	10.5384	0.332164	0.101587
ENSG00000151135	TMEM263	1.08324	0.352024	0.101839
ENSG00000204310	AGPAT1	1.2614	0.344845	0.102515
ENSG00000168172	HOOK3	1.33089	0.342866	0.103532
ENSG00000116350	SRSF4	1.79946	0.345604	0.103738
ENSG00000118007	STAG1	1.05473	0.352741	0.103793
ENSG00000125503	PPP1R12C	1.74245	0.345511	0.103837
ENSG00000168710	AHCYL1	1.08858	0.354297	0.104086
ENSG00000100300	TSPO	2.16291	0.342047	0.104586
ENSG00000184863	RBM33	1.7371	0.346822	0.104931
ENSG00000108349	CASC3	1.65871	0.345993	0.10523
ENSG00000142227	EMP3	1.33979	0.345986	0.10571
ENSG00000243678	NME2	1.80302	0.343641	0.10665
ENSG00000197256	KANK2	2.94684	0.336812	0.106686
ENSG00000172531	PPP1CA	1.09571	0.344191	0.107027
ENSG00000184743	ATL3	1.13491	0.343551	0.107664
ENSG00000100014	SPECC1L	1.21508	0.34059	0.108732
ENSG00000109610	SOD3	4.97791	0.331762	0.109578
ENSG00000167548	KMT2D	1.07077	0.346648	0.109578
ENSG00000136235	GPNMB	1.34158	0.345636	0.109885
ENSG00000176978	DPP7	1.37008	0.336384	0.110127
ENSG00000092199	HNRNPC	1.00128	0.345076	0.110587
ENSG00000166681	BEX3	1.70503	0.339599	0.111558
ENSG00000104365	IKBKB	1.56072	0.332047	0.112475
ENSG00000151923	TIAL1	1.34158	0.334043	0.11316
ENSG00000123066	MED13L	1.19548	0.337223	0.113314
ENSG00000123143	PKN1	1.37543	0.338538	0.113903
ENSG00000132424	PNISR	1.37899	0.333193	0.113963
ENSG00000196504	PRPF40A	1.00841	0.341504	0.113964
ENSG00000112343	TRIM38	1.07789	0.338481	0.114572
ENSG00000186184	POLR1D	1.66584	0.337852	0.115029
ENSG00000129009	ISLR	2.69741	0.330338	0.116953
ENSG00000162191	UBXN1	1.49658	0.329449	0.117008
ENSG00000161202	DVL3	1.21508	0.331371	0.119151
ENSG00000164091	WDR82	1.61417	0.335036	0.119398
ENSG00000167123	CERCAM	1.02623	0.337443	0.120343
ENSG00000160058	BSDC1	1.31485	0.329637	0.120539
ENSG00000124831	LRRFIP1	1.29882	0.328695	0.120894
ENSG00000072364	AFF4	1.46985	0.32631	0.120981
ENSG00000145824	CXCL14	9.07925	0.334197	0.121616
ENSG00000136709	WDR33	1.31129	0.327686	0.121703
ENSG00000115234	SNX17	1.47876	0.325149	0.122243
ENSG00000183741	CBX6	1.60704	0.33347	0.122495
ENSG00000170876	TMEM43	1.27209	0.327747	0.122886
ENSG00000189060	H1F0	1.38968	0.330353	0.12292
ENSG00000101384	JAG1	2.18607	0.330042	0.122958
ENSG00000197912	SPG7	1.15807	0.329056	0.124433
ENSG00000185236	RAB11B	3.28	0.321556	0.124752
ENSG00000102316	MAGED2	3.81806	0.319684	0.124892
ENSG00000175220	ARHGAP1	1.82262	0.327607	0.125429
ENSG00000134313	KIDINS220	1.14025	0.327604	0.126611
ENSG00000105404	RABAC1	1.82262	0.327137	0.126674
ENSG00000280789	PAGR1	1.06186	0.330973	0.127272
ENSG00000106400	ZNHIT1	1.08324	0.326913	0.129455
ENSG00000182473	EXOC7	1.0191	0.32993	0.130246
ENSG00000160633	SAFB	1.64089	0.327032	0.13035
ENSG00000135446	CDK4	1.38077	0.320778	0.131234
ENSG00000173113	TRMT112	1.14738	0.323493	0.13148
ENSG00000156273	BACH1	1.12065	0.324583	0.131505
ENSG00000153147	SMARCA5	1.31663	0.319891	0.131777
ENSG00000119335	SET	1.19726	0.321803	0.132195
ENSG00000183963	SMTN	3.38156	0.317143	0.132502
ENSG00000168077	SCARA3	1.18301	0.326451	0.134378
ENSG00000186174	BCL9L	1.44135	0.31744	0.135717
ENSG00000144028	SNRNP200	1.84578	0.32156	0.136876
ENSG00000132824	SERINC3	1.53578	0.31352	0.137655
ENSG00000137409	MTCH1	2.00078	0.317409	0.138162
ENSG00000164463	CREBRF	1.13312	0.322711	0.138974
ENSG00000163520	FBLN2	4.46658	0.310943	0.139056
ENSG00000171681	ATF7IP	1.02801	0.321574	0.139475
ENSG00000138674	SEC31A	1.76561	0.317992	0.140237
ENSG00000092841	MYL6	8.59642	0.303136	0.145856
ENSG00000072134	EPN2	1.17945	0.312371	0.145905
ENSG00000008294	SPAG9	1.92417	0.312663	0.146644
ENSG00000121691	CAT	1.58566	0.305362	0.147377
ENSG00000135720	DYNC1LI2	3.01988	0.305595	0.147993
ENSG00000071537	SEL1L	1.05117	0.313977	0.148445
ENSG00000116685	KIAA2013	1.07968	0.312322	0.149015
ENSG00000055917	PUM2	1.06364	0.312519	0.149349
ENSG00000140577	CRTC3	1.00306	0.313839	0.149937
ENSG00000104824	HNRNPL	1.09571	0.310584	0.15135
ENSG00000133226	SRRM1	1.35048	0.306531	0.151623
ENSG00000097007	ABL1	1.59279	0.305983	0.151964
ENSG00000115216	NRBP1	1.02444	0.312844	0.151979
ENSG00000099260	PALMD	1.18479	0.307788	0.153248
ENSG00000112701	SENP6	1.49658	0.303316	0.153858
ENSG00000127922	SEM1	1.13669	0.308521	0.154393
ENSG00000105254	TBCB	1.96159	0.306869	0.154807
ENSG00000112679	DUSP22	1.07433	0.307924	0.157467
ENSG00000167779	IGFBP6	3.84478	0.304721	0.158052
ENSG00000103024	NME3	1.84756	0.305942	0.158057
ENSG00000093010	COMT	1.09215	0.305892	0.158233
ENSG00000100242	SUN2	1.96515	0.303896	0.159299
ENSG00000182534	MXRA7	5.60148	0.295091	0.159347
ENSG00000139613	SMARCC2	1.26675	0.302944	0.159356
ENSG00000167191	GPRC5B	1.03157	0.30801	0.159446
ENSG00000122218	COPA	1.53043	0.299133	0.159682
ENSG00000102572	STK24	1.72285	0.305012	0.160232
ENSG00000160551	TAOK1	1.28278	0.301258	0.161301
ENSG00000139154	AEBP2	1.10105	0.303754	0.162244
ENSG00000116044	NFE2L2	1.17054	0.303607	0.164208
ENSG00000180957	PITPNB	1.32376	0.299784	0.164341
ENSG00000165424	ZCCHC24	2.19676	0.299085	0.164379
ENSG00000080503	SMARCA2	1.73888	0.303504	0.165046
ENSG00000196914	ARHGEF12	1.51083	0.296292	0.165418
ENSG00000009954	BAZ1B	1.26318	0.298221	0.165933
ENSG00000066027	PPP2R5A	1.09215	0.305506	0.166801
ENSG00000126705	AHDC1	1.01197	0.303087	0.167082
ENSG00000174080	CTSF	1.13134	0.299503	0.168846
ENSG00000159842	ABR	1.05473	0.301203	0.168914
ENSG00000074657	ZNF532	1.45738	0.293502	0.169429
ENSG00000145390	USP53	1.04939	0.298278	0.17196
ENSG00000117614	SYF2	1.19905	0.295369	0.174561
ENSG00000221983	UBA52	7.30651	0.284185	0.174947
ENSG00000166181	API5	1.0672	0.297158	0.175112
ENSG00000129003	VPS13C	1.50192	0.292218	0.176413
ENSG00000189266	PNRC2	1.13669	0.292988	0.17823
ENSG00000185624	P4HB	1.22577	0.291585	0.178481
ENSG00000111897	SERINC1	3.78421	0.285337	0.180137
ENSG00000128272	ATF4	1.3879	0.2877	0.181066
ENSG00000116132	PRRX1	5.46251	0.283164	0.181753
ENSG00000072958	AP1M1	1.31842	0.288253	0.182883
ENSG00000141027	NCOR1	1.82262	0.290699	0.184671
ENSG00000106245	BUD31	1.00128	0.293211	0.18473
ENSG00000135916	ITM2C	1.86894	0.289099	0.187023
ENSG00000130749	ZC3H4	1.04226	0.290864	0.187722
ENSG00000023191	RNH1	2.0578	0.285929	0.189367
ENSG00000134107	BHLHE40	2.33395	0.284683	0.190944
ENSG00000131171	SH3BGRL	1.46095	0.284443	0.191253
ENSG00000196776	CD47	1.12243	0.290717	0.192079
ENSG00000198231	DDX42	1.1545	0.284818	0.193395
ENSG00000008952	SEC62	1.93308	0.284477	0.193589
ENSG00000149136	SSRP1	1.19014	0.323214	0.194692
ENSG00000107263	RAPGEF1	1.2418	0.281626	0.195148
ENSG00000103479	RBL2	1.21152	0.310624	0.195511
ENSG00000152795	HNRNPDL	1.63198	0.286667	0.1959
ENSG00000128731	HERC2	1.24359	0.281021	0.195962
ENSG00000153187	HNRNPU	1.26497	0.280452	0.197222
ENSG00000176903	PNMA1	1.20617	0.281376	0.197967
ENSG00000109472	CPE	3.86082	0.276984	0.19879
ENSG00000188186	LAMTOR4	3.04839	0.27671	0.198914
ENSG00000164828	SUN1	1.31307	0.27798	0.199893
ENSG00000109099	PMP22	3.13035	0.277707	0.20084
ENSG00000185432	METTL7A	2.05423	0.279794	0.201506
ENSG00000172466	ZNF24	1.0191	0.284363	0.202004
ENSG00000152217	SETBP1	1.92596	0.281522	0.202564
ENSG00000142279	WTIP	1.96515	0.281122	0.205017
ENSG00000144711	IQSEC1	1.65871	0.280271	0.206192
ENSG00000160948	VPS28	1.53578	0.272126	0.206192
ENSG00000118816	CCNI	5.79568	0.267579	0.209056
ENSG00000101665	SMAD7	1.02444	0.287012	0.210412
ENSG00000051108	HERPUD1	1.15094	0.275332	0.210788
ENSG00000136436	CALCOCO2	2.72235	0.271711	0.211352
ENSG00000167522	ANKRD11	1.8636	0.276068	0.211958
ENSG00000181789	COPG1	1.07789	0.277347	0.212614
ENSG00000130402	ACTN4	6.82191	0.267105	0.214909
ENSG00000197746	PSAP	5.34314	0.265911	0.218389
ENSG00000106809	OGN	1.46451	0.27154	0.219261
ENSG00000183011	NAA38	1.61951	0.274081	0.221216
ENSG00000169604	ANTXR1	3.59001	0.266605	0.221352
ENSG00000065613	SLK	1.81193	0.271262	0.221504
ENSG00000148943	LIN7C	1.04761	0.272036	0.222799
ENSG00000127837	AAMP	1.33445	0.265757	0.22446
ENSG00000176014	TUBB6	1.36117	0.267513	0.225562
ENSG00000126878	AIF1L	1.08324	0.271485	0.225826
ENSG00000198363	ASPH	3.44035	0.262539	0.225984
ENSG00000112511	PHF1	1.25784	0.265773	0.226898
ENSG00000162923	WDR26	2.01147	0.267958	0.227064
ENSG00000172493	AFF1	1.61773	0.270966	0.227219
ENSG00000105819	PMPCB	1.33623	0.262461	0.231002
ENSG00000111276	CDKN1B	2.73304	0.261693	0.231687
ENSG00000140264	SERF2	4.17617	0.259005	0.232022
ENSG00000172053	QARS	1.3202	0.26171	0.232399
ENSG00000137776	SLTM	1.56428	0.259173	0.232536
ENSG00000168610	STAT3	1.69434	0.267319	0.232724
ENSG00000178951	ZBTB7A	1.8921	0.264176	0.234612
ENSG00000085788	DDHD2	1.08858	0.264196	0.235187
ENSG00000061676	NCKAP1	1.57319	0.257464	0.236079
ENSG00000162909	CAPN2	3.63989	0.257715	0.237725
ENSG00000054654	SYNE2	4.47548	0.25542	0.238883
ENSG00000120738	EGR1	4.81578	0.259596	0.243
ENSG00000213145	CRIP1	5.53022	0.25368	0.243518
ENSG00000065000	AP3D1	1.18123	0.260244	0.245328
ENSG00000168003	SLC3A2	1.16698	0.257364	0.246228
ENSG00000157514	TSC22D3	3.5419	0.253693	0.246228
ENSG00000139641	ESYT1	1.8048	0.260134	0.246518
ENSG00000149187	CELF1	1.15629	0.256748	0.247765
ENSG00000116539	ASH1L	1.15094	0.257144	0.248163
ENSG00000108799	EZH1	1.04582	0.257833	0.248417
ENSG00000110696	C11orf58	2.56378	0.254384	0.248788
ENSG00000152104	PTPN14	1.00841	0.259018	0.249317
ENSG00000007202	KIAA0100	1.06899	0.256978	0.250357
ENSG00000112851	ERBIN	1.18479	0.254582	0.252143
ENSG00000018408	WWTR1	1.65158	0.258401	0.252378
ENSG00000172270	BSG	1.77095	0.256605	0.252874
ENSG00000110880	CORO1C	2.67424	0.252536	0.252959
ENSG00000128791	TWSG1	1.15807	0.255092	0.253732
ENSG00000135842	NIBAN1	1.2614	0.25266	0.253938
ENSG00000101460	MAP1LC3A	1.01019	0.25671	0.253938
ENSG00000162496	DHRS3	1.05473	0.255686	0.25841
ENSG00000075292	ZNF638	1.07077	0.254045	0.259702
ENSG00000145730	PAM	2.23596	0.249661	0.262045
ENSG00000060237	WNK1	2.69384	0.247926	0.263049
ENSG00000166233	ARIH1	1.47342	0.244977	0.263111
ENSG00000079805	DNM2	1.63198	0.253117	0.264591
ENSG00000100711	ZFYVE21	1.14738	0.248785	0.264779
ENSG00000181029	TRAPPC5	1.19726	0.243782	0.277258
ENSG00000065526	SPEN	1.0191	0.246136	0.277358
ENSG00000166946	CCNDBP1	1.13134	0.243791	0.278792
ENSG00000115380	EFEMP1	4.89773	0.242406	0.278844
ENSG00000133243	BTBD2	1.49658	0.238904	0.279513
ENSG00000169976	SF3B5	1.29704	0.240556	0.279542
ENSG00000115053	NCL	1.45026	0.238438	0.280581
ENSG00000145362	ANK2	1.17588	0.242679	0.280933
ENSG00000103264	FBXO31	1.02979	0.243012	0.284094
ENSG00000168734	PKIG	3.13035	0.238039	0.284829
ENSG00000137801	THBS1	2.11837	0.245366	0.285696
ENSG00000150347	ARID5B	2.05601	0.24241	0.285739
ENSG00000166164	BRD7	1.03513	0.243426	0.285857
ENSG00000007168	PAFAH1B1	2.00969	0.245977	0.287052
ENSG00000146122	DAAM2	1.82796	0.253355	0.287724
ENSG00000211896	IGHG1	2.98781	0.508661	0.289991
ENSG00000168899	VAMP5	1.5429	0.233867	0.290203
ENSG00000198961	PJA2	1.94555	0.238239	0.293359
ENSG00000139684	ESD	1.73176	0.239399	0.294617
ENSG00000166974	MAPRE2	1.3006	0.233667	0.295484
ENSG00000108588	CCDC47	1.01019	0.23707	0.298158
ENSG00000168906	MAT2A	2.26803	0.234672	0.299326
ENSG00000114503	NCBP2	1.22577	0.233796	0.299326
ENSG00000112514	CUTA	1.11887	0.236781	0.299572
ENSG00000055070	SZRD1	1.09036	0.2349	0.299844
ENSG00000144224	UBXN4	1.25962	0.233	0.299855
ENSG00000089053	ANAPC5	1.19905	0.231816	0.305345
ENSG00000087274	ADD1	1.8048	0.234309	0.305926
ENSG00000005812	FBXL3	1.10996	0.232112	0.309381
ENSG00000054116	TRAPPC3	1.08324	0.23284	0.309949
ENSG00000074695	LMAN1	1.35939	0.226905	0.310539
ENSG00000082781	ITGB5	1.71394	0.232665	0.312607
ENSG00000112562	SMOC2	1.53934	0.224562	0.313558
ENSG00000117868	ESYT2	2.68493	0.227277	0.315094
ENSG00000121413	ZSCAN18	1.04582	0.228866	0.316458
ENSG00000146963	LUC7L2	1.93843	0.228814	0.318853
ENSG00000068305	MEF2A	1.48054	0.222305	0.321562
ENSG00000126351	THRA	1.03335	0.228125	0.321921
ENSG00000105583	WDR83OS	1.99188	0.228314	0.321992
ENSG00000166147	FBN1	5.17389	0.225651	0.322991
ENSG00000177697	CD151	3.75036	0.221784	0.325201
ENSG00000225663	MCRIP1	1.03157	0.226413	0.325201
ENSG00000214753	HNRNPUL2	1.94912	0.225841	0.327049
ENSG00000138735	PDE5A	1.87251	0.224882	0.330402
ENSG00000163527	STT3B	1.05651	0.222634	0.33167
ENSG00000141646	SMAD4	1.25071	0.219594	0.332628
ENSG00000220205	VAMP2	1.17232	0.22056	0.334061
ENSG00000126214	KLC1	1.87251	0.223178	0.334594
ENSG00000131504	DIAPH1	1.3683	0.217919	0.335256
ENSG00000035403	VCL	2.35711	0.221695	0.336441
ENSG00000161671	EMC10	1.78164	0.222162	0.338243
ENSG00000184702	SEPTIN5	1.12422	0.220471	0.339326
ENSG00000143384	MCL1	5.12222	0.212181	0.348592
ENSG00000115839	RAB3GAP1	1.12778	0.213755	0.351664
ENSG00000150938	CRIM1	4.96365	0.210211	0.353176
ENSG00000186350	RXRA	2.2128	0.214453	0.353818
ENSG00000124422	USP22	1.436	0.209013	0.356763
ENSG00000197081	IGF2R	1.40037	0.208982	0.357885
ENSG00000157020	SEC13	1.22042	0.209603	0.360531
ENSG00000131711	MAP1B	2.56913	0.211866	0.360662
ENSG00000164713	BRI3	4.79974	0.206344	0.362288
ENSG00000175550	DRAP1	1.71216	0.214872	0.362387
ENSG00000104973	MED25	1.01019	0.211814	0.364696
ENSG00000077549	CAPZB	1.9705	0.211153	0.367532
ENSG00000107341	UBE2R2	1.00841	0.212405	0.369612
ENSG00000155254	MARVELD1	1.11353	0.209541	0.369942
ENSG00000148337	CIZ1	1.27744	0.205313	0.370244
ENSG00000153827	TRIP12	2.12194	0.208761	0.370582
ENSG00000077942	FBLN1	7.12122	0.207643	0.370917
ENSG00000163815	CLEC3B	2.16291	0.211804	0.371052
ENSG00000008710	PKD1	1.1456	0.20509	0.37461
ENSG00000100129	EIF3L	1.3291	0.202989	0.375484
ENSG00000075785	RAB7A	1.52687	0.200968	0.375691
ENSG00000003402	CFLAR	2.07561	0.208158	0.378298
ENSG00000162407	PLPP3	1.92417	0.206252	0.380142
ENSG00000126247	CAPNS1	1.48233	0.199764	0.380192
ENSG00000100320	RBFOX2	1.03157	0.20414	0.38164
ENSG00000174282	ZBTB4	1.09749	0.202537	0.383233
ENSG00000104388	RAB2A	1.23468	0.20037	0.383938
ENSG00000197766	CFD	8.53763	0.20141	0.385393
ENSG00000121067	SPOP	1.12956	0.201712	0.387226
ENSG00000182208	MOB2	1.2614	0.200112	0.397896
ENSG00000239779	WBP1	1.65693	0.201101	0.398767
ENSG00000171206	TRIM8	3.54369	0.194609	0.400072
ENSG00000185129	PURA	1.12065	0.196924	0.400803
ENSG00000162368	CMPK1	1.40572	0.194046	0.401553
ENSG00000101940	WDR13	1.16163	0.194195	0.405082
ENSG00000145912	NHP2	1.50549	0.189672	0.407171
ENSG00000124570	SERPINB6	2.17538	0.195253	0.408812
ENSG00000085224	ATRX	1.38968	0.189792	0.410779
ENSG00000054118	THRAP3	1.47342	0.190549	0.41079
ENSG00000143416	SELENBP1	1.03335	0.194105	0.411417
ENSG00000022277	RTF2	1.9705	0.195191	0.411541
ENSG00000089737	DDX24	1.45204	0.188653	0.412295
ENSG00000122566	HNRNPA2B1	2.42481	0.192435	0.414197
ENSG00000164096	C4orf3	1.74423	0.194035	0.417889
ENSG00000255302	EID1	4.02651	0.187992	0.419799
ENSG00000142208	AKT1	2.03642	0.190978	0.423735
ENSG00000115464	USP34	1.30951	0.186325	0.423878
ENSG00000115944	COX7A2L	1.24002	0.185467	0.427191
ENSG00000134371	CDC73	1.26675	0.183994	0.431856
ENSG00000080845	DLGAP4	1.71928	0.189492	0.43189
ENSG00000177606	JUN	4.90842	0.18273	0.434579
ENSG00000126461	SCAF1	1.36652	0.180503	0.437296
ENSG00000118200	CAMSAP2	1.01197	0.183009	0.443401
ENSG00000137076	TLN1	4.40066	0.179546	0.445251
ENSG00000134970	TMED7	1.03513	0.183425	0.448517
ENSG00000139793	MBNL2	1.56963	0.175689	0.453502
ENSG00000272325	NUDT3	1.52152	0.171954	0.458049
ENSG00000156639	ZFAND3	1.20617	0.17596	0.458369
ENSG00000105701	FKBP8	1.83687	0.179397	0.458591
ENSG00000116005	PCYOX1	1.40928	0.172905	0.459436
ENSG00000050165	DKK3	3.71829	0.173932	0.46851
ENSG00000144746	ARL6IP5	1.39859	0.167954	0.473687
ENSG00000143222	UFC1	1.40572	0.166802	0.476449
ENSG00000197956	S100A6	18.5611	0.164862	0.479558
ENSG00000089693	MLF2	1.21152	0.166118	0.484954
ENSG00000105401	CDC37	1.99366	0.169994	0.486759
ENSG00000130811	EIF3G	1.44669	0.16206	0.489509
ENSG00000184900	SUMO3	1.91883	0.169048	0.489737
ENSG00000129422	MTUS1	1.40393	0.162523	0.490763
ENSG00000138107	ACTR1A	1.15985	0.164021	0.491941
ENSG00000159592	GPBP1L1	1.09749	0.16475	0.494124
ENSG00000015676	NUDCD3	1.04226	0.164399	0.495634
ENSG00000111011	RSRC2	1.01375	0.162379	0.500803
ENSG00000165092	ALDH1A1	2.11837	0.163095	0.505596
ENSG00000196498	NCOR2	2.60832	0.161321	0.506664
ENSG00000010404	IDS	1.6017	0.15604	0.508426
ENSG00000146007	ZMAT2	1.41641	0.156071	0.511392
ENSG00000159210	SNF8	1.19014	0.156042	0.51575
ENSG00000115641	FHL2	1.40393	0.153029	0.518011
ENSG00000120913	PDLIM2	2.54953	0.157445	0.519225
ENSG00000154734	ADAMTS1	1.92774	0.162578	0.522894
ENSG00000126458	RRAS	2.45154	0.157161	0.523933
ENSG00000174307	PHLDA3	1.40215	0.151199	0.524811
ENSG00000128595	CALU	1.83331	0.158191	0.525434
ENSG00000275023	MLLT6	2.72769	0.155524	0.526092
ENSG00000125818	PSMF1	1.79411	0.157712	0.527659
ENSG00000215440	NPEPL1	1.22221	0.152772	0.531103
ENSG00000103202	NME4	1.26853	0.150342	0.532002
ENSG00000133318	RTN3	1.17945	0.151055	0.533315
ENSG00000169564	PCBP1	1.17945	0.14945	0.538003
ENSG00000154175	ABI3BP	1.40037	0.148556	0.539155
ENSG00000166444	ST5	1.72463	0.153543	0.541053
ENSG00000178605	GTPBP6	1.30238	0.14475	0.546359
ENSG00000129625	REEP5	1.72641	0.151293	0.548598
ENSG00000148730	EIF4EBP2	1.84044	0.150335	0.55018
ENSG00000196975	ANXA4	1.90992	0.149988	0.550802
ENSG00000109111	SUPT6H	1.2329	0.143748	0.551679
ENSG00000185787	MORF4L1	1.35405	0.142036	0.553924
ENSG00000113141	IK	1.02623	0.145376	0.55412
ENSG00000122359	ANXA11	4.06749	0.144338	0.554792
ENSG00000162599	NFIA	1.33623	0.142841	0.55492
ENSG00000074527	NTN4	1.42353	0.140654	0.559986
ENSG00000115561	CHMP3	1.90279	0.146982	0.560592
ENSG00000102910	LONP2	1.13847	0.141844	0.562285
ENSG00000090013	BLVRB	1.05295	0.144654	0.563045
ENSG00000137501	SYTL2	1.18479	0.141592	0.564055
ENSG00000157500	APPL1	1.05117	0.141856	0.566704
ENSG00000121898	CPXM2	1.2133	0.141303	0.567068
ENSG00000125971	DYNLRB1	2.54953	0.143023	0.567068
ENSG00000265972	TXNIP	7.99066	0.13934	0.567528
ENSG00000100605	ITPK1	1.18657	0.140582	0.569808
ENSG00000106624	AEBP1	8.00492	0.139793	0.572274
ENSG00000170296	GABARAP	2.96287	0.140471	0.573097
ENSG00000107957	SH3PXD2A	1.92061	0.142837	0.573695
ENSG00000143162	CREG1	1.09036	0.142873	0.574176
ENSG00000204389	HSPA1A	2.26981	0.146321	0.5772
ENSG00000173210	ABLIM3	1.27566	0.1356	0.577792
ENSG00000157540	DYRK1A	1.23111	0.13556	0.577798
ENSG00000176845	METRNL	1.78877	0.141992	0.581121
ENSG00000176046	NUPR1	4.37928	0.135199	0.58498
ENSG00000118689	FOXO3	1.26853	0.13283	0.587214
ENSG00000163956	LRPAP1	1.17945	0.133808	0.587668
ENSG00000132613	MTSS2	1.87607	0.137967	0.590389
ENSG00000127528	KLF2	4.02473	0.135239	0.593308
ENSG00000164442	CITED2	1.11531	0.131549	0.594208
ENSG00000072163	LIMS2	4.18151	0.132507	0.598001
ENSG00000185532	PRKG1	2.27872	0.13508	0.598147
ENSG00000143761	ARF1	1.21864	0.129445	0.599
ENSG00000142599	RERE	2.16826	0.133774	0.600133
ENSG00000108953	YWHAE	1.49836	0.126281	0.602896
ENSG00000185627	PSMD13	1.12956	0.128546	0.605026
ENSG00000166200	COPS2	1.27209	0.123947	0.617275
ENSG00000141504	SAT2	1.06008	0.125287	0.617275
ENSG00000101421	CHMP4B	1.84044	0.130701	0.618924
ENSG00000069431	ABCC9	1.844	0.129027	0.620738
ENSG00000130382	MLLT1	1.20795	0.121971	0.623054
ENSG00000146278	PNRC1	4.94228	0.122776	0.627144
ENSG00000126088	UROD	1.01197	0.122661	0.628401
ENSG00000116171	SCP2	1.77273	0.125228	0.63396
ENSG00000128016	ZFP36	3.80381	0.122567	0.63669
ENSG00000122786	CALD1	12.7191	0.119358	0.638501
ENSG00000058272	PPP1R12A	1.31842	0.116187	0.640966
ENSG00000063046	EIF4B	1.22577	0.116557	0.642833
ENSG00000100243	CYB5R3	5.82241	0.117718	0.642923
ENSG00000131016	AKAP12	1.86538	0.122339	0.644187
ENSG00000106819	ASPN	1.58566	0.113782	0.645482
ENSG00000169439	SDC2	1.29525	0.114133	0.649764
ENSG00000113657	DPYSL3	2.52459	0.11809	0.651482
ENSG00000107438	PDLIM1	1.52509	0.110326	0.655265
ENSG00000150991	UBC	2.19855	0.116579	0.658372
ENSG00000180104	EXOC3	1.31307	0.108931	0.662152
ENSG00000173726	TOMM20	1.18836	0.110759	0.662533
ENSG00000169116	PARM1	1.73888	0.115197	0.669519
ENSG00000106682	EIF4H	2.3197	0.112538	0.671106
ENSG00000099817	POLR2E	1.23646	0.106304	0.671782
ENSG00000197043	ANXA6	3.45817	0.110143	0.673177
ENSG00000204843	DCTN1	2.01682	0.111727	0.674765
ENSG00000116667	C1orf21	1.74957	0.112168	0.678143
ENSG00000119280	C1orf198	2.16648	0.110465	0.680609
ENSG00000105402	NAPA	1.24537	0.103924	0.68116
ENSG00000151468	CCDC3	2.18964	0.110222	0.681872
ENSG00000221869	CEBPD	1.19905	0.101502	0.6891
ENSG00000130724	CHMP2A	1.19548	0.100884	0.691778
ENSG00000140391	TSPAN3	1.92596	0.106386	0.692917
ENSG00000064205	CCN5	1.5233	0.100209	0.696359
ENSG00000119242	CCDC92	1.37721	0.0958986	0.702279
ENSG00000106263	EIF3B	1.56072	0.0946661	0.70397
ENSG00000158604	TMED4	1.53756	0.0947731	0.705275
ENSG00000168874	ATOH8	1.01197	0.0932287	0.718543
ENSG00000158526	TSR2	1.01375	0.0936054	0.718916
ENSG00000119681	LTBP2	5.48389	0.0963238	0.718921
ENSG00000197448	GSTK1	1.64267	0.0975412	0.72504
ENSG00000142871	CCN1	1.91705	0.097415	0.727229
ENSG00000197614	MFAP5	1.844	0.0948061	0.736778
ENSG00000134318	ROCK2	1.10105	0.0864536	0.738896
ENSG00000166333	ILK	1.5144	0.0836114	0.741008
ENSG00000127054	INTS11	1.39503	0.0809026	0.748131
ENSG00000162616	DNAJB4	1.34158	0.0792106	0.753429
ENSG00000170035	UBE2E3	1.02801	0.085968	0.758111
ENSG00000171223	JUNB	5.52487	0.0828841	0.760227
ENSG00000105176	URI1	1.46629	0.0743639	0.76543
ENSG00000120129	DUSP1	3.37265	0.0816271	0.765919
ENSG00000173402	DAG1	1.02979	0.0765329	0.768691
ENSG00000198898	CAPZA2	1.87963	0.0816401	0.769637
ENSG00000149451	ADAM33	1.41284	0.0737891	0.771318
ENSG00000137693	YAP1	1.90636	0.0789112	0.778104
ENSG00000188554	NBR1	1.61239	0.0787502	0.781935
ENSG00000255112	CHMP1B	1.36474	0.0703943	0.781935
ENSG00000104964	TLE5	2.53884	0.0755654	0.78525
ENSG00000136819	C9orf78	1.02801	0.0681113	0.792457
ENSG00000116473	RAP1A	1.13491	0.0676009	0.794163
ENSG00000160014	CALM3	2.12906	0.0733205	0.794163
ENSG00000152601	MBNL1	3.843	0.07085	0.796196
ENSG00000182196	ARL6IP4	2.52815	0.0718945	0.796196
ENSG00000090238	YPEL3	2.15579	0.0718557	0.798053
ENSG00000145337	PYURF	1.09927	0.0658091	0.798292
ENSG00000114942	EEF1B2	2.21102	0.0705228	0.802172
ENSG00000196154	S100A4	6.02373	0.0680591	0.802286
ENSG00000167658	EEF2	6.65265	0.0664534	0.805211
ENSG00000109332	UBE2D3	1.19726	0.0619788	0.806024
ENSG00000167468	GPX4	4.90486	0.0662481	0.806945
ENSG00000126005	MMP24OS	1.29882	0.0615956	0.808804
ENSG00000124006	OBSL1	1.2133	0.060462	0.811591
ENSG00000149357	LAMTOR1	1.65158	0.0682313	0.812204
ENSG00000173436	MICOS10	1.5625	0.0578176	0.815295
ENSG00000135424	ITGA7	1.74779	0.066248	0.816474
ENSG00000260916	CCPG1	1.10996	0.0575005	0.820459
ENSG00000142864	SERBP1	1.126	0.0556199	0.828207
ENSG00000155313	USP25	1.3006	0.050465	0.841549
ENSG00000196961	AP2A1	1.22399	0.046072	0.854388
ENSG00000157110	RBPMS	1.72641	0.0536325	0.858583
ENSG00000168477	TNXB	7.15507	0.0498017	0.861833
ENSG00000170759	KIF5B	2.20033	0.0456425	0.878494
ENSG00000087191	PSMC5	1.40572	0.036553	0.881765
ENSG00000084754	HADHA	1.21864	0.0351683	0.885291
ENSG00000084207	GSTP1	3.84478	0.0412109	0.887437
ENSG00000162889	MAPKAPK2	1.35939	0.0317645	0.896437
ENSG00000038427	VCAN	2.81143	0.0380079	0.900494
ENSG00000008018	PSMB1	1.35048	0.0294975	0.901642
ENSG00000151414	NEK7	1.6498	0.0496534	0.90167
ENSG00000087074	PPP1R15A	1.04048	0.0295107	0.902523
ENSG00000104960	PTOV1	1.42175	0.0267317	0.908049
ENSG00000185122	HSF1	1.54825	0.0263055	0.908853
ENSG00000099800	TIMM13	1.10462	0.0264335	0.913541
ENSG00000150316	CWC15	1.10996	0.0255413	0.914168
ENSG00000241644	INMT	1.08324	0.0249586	0.916775
ENSG00000143420	ENSA	1.15272	0.0226233	0.921404
ENSG00000107581	EIF3A	3.07511	0.0270987	0.928622
ENSG00000166780	BMERB1	1.13312	0.019741	0.929908
ENSG00000143256	PFDN2	1.19905	0.0181405	0.932018
ENSG00000102898	NUTF2	1.13491	0.0186493	0.934007
ENSG00000004799	PDK4	1.72819	0.0246513	0.940104
ENSG00000178913	TAF7	1.12778	0.0120148	0.952557
ENSG00000090273	NUDC	1.62842	0.0178479	0.961525
ENSG00000100307	CBX7	1.55716	0.00721101	0.964467
ENSG00000076043	REXO2	1.36474	0.00668649	0.965233
ENSG00000132463	GRSF1	1.06899	0.0068433	0.967331
ENSG00000111540	RAB5B	1.12422	0.00440833	0.971283
ENSG00000189171	S100A13	3.23903	0.00713445	0.982655
ENSG00000204463	BAG6	2.29832	0.00670791	0.985959
ENSG00000156298	TSPAN7	1.77986	0.00572435	0.99107
ENSG00000100138	SNU13	1.75314	0.00467854	0.995121

## Sheet: Compared to large vessel spots
Up-regulated genes at small vessel spots compared to large vessel spots in MAP2K1Q56P-mutant AVM
FeatureID	FeatureName	Large vessels Average	Large vessels Log2 Fold Change	Large vessels P-Value	Small Average	Small Log2 Fold Change	Small P-Value
ENSG00000170323	FABP4	2.15295	-2.33644	1.37044e-25	10.8749	2.33644	1.37044e-25
ENSG00000130300	PLVAP	0.555408	-2.23735	5.13673e-21	2.62822	2.23735	5.13673e-21
ENSG00000189058	APOD	1.57366	-2.40461	3.79642e-19	8.33715	2.40461	3.79642e-19
ENSG00000135218	CD36	0.746516	-2.04525	5.1895e-19	3.08825	2.04525	5.1895e-19
ENSG00000113296	THBS4	1.36762	-2.02087	1.86838e-18	5.55433	2.02087	1.86838e-18
ENSG00000134817	APLNR	0.388188	-2.06964	2.51111e-17	1.63839	2.06964	2.51111e-17
ENSG00000127954	STEAP4	0.39416	-2.02438	5.72007e-17	1.612	2.02438	5.72007e-17
ENSG00000171864	PRND	0.206038	-2.35102	9.13449e-17	1.06335	2.35102	9.13449e-17
ENSG00000277494	GPIHBP1	0.429993	-1.96886	1.67396e-16	1.69119	1.96886	1.67396e-16
ENSG00000183688	RFLNB	0.355342	-2.00684	4.06454e-16	1.43666	2.00684	4.06454e-16
ENSG00000128641	MYO1B	0.776377	-1.80614	2.06183e-15	2.7206	1.80614	2.06183e-15
ENSG00000204291	COL15A1	1.42435	-1.67274	5.90369e-14	4.54376	1.67274	5.90369e-14
ENSG00000186469	GNG2	0.355342	-1.80417	5.15599e-13	1.24812	1.80417	5.15599e-13
ENSG00000100311	PDGFB	0.967485	-1.59752	5.80234e-13	2.93176	1.59752	5.80234e-13
ENSG00000087303	NID2	0.761446	-1.66462	9.87757e-13	2.41894	1.66462	9.87757e-13
ENSG00000157510	AFAP1L1	0.403119	-1.73656	1.622e-12	1.34993	1.73656	1.622e-12
ENSG00000136960	ENPP2	0.961513	-1.57171	4.96354e-12	2.86201	1.57171	4.96354e-12
ENSG00000182578	CSF1R	0.403119	-1.658	7.28276e-12	1.27829	1.658	7.28276e-12
ENSG00000161544	CYGB	0.528533	-1.61902	1.15234e-11	1.62897	1.61902	1.15234e-11
ENSG00000143248	RGS5	3.44592	-1.43189	1.82764e-11	9.29303	1.43189	1.82764e-11
ENSG00000080573	COL5A3	0.376244	-1.70266	3.1788e-11	1.23115	1.70266	3.1788e-11
ENSG00000165124	SVEP1	0.845056	-1.50925	7.70227e-11	2.40951	1.50925	7.70227e-11
ENSG00000141338	ABCA8	1.99768	-1.40858	8.29589e-11	5.30357	1.40858	8.29589e-11
ENSG00000091409	ITGA6	0.964499	-1.45778	1.00661e-10	2.65273	1.45778	1.00661e-10
ENSG00000185633	NDUFA4L2	0.432979	-1.57673	1.28255e-10	1.29714	1.57673	1.28255e-10
ENSG00000124491	F13A1	0.633046	-1.52533	1.98702e-10	1.82693	1.52533	1.98702e-10
ENSG00000104723	TUSC3	0.376244	-1.55408	3.20632e-10	1.11049	1.55408	3.20632e-10
ENSG00000010610	CD4	0.349369	-1.56669	5.3691e-10	1.04073	1.56669	5.3691e-10
ENSG00000173372	C1QA	0.931652	-1.42972	5.73153e-10	2.51321	1.42972	5.73153e-10
ENSG00000113555	PCDH12	0.400133	-1.53517	1.26218e-09	1.16516	1.53517	1.26218e-09
ENSG00000163638	ADAMTS9	0.689781	-1.40947	1.36521e-09	1.83636	1.40947	1.36521e-09
ENSG00000106565	TMEM176B	0.453882	-1.47527	1.84857e-09	1.26697	1.47527	1.84857e-09
ENSG00000187498	COL4A1	8.77306	-1.27151	4.35921e-09	21.1615	1.27151	4.35921e-09
ENSG00000178573	MAF	2.10219	-1.27813	4.47452e-09	5.09807	1.27813	4.47452e-09
ENSG00000175130	MARCKSL1	0.907763	-1.32751	6.19466e-09	2.28131	1.32751	6.19466e-09
ENSG00000167680	SEMA6B	0.642004	-1.36138	6.90913e-09	1.65348	1.36138	6.90913e-09
ENSG00000184232	OAF	0.92568	-1.31127	9.02865e-09	2.30016	1.31127	9.02865e-09
ENSG00000130592	LSP1	1.85733	-1.26212	9.69982e-09	4.45515	1.26212	9.69982e-09
ENSG00000185112	FAM43A	0.937624	-1.30811	1.16508e-08	2.32467	1.30811	1.16508e-08
ENSG00000146376	ARHGAP18	0.630059	-1.35511	1.23245e-08	1.61577	1.35511	1.23245e-08
ENSG00000250722	SELENOP	2.57996	-1.24697	1.25487e-08	6.12183	1.24697	1.25487e-08
ENSG00000105472	CLEC11A	0.507631	-1.35705	1.6142e-08	1.30468	1.35705	1.6142e-08
ENSG00000159674	SPON2	1.15859	-1.25617	1.97134e-08	2.76962	1.25617	1.97134e-08
ENSG00000171680	PLEKHG5	0.588255	-1.32539	2.04229e-08	1.47814	1.32539	2.04229e-08
ENSG00000154263	ABCA10	0.582282	-1.33819	2.25553e-08	1.47625	1.33819	2.25553e-08
ENSG00000187678	SPRY4	0.531519	-1.33416	2.27738e-08	1.34428	1.33416	2.27738e-08
ENSG00000144857	BOC	0.785335	-1.24945	7.54806e-08	1.8703	1.24945	7.54806e-08
ENSG00000119630	PGF	0.809223	-1.27587	8.49037e-08	1.96268	1.27587	8.49037e-08
ENSG00000215788	TNFRSF25	0.453882	-1.31921	8.67811e-08	1.13688	1.31921	8.67811e-08
ENSG00000134369	NAV1	0.797279	-1.24365	1.12699e-07	1.89104	1.24365	1.12699e-07
ENSG00000184113	CLDN5	4.99867	-1.13629	1.39964e-07	10.9804	1.13629	1.39964e-07
ENSG00000103966	EHD4	0.75846	-1.23106	1.47686e-07	1.78357	1.23106	1.47686e-07
ENSG00000008517	IL32	1.96483	-1.1645	1.86691e-07	4.40425	1.1645	1.86691e-07
ENSG00000125730	C3	1.98573	-1.23436	2.12493e-07	4.67197	1.23436	2.12493e-07
ENSG00000101265	RASSF2	0.75846	-1.20338	2.61894e-07	1.74963	1.20338	2.61894e-07
ENSG00000161940	BCL6B	0.761446	-1.20702	3.04079e-07	1.76094	1.20702	3.04079e-07
ENSG00000130595	TNNT3	0.483742	-1.45911	3.23447e-07	1.33485	1.45911	3.23447e-07
ENSG00000185361	TNFAIP8L1	0.588255	-1.22256	4.4108e-07	1.37633	1.22256	4.4108e-07
ENSG00000132465	JCHAIN	0.313537	-3.79824	4.43629e-07	4.3967	3.79824	4.43629e-07
ENSG00000159189	C1QC	0.979429	-1.18204	4.81152e-07	2.22475	1.18204	4.81152e-07
ENSG00000130203	APOE	0.865959	-1.27096	5.45077e-07	2.09277	1.27096	5.45077e-07
ENSG00000069122	ADGRF5	1.06304	-1.12871	7.84818e-07	2.32656	1.12871	7.84818e-07
ENSG00000099250	NRP1	2.04545	-1.08229	8.19193e-07	4.33072	1.08229	8.19193e-07
ENSG00000110077	MS4A6A	0.435965	-1.24443	9.76805e-07	1.03696	1.24443	9.76805e-07
ENSG00000095370	SH2D3C	0.67485	-1.1573	1.24044e-06	1.5083	1.1573	1.24044e-06
ENSG00000129226	CD68	0.456868	-1.2084	1.43317e-06	1.05958	1.2084	1.43317e-06
ENSG00000179403	VWA1	1.68115	-1.07209	1.99357e-06	3.53509	1.07209	1.99357e-06
ENSG00000129657	SEC14L1	0.800265	-1.10908	2.14144e-06	1.72889	1.10908	2.14144e-06
ENSG00000174059	CD34	2.56503	-1.03605	2.24641e-06	5.25832	1.03605	2.24641e-06
ENSG00000113083	LOX	0.707697	-1.13163	2.40763e-06	1.55355	1.13163	2.40763e-06
ENSG00000111799	COL12A1	0.44791	-1.20045	2.53866e-06	1.03319	1.20045	2.53866e-06
ENSG00000143344	RGL1	0.564366	-1.14555	2.80531e-06	1.25189	1.14555	2.80531e-06
ENSG00000111348	ARHGDIB	1.6931	-1.04176	3.13694e-06	3.48607	1.04176	3.13694e-06
ENSG00000211592	IGKC	2.2933	-4.32405	3.20049e-06	45.941	4.32405	3.20049e-06
ENSG00000167191	GPRC5B	0.486728	-1.16055	3.75127e-06	1.09163	1.16055	3.75127e-06
ENSG00000178585	CTNNBIP1	0.591241	-1.12783	3.95739e-06	1.29526	1.12783	3.95739e-06
ENSG00000116667	C1orf21	0.877903	-1.07467	3.98827e-06	1.85144	1.07467	3.98827e-06
ENSG00000051523	CYBA	0.680823	-1.10817	4.2868e-06	1.4706	1.10817	4.2868e-06
ENSG00000066336	SPI1	0.46284	-1.2	4.68335e-06	1.06712	1.2	4.68335e-06
ENSG00000277443	MARCKS	1.77074	-1.02399	4.93851e-06	3.60107	1.02399	4.93851e-06
ENSG00000174807	CD248	1.1795	-1.04534	5.47553e-06	2.43591	1.04534	5.47553e-06
ENSG00000185585	OLFML2A	1.64532	-1.01757	5.8658e-06	3.33147	1.01757	5.8658e-06
ENSG00000106333	PCOLCE	1.2004	-1.0345	6.60042e-06	2.46042	1.0345	6.60042e-06
ENSG00000154262	ABCA6	0.498673	-1.12827	6.74589e-06	1.09352	1.12827	6.74589e-06
ENSG00000099282	TSPAN15	0.465826	-1.13897	7.68103e-06	1.02942	1.13897	7.68103e-06
ENSG00000140931	CMTM3	1.42137	-1.01305	8.18888e-06	2.86955	1.01305	8.18888e-06
ENSG00000140853	NLRC5	0.716655	-1.06555	8.85784e-06	1.50265	1.06555	8.85784e-06
ENSG00000197766	CFD	4.47014	-1.01609	9.93762e-06	9.03474	1.01609	9.93762e-06
ENSG00000135636	DYSF	1.03019	-1.0238	1.09263e-05	2.09654	1.0238	1.09263e-05
ENSG00000154096	THY1	1.96782	-0.995626	1.1426e-05	3.92347	0.995626	1.1426e-05
ENSG00000153071	DAB2	1.06005	-1.02485	1.20175e-05	2.15876	1.02485	1.20175e-05
ENSG00000150594	ADRA2A	0.558394	-1.119	1.22273e-05	1.21607	1.119	1.22273e-05
ENSG00000107562	CXCL12	5.57498	-0.942082	1.63978e-05	10.7033	0.942082	1.63978e-05
ENSG00000010319	SEMA3G	0.854014	-1.09513	1.80817e-05	1.82693	1.09513	1.80817e-05
ENSG00000139329	LUM	4.25514	-0.955173	1.85731e-05	8.24476	0.955173	1.85731e-05
ENSG00000213445	SIPA1	0.483742	-1.09013	1.8601e-05	1.03319	1.09013	1.8601e-05
ENSG00000079257	LXN	0.552422	-1.09136	1.87897e-05	1.18025	1.09136	1.87897e-05
ENSG00000104870	FCGRT	1.26012	-0.97343	2.17849e-05	2.4755	0.97343	2.17849e-05
ENSG00000115457	IGFBP2	0.949568	-1.01796	2.32101e-05	1.92497	1.01796	2.32101e-05
ENSG00000128917	DLL4	1.26609	-0.983	2.38813e-05	2.50378	0.983	2.38813e-05
ENSG00000163359	COL6A3	4.56868	-0.936911	2.41818e-05	8.74062	0.936911	2.41818e-05
ENSG00000120549	KIAA1217	0.498673	-1.07258	2.55501e-05	1.05204	1.07258	2.55501e-05
ENSG00000185215	TNFAIP2	0.540478	-1.07119	2.55501e-05	1.13877	1.07119	2.55501e-05
ENSG00000134954	ETS1	2.17684	-0.936924	2.58152e-05	4.16669	0.936924	2.58152e-05
ENSG00000104332	SFRP1	0.591241	-1.09389	3.46757e-05	1.26509	1.09389	3.46757e-05
ENSG00000005102	MEOX1	0.612143	-1.04401	3.57189e-05	1.26509	1.04401	3.57189e-05
ENSG00000130158	DOCK6	0.970471	-0.956692	5.55099e-05	1.88538	0.956692	5.55099e-05
ENSG00000131370	SH3BP5	1.5438	-0.925012	5.5522e-05	2.93176	0.925012	5.5522e-05
ENSG00000110492	MDK	0.767418	-0.978018	5.65498e-05	1.51396	0.978018	5.65498e-05
ENSG00000146674	IGFBP3	5.55706	-0.951796	6.6046e-05	10.741	0.951796	6.6046e-05
ENSG00000143819	EPHX1	2.02455	-0.905341	7.19894e-05	3.7915	0.905341	7.19894e-05
ENSG00000168209	DDIT4	0.779363	-0.968329	0.00010347	1.52716	0.968329	0.00010347
ENSG00000172889	EGFL7	5.64665	-0.856575	0.000107376	10.2169	0.856575	0.000107376
ENSG00000143772	ITPKB	0.952554	-0.924658	0.000109556	1.80996	0.924658	0.000109556
ENSG00000154133	ROBO4	1.2213	-0.951035	0.000109968	2.36238	0.951035	0.000109968
ENSG00000124766	SOX4	1.15561	-0.913207	0.000128224	2.17761	0.913207	0.000128224
ENSG00000203883	SOX18	3.15328	-0.855154	0.000141235	5.70139	0.855154	0.000141235
ENSG00000214063	TSPAN4	1.20936	-0.888391	0.000157309	2.23983	0.888391	0.000157309
ENSG00000175899	A2M	9.33145	-0.834328	0.000157329	16.6234	0.834328	0.000157329
ENSG00000061938	TNK2	0.773391	-0.932375	0.000158899	1.47814	0.932375	0.000158899
ENSG00000132386	SERPINF1	1.32581	-0.898084	0.000162239	2.47173	0.898084	0.000162239
ENSG00000129538	RNASE1	3.78932	-0.851346	0.000171566	6.83261	0.851346	0.000171566
ENSG00000112902	SEMA5A	0.537492	-0.995695	0.000182223	1.07467	0.995695	0.000182223
ENSG00000175264	CHST1	0.650962	-0.957869	0.000185819	1.26697	0.957869	0.000185819
ENSG00000070614	NDST1	1.33776	-0.871918	0.000192691	2.44911	0.871918	0.000192691
ENSG00000196569	LAMA2	0.979429	-0.899578	0.000197141	1.82882	0.899578	0.000197141
ENSG00000130508	PXDN	1.00332	-0.90593	0.000239741	1.88161	0.90593	0.000239741
ENSG00000185070	FLRT2	0.647976	-0.929759	0.000240207	1.23681	0.929759	0.000240207
ENSG00000170458	CD14	0.776377	-0.934169	0.000257938	1.48568	0.934169	0.000257938
ENSG00000099139	PCSK5	0.689781	-0.919005	0.000271655	1.30657	0.919005	0.000271655
ENSG00000136732	GYPC	0.618115	-0.936962	0.000319552	1.1859	0.936962	0.000319552
ENSG00000182326	C1S	4.64333	-0.819044	0.000355652	8.18632	0.819044	0.000355652
ENSG00000100600	LGMN	1.40046	-0.862556	0.000360086	2.54715	0.862556	0.000360086
ENSG00000177374	HIC1	1.27505	-0.851755	0.000368147	2.30205	0.851755	0.000368147
ENSG00000011465	DCN	16.9608	-0.800508	0.000405192	29.5118	0.800508	0.000405192
ENSG00000170962	PDGFD	0.898805	-0.884424	0.000508123	1.66102	0.884424	0.000508123
ENSG00000149257	SERPINH1	1.27206	-0.822896	0.000599908	2.25114	0.822896	0.000599908
ENSG00000196628	TCF4	1.81851	-0.802348	0.000599908	3.17121	0.802348	0.000599908
ENSG00000121005	CRISPLD1	0.540478	-0.936308	0.000621053	1.03696	0.936308	0.000621053
ENSG00000174749	FAM241A	1.16755	-0.824146	0.00069256	2.06826	0.824146	0.00069256
ENSG00000108622	ICAM2	1.07797	-0.832701	0.00070901	1.9212	0.832701	0.00070901
ENSG00000182022	CHST15	0.585269	-0.88857	0.000728274	1.08598	0.88857	0.000728274
ENSG00000111252	SH2B3	0.642004	-0.875628	0.000738631	1.18025	0.875628	0.000738631
ENSG00000010327	STAB1	1.41838	-0.815153	0.000790366	2.49624	0.815153	0.000790366
ENSG00000145555	MYO10	0.7286	-0.871198	0.000795574	1.33485	0.871198	0.000795574
ENSG00000196465	MYL6B	1.6065	-0.99622	0.000823649	3.20514	0.99622	0.000823649
ENSG00000198125	MB	5.80192	-1.03749	0.000868568	11.9005	1.03749	0.000868568
ENSG00000148700	ADD3	0.928666	-0.840694	0.000877057	1.66479	0.840694	0.000877057
ENSG00000134871	COL4A2	11.1529	-0.768118	0.000877057	18.9763	0.768118	0.000877057
ENSG00000147010	SH3KBP1	0.573324	-0.880163	0.000879787	1.0577	0.880163	0.000879787
ENSG00000147257	GPC3	0.698739	-0.85614	0.00097007	1.26697	0.85614	0.00097007
ENSG00000109790	KLHL5	0.7286	-0.844499	0.00102307	1.31034	0.844499	0.00102307
ENSG00000100979	PLTP	0.952554	-0.820397	0.00105324	1.68364	0.820397	0.00105324
ENSG00000106003	LFNG	0.630059	-0.858201	0.00111488	1.14443	0.858201	0.00111488
ENSG00000169242	EFNA1	0.854014	-0.820745	0.00122123	1.51019	0.820745	0.00122123
ENSG00000162545	CAMK2N1	0.597213	-0.857067	0.00122657	1.08409	0.857067	0.00122657
ENSG00000083444	PLOD1	0.564366	-0.861095	0.00128469	1.02753	0.861095	0.00128469
ENSG00000046889	PREX2	0.961513	-0.80532	0.00132466	1.68176	0.80532	0.00132466
ENSG00000145632	PLK2	0.919708	-0.811565	0.00136864	1.61577	0.811565	0.00136864
ENSG00000165507	DEPP1	2.43364	-0.7684	0.00136864	4.14406	0.7684	0.00136864
ENSG00000198844	ARHGEF15	0.830126	-0.815843	0.00139275	1.46305	0.815843	0.00139275
ENSG00000121068	TBX2	1.08991	-0.798342	0.00152041	1.89669	0.798342	0.00152041
ENSG00000000971	CFH	3.12641	-0.747714	0.00159947	5.24701	0.747714	0.00159947
ENSG00000162998	FRZB	0.67485	-0.826795	0.00168441	1.1991	0.826795	0.00168441
ENSG00000214357	NEURL1B	1.43032	-0.764459	0.00168441	2.43025	0.764459	0.00168441
ENSG00000071054	MAP4K4	1.32581	-0.771753	0.00174377	2.26434	0.771753	0.00174377
ENSG00000112936	C7	1.5438	-0.854715	0.00196055	2.79225	0.854715	0.00196055
ENSG00000108679	LGALS3BP	2.01858	-0.739313	0.00218344	3.36917	0.739313	0.00218344
ENSG00000113140	SPARC	24.5275	-0.703269	0.00248037	39.8946	0.703269	0.00248037
ENSG00000189184	PCDH18	0.788321	-0.788191	0.00252939	1.36313	0.788191	0.00252939
ENSG00000107738	VSIR	1.00332	-0.753766	0.00324966	1.69307	0.753766	0.00324966
ENSG00000138031	ADCY3	0.937624	-0.756662	0.00335328	1.5856	0.756662	0.00335328
ENSG00000125810	CD93	3.15328	-0.702355	0.00335328	5.12823	0.702355	0.00335328
ENSG00000074660	SCARF1	0.764432	-0.773438	0.00345169	1.30845	0.773438	0.00345169
ENSG00000154358	OBSCN	0.806237	-0.881754	0.00348626	1.48756	0.881754	0.00348626
ENSG00000133800	LYVE1	0.868945	-0.797625	0.00353878	1.51207	0.797625	0.00353878
ENSG00000211448	DIO2	0.606171	-0.807876	0.0036209	1.06335	0.807876	0.0036209
ENSG00000173801	JUP	1.072	-0.742673	0.00364416	1.79488	0.742673	0.00364416
ENSG00000034510	TMSB10	12.6101	-0.673043	0.00395029	20.0868	0.673043	0.00395029
ENSG00000159403	C1R	3.08162	-0.695712	0.00420296	4.98871	0.695712	0.00420296
ENSG00000211896	IGHG1	0.229927	-3.76532	0.00448126	3.16178	3.76532	0.00448126
ENSG00000134013	LOXL2	0.647976	-0.781898	0.0044959	1.11614	0.781898	0.0044959
ENSG00000179776	CDH5	3.08162	-0.688609	0.00456531	4.9642	0.688609	0.00456531
ENSG00000198435	NRARP	1.499	-0.721331	0.00458408	2.47173	0.721331	0.00458408
ENSG00000078596	ITM2A	1.81553	-0.706281	0.0047551	2.96193	0.706281	0.0047551
ENSG00000143387	CTSK	1.06005	-0.729739	0.00510725	1.75906	0.729739	0.00510725
ENSG00000239474	KLHL41	1.01228	-0.934427	0.0051215	1.93628	0.934427	0.0051215
ENSG00000145824	CXCL14	5.7004	-0.75427	0.00530827	9.60789	0.75427	0.00530827
ENSG00000111245	MYL2	8.8925	-0.879564	0.00565693	16.3462	0.879564	0.00565693
ENSG00000147113	DIPK2B	0.773391	-0.760841	0.00594265	1.31222	0.760841	0.00594265
ENSG00000151276	MAGI1	0.65992	-0.760524	0.00607369	1.11992	0.760524	0.00607369
ENSG00000167994	RAB3IL1	0.606171	-0.763801	0.00634956	1.0313	0.763801	0.00634956
ENSG00000165795	NDRG2	1.44525	-0.690148	0.00646838	2.33221	0.690148	0.00646838
ENSG00000090372	STRN4	0.665892	-0.754841	0.00688275	1.12557	0.754841	0.00688275
ENSG00000164309	CMYA5	0.904777	-0.913634	0.00699828	1.70627	0.913634	0.00699828
ENSG00000099998	GGT5	0.898805	-0.718175	0.00702413	1.48002	0.718175	0.00702413
ENSG00000175471	MCTP1	1.39748	-0.687545	0.00720126	2.25114	0.687545	0.00720126
ENSG00000019144	PHLDB1	2.08427	-0.667122	0.00733238	3.30884	0.667122	0.00733238
ENSG00000105048	TNNT1	9.20305	-0.859047	0.00735718	16.6781	0.859047	0.00735718
ENSG00000092054	MYH7	6.88885	-0.855764	0.00739317	12.4567	0.855764	0.00739317
ENSG00000162618	ADGRL4	2.23059	-0.673942	0.00750491	3.55771	0.673942	0.00750491
ENSG00000160678	S100A1	1.1138	-0.878762	0.0075169	2.04941	0.878762	0.0075169
ENSG00000146859	TMEM140	0.612143	-0.78355	0.00772833	1.05581	0.78355	0.00772833
ENSG00000132688	NES	3.4071	-0.660627	0.00788977	5.38276	0.660627	0.00788977
ENSG00000140092	FBLN5	2.06337	-0.669266	0.00813923	3.28056	0.669266	0.00813923
ENSG00000140848	CPNE2	0.92568	-0.704881	0.0082209	1.51019	0.704881	0.0082209
ENSG00000100034	PPM1F	1.20338	-0.682797	0.00863127	1.93251	0.682797	0.00863127
ENSG00000138835	RGS3	1.22429	-0.680339	0.00883241	1.96268	0.680339	0.00883241
ENSG00000114854	TNNC1	6.9844	-0.840694	0.00883271	12.4982	0.840694	0.00883271
ENSG00000140937	CDH11	0.952554	-0.701014	0.00889275	1.54978	0.701014	0.00889275
ENSG00000265972	TXNIP	5.45255	-0.634147	0.00890957	8.45593	0.634147	0.00890957
ENSG00000164056	SPRY1	1.16755	-0.683486	0.00902724	1.87595	0.683486	0.00902724
ENSG00000185650	ZFP36L1	5.02853	-0.630189	0.00917863	7.77719	0.630189	0.00917863
ENSG00000164879	CA3	2.36496	-0.896224	0.00920655	4.40048	0.896224	0.00920655
ENSG00000026508	CD44	2.95023	-0.644576	0.00932012	4.60975	0.644576	0.00932012
ENSG00000159173	TNNI1	4.87624	-0.846085	0.00934051	8.75947	0.846085	0.00934051
ENSG00000173991	TCAP	3.65494	-0.832008	0.00969003	6.50267	0.832008	0.00969003
ENSG00000136720	HS6ST1	0.689781	-0.716227	0.00990896	1.135	0.716227	0.00990896
ENSG00000162745	OLFML2B	2.68746	-0.646285	0.00998457	4.2044	0.646285	0.00998457
ENSG00000127951	FGL2	1.38553	-0.673094	0.0114731	2.20966	0.673094	0.0114731
ENSG00000183160	TMEM119	0.931652	-0.68842	0.0123827	1.50265	0.68842	0.0123827
ENSG00000165757	JCAD	2.14997	-0.638754	0.012608	3.34655	0.638754	0.012608
ENSG00000240065	PSMB9	0.698739	-0.702468	0.0126149	1.13877	0.702468	0.0126149
ENSG00000156885	COX6A2	1.28401	-0.862774	0.0131439	2.33598	0.862774	0.0131439
ENSG00000130309	COLGALT1	1.21831	-0.655175	0.0131734	1.91932	0.655175	0.0131734
ENSG00000169744	LDB2	2.02754	-0.64133	0.0135188	3.16178	0.64133	0.0135188
ENSG00000198355	PIM3	2.11712	-0.637182	0.0136474	3.29187	0.637182	0.0136474
ENSG00000160808	MYL3	0.982415	-0.849923	0.0139992	1.77226	0.849923	0.0139992
ENSG00000089159	PXN	1.54081	-0.627954	0.0168115	2.38123	0.627954	0.0168115
ENSG00000266714	MYO15B	0.916722	-0.667597	0.017433	1.4574	0.667597	0.017433
ENSG00000066056	TIE1	1.21234	-0.646589	0.0174387	1.89858	0.646589	0.0174387
ENSG00000123384	LRP1	4.3059	-0.604474	0.0174673	6.54227	0.604474	0.0174673
ENSG00000197971	MBP	0.597213	-0.956269	0.0184438	1.16139	0.956269	0.0184438
ENSG00000116678	LEPR	0.782349	-0.67214	0.0187783	1.24812	0.67214	0.0187783
ENSG00000117114	ADGRL2	0.898805	-0.656295	0.0193101	1.41781	0.656295	0.0193101
ENSG00000162434	JAK1	1.26311	-0.628474	0.0194595	1.95325	0.628474	0.0194595
ENSG00000071575	TRIB2	0.650962	-0.674542	0.0206176	1.04073	0.674542	0.0206176
ENSG00000189060	H1F0	0.94061	-0.643592	0.0206591	1.4706	0.643592	0.0206591
ENSG00000196091	MYBPC1	4.1148	-0.801709	0.0207726	7.16821	0.801709	0.0207726
ENSG00000183091	NEB	1.54081	-0.824019	0.0208991	2.72814	0.824019	0.0208991
ENSG00000119655	NPC2	1.98275	-0.605741	0.0212176	3.01661	0.605741	0.0212176
ENSG00000117525	F3	1.14665	-0.644297	0.021819	1.793	0.644297	0.021819
ENSG00000126785	RHOJ	0.767418	-0.655641	0.0221414	1.21041	0.655641	0.0221414
ENSG00000031081	ARHGAP31	0.985401	-0.636391	0.0224085	1.53281	0.636391	0.0224085
ENSG00000111885	MAN1A1	1.02721	-0.635662	0.0243134	1.59692	0.635662	0.0243134
ENSG00000188643	S100A16	2.16191	-0.592079	0.024769	3.25794	0.592079	0.024769
ENSG00000028137	TNFRSF1B	0.788321	-0.650289	0.0258949	1.23869	0.650289	0.0258949
ENSG00000185482	STAC3	0.886861	-0.784361	0.0258949	1.52904	0.784361	0.0258949
ENSG00000051128	HOMER3	1.02422	-0.626175	0.0263072	1.58183	0.626175	0.0263072
ENSG00000019582	CD74	10.9469	-0.56793	0.0267414	16.2124	0.56793	0.0267414
ENSG00000076928	ARHGEF1	1.06005	-0.615677	0.027708	1.6252	0.615677	0.027708
ENSG00000158270	COLEC12	1.00033	-0.620069	0.0283119	1.53847	0.620069	0.0283119
ENSG00000170776	AKAP13	1.2422	-0.602957	0.0284982	1.88726	0.602957	0.0284982
ENSG00000130066	SAT1	2.56204	-0.58674	0.0297291	3.84617	0.58674	0.0297291
ENSG00000137486	ARRB1	1.77074	-0.589441	0.0301734	2.66404	0.589441	0.0301734
ENSG00000124785	NRN1	1.66324	-0.585849	0.0319652	2.49624	0.585849	0.0319652
ENSG00000142552	RCN3	0.683809	-0.642451	0.0326654	1.06901	0.642451	0.0326654
ENSG00000077522	ACTN2	1.82747	-0.777155	0.0331763	3.13161	0.777155	0.0331763
ENSG00000124181	PLCG1	0.653948	-0.638983	0.0333393	1.01999	0.638983	0.0333393
ENSG00000004399	PLXND1	3.88786	-0.556626	0.0337302	5.71458	0.556626	0.0337302
ENSG00000103168	TAF1C	0.656934	-0.637754	0.0338542	1.02376	0.637754	0.0338542
ENSG00000163565	IFI16	1.91705	-0.571761	0.0343634	2.84881	0.571761	0.0343634
ENSG00000103264	FBXO31	0.704711	-0.62687	0.0353144	1.08975	0.62687	0.0353144
ENSG00000167617	CDC42EP5	1.03616	-0.600883	0.035417	1.57241	0.600883	0.035417
ENSG00000101347	SAMHD1	1.01825	-0.60509	0.035417	1.54978	0.60509	0.035417
ENSG00000136859	ANGPTL2	1.59456	-0.575151	0.0368227	2.37558	0.575151	0.0368227
ENSG00000164741	DLC1	1.77074	-0.566818	0.0379944	2.62256	0.566818	0.0379944
ENSG00000174348	PODN	3.36828	-0.553816	0.0382534	4.94158	0.553816	0.0382534
ENSG00000170004	CHD3	0.991373	-0.593627	0.0398596	1.49699	0.593627	0.0398596
ENSG00000168394	TAP1	0.803251	-0.605674	0.0437668	1.22361	0.605674	0.0437668
ENSG00000135862	LAMC1	3.35036	-0.536528	0.0456317	4.85674	0.536528	0.0456317
ENSG00000091136	LAMB1	1.93497	-0.563125	0.0478047	2.85823	0.563125	0.0478047
ENSG00000119408	NEK6	0.779363	-0.603979	0.0487299	1.1859	0.603979	0.0487299
ENSG00000106511	MEOX2	2.3351	-0.539107	0.0523561	3.3918	0.539107	0.0523561
ENSG00000105538	RASIP1	0.865959	-0.581679	0.0525856	1.29714	0.581679	0.0525856
ENSG00000143554	SLC27A3	0.698739	-0.601228	0.054451	1.06147	0.601228	0.054451
ENSG00000108387	SEPTIN4	0.862972	-0.584549	0.0548982	1.29526	0.584549	0.0548982
ENSG00000074416	MGLL	1.82449	-0.542285	0.0554178	2.6565	0.542285	0.0554178
ENSG00000168530	MYL1	1.36463	-0.727809	0.0561914	2.26057	0.727809	0.0561914
ENSG00000030582	GRN	1.14366	-0.560586	0.0591313	1.68741	0.560586	0.0591313
ENSG00000071246	VASH1	1.98275	-0.539356	0.0595833	2.88086	0.539356	0.0595833
ENSG00000170807	LMOD2	1.08991	-0.697475	0.0609805	1.76849	0.697475	0.0609805
ENSG00000136235	GPNMB	0.95554	-0.570185	0.0617055	1.41969	0.570185	0.0617055
ENSG00000180447	GAS1	0.668878	-0.598554	0.0624478	1.01433	0.598554	0.0624478
ENSG00000008256	CYTH3	0.82714	-0.5724	0.0626081	1.23115	0.5724	0.0626081
ENSG00000054654	SYNE2	3.32648	-0.510561	0.0651874	4.73607	0.510561	0.0651874
ENSG00000131759	RARA	0.910749	-0.562605	0.0652041	1.34616	0.562605	0.0652041
ENSG00000081189	MEF2C	1.0063	-0.557534	0.0652425	1.48191	0.557534	0.0652425
ENSG00000105722	ERF	1.31984	-0.541384	0.0654711	1.9212	0.541384	0.0654711
ENSG00000164692	COL1A2	18.1881	-0.510853	0.0660525	25.89	0.510853	0.0660525
ENSG00000113721	PDGFRB	5.51227	-0.503686	0.0665427	7.80924	0.503686	0.0665427
ENSG00000011028	MRC2	1.49005	-0.536059	0.0673424	2.16064	0.536059	0.0673424
ENSG00000143537	ADAM15	3.6221	-0.513654	0.0701925	5.16782	0.513654	0.0701925
ENSG00000166750	SLFN5	1.06304	-0.550157	0.070379	1.55732	0.550157	0.070379
ENSG00000173327	MAP3K11	2.3351	-0.512412	0.0712562	3.32958	0.512412	0.0712562
ENSG00000101210	EEF1A2	0.922694	-0.730954	0.0718887	1.53281	0.730954	0.0718887
ENSG00000135766	EGLN1	1.90511	-0.511376	0.0788892	2.71495	0.511376	0.0788892
ENSG00000090013	BLVRB	0.755474	-0.558962	0.0790157	1.11426	0.558962	0.0790157
ENSG00000163297	ANTXR2	0.862972	-0.548454	0.0805939	1.2632	0.548454	0.0805939
ENSG00000088387	DOCK9	1.54678	-0.517048	0.0819432	2.21344	0.517048	0.0819432
ENSG00000187800	PEAR1	1.02422	-0.537638	0.0842133	1.48756	0.537638	0.0842133
ENSG00000136717	BIN1	1.05109	-0.621184	0.0851015	1.61766	0.621184	0.0851015
ENSG00000110931	CAMKK2	1.17352	-0.523497	0.0852611	1.68741	0.523497	0.0852611
ENSG00000145362	ANK2	0.854014	-0.541793	0.0868057	1.24435	0.541793	0.0868057
ENSG00000204264	PSMB8	1.14366	-0.523069	0.0876762	1.64405	0.523069	0.0876762
ENSG00000131981	LGALS3	2.73523	-0.490354	0.0889199	3.84052	0.490354	0.0889199
ENSG00000164125	GASK1B	1.01228	-0.524993	0.0928486	1.4574	0.524993	0.0928486
ENSG00000115306	SPTBN1	3.52356	-0.48334	0.0929421	4.92273	0.48334	0.0929421
ENSG00000166925	TSC22D4	0.746516	-0.54407	0.0958755	1.08975	0.54407	0.0958755
ENSG00000247596	TWF2	1.26908	-0.517869	0.0961718	1.81751	0.517869	0.0961718
ENSG00000148516	ZEB1	1.31387	-0.509209	0.0980561	1.8703	0.509209	0.0980561
ENSG00000121858	TNFSF10	0.967485	-0.523328	0.0988696	1.39141	0.523328	0.0988696
ENSG00000184009	ACTG1	3.53251	-0.475808	0.099688	4.90953	0.475808	0.099688
ENSG00000135074	ADAM19	0.74353	-0.537316	0.100299	1.08032	0.537316	0.100299
ENSG00000180304	OAZ2	2.37691	-0.48521	0.100299	3.32581	0.48521	0.100299
ENSG00000143416	SELENBP1	0.752488	-0.537595	0.102085	1.09352	0.537595	0.102085
ENSG00000132622	HSPA12B	1.00033	-0.515732	0.103072	1.431	0.515732	0.103072
ENSG00000214021	TTLL3	0.740544	-0.568016	0.103398	1.09918	0.568016	0.103398
ENSG00000002549	LAP3	0.988387	-0.515823	0.107119	1.41403	0.515823	0.107119
ENSG00000211445	GPX3	2.14399	-0.487687	0.107443	3.00529	0.487687	0.107443
ENSG00000104879	CKM	5.21964	-0.63365	0.10809	8.09205	0.63365	0.10809
ENSG00000112769	LAMA4	4.91506	-0.463944	0.109313	6.77417	0.463944	0.109313
ENSG00000159658	EFCAB14	1.66025	-0.488123	0.110168	2.32844	0.488123	0.110168
ENSG00000111817	DSE	0.988387	-0.506186	0.115215	1.40461	0.506186	0.115215
ENSG00000168079	SCARA5	1.91705	-0.512351	0.116128	2.7338	0.512351	0.116128
ENSG00000142156	COL6A1	11.6755	-0.451996	0.116881	15.956	0.451996	0.116881
ENSG00000170581	STAT2	0.854014	-0.515362	0.118167	1.22173	0.515362	0.118167
ENSG00000213923	CSNK1E	0.854014	-0.515362	0.118167	1.22173	0.515362	0.118167
ENSG00000157227	MMP14	2.0574	-0.479494	0.118411	2.86766	0.479494	0.118411
ENSG00000116132	PRRX1	4.20736	-0.459327	0.120389	5.78057	0.459327	0.120389
ENSG00000173482	PTPRM	1.42734	-0.485521	0.120389	1.9985	0.485521	0.120389
ENSG00000100596	SPTLC2	0.815195	-0.513957	0.122306	1.16516	0.513957	0.122306
ENSG00000175274	TP53I11	0.952554	-0.504106	0.124554	1.35182	0.504106	0.124554
ENSG00000172081	MOB3A	0.919708	-0.505523	0.124687	1.30657	0.505523	0.124687
ENSG00000126756	UXT	0.779363	-0.516659	0.125034	1.11614	0.516659	0.125034
ENSG00000101938	CHRDL1	1.1795	-0.506499	0.125034	1.6761	0.506499	0.125034
ENSG00000156453	PCDH1	2.02157	-0.471241	0.12525	2.80167	0.471241	0.12525
ENSG00000155657	TTN	5.04943	-0.632228	0.126512	7.82055	0.632228	0.126512
ENSG00000163788	SNRK	2.05143	-0.480835	0.126734	2.86201	0.480835	0.126734
ENSG00000145390	USP53	0.776377	-0.514859	0.126886	1.11049	0.514859	0.126886
ENSG00000127947	PTPN12	0.988387	-0.494536	0.13144	1.3933	0.494536	0.13144
ENSG00000144118	RALB	1.1347	-0.487354	0.133292	1.59126	0.487354	0.133292
ENSG00000169129	AFAP1L2	0.722627	-0.511413	0.135627	1.0313	0.511413	0.135627
ENSG00000251322	SHANK3	1.66025	-0.482275	0.136136	2.31902	0.482275	0.136136
ENSG00000108819	PPP1R9B	1.74983	-0.467407	0.138646	2.41894	0.467407	0.138646
ENSG00000137831	UACA	2.8935	-0.451839	0.13907	3.95553	0.451839	0.13907
ENSG00000188641	DPYD	0.961513	-0.490643	0.139617	1.35182	0.490643	0.139617
ENSG00000211899	IGHM	0.47777	-3.70381	0.139893	6.25569	3.70381	0.139893
ENSG00000100503	NIN	0.818182	-0.501693	0.140294	1.15951	0.501693	0.140294
ENSG00000197614	MFAP5	1.38852	-0.490816	0.143349	1.95137	0.490816	0.143349
ENSG00000131378	RFTN1	1.52588	-0.471336	0.143921	2.1154	0.471336	0.143921
ENSG00000198189	HSD17B11	0.943596	-0.489286	0.144835	1.32542	0.489286	0.144835
ENSG00000143632	ACTA1	4.65229	-0.607538	0.145391	7.08337	0.607538	0.145391
ENSG00000103855	CD276	1.11679	-0.477445	0.14729	1.55544	0.477445	0.14729
ENSG00000163479	SSR2	2.00066	-0.452844	0.15332	2.73757	0.452844	0.15332
ENSG00000261371	PECAM1	9.21201	-0.436233	0.153806	12.4529	0.436233	0.153806
ENSG00000140464	PML	1.3288	-0.46359	0.157013	1.83259	0.46359	0.157013
ENSG00000166068	SPRED1	0.74353	-0.493943	0.160332	1.04827	0.493943	0.160332
ENSG00000168899	VAMP5	1.18248	-0.465087	0.166611	1.63274	0.465087	0.166611
ENSG00000183011	NAA38	1.24519	-0.460557	0.168677	1.71381	0.460557	0.168677
ENSG00000087245	MMP2	4.54479	-0.434822	0.169759	6.13879	0.434822	0.169759
ENSG00000134531	EMP1	4.81652	-0.427023	0.17138	6.47062	0.427023	0.17138
ENSG00000165949	IFI27	3.04579	-0.437164	0.177275	4.12144	0.437164	0.177275
ENSG00000198087	CD2AP	0.815195	-0.476176	0.181926	1.135	0.476176	0.181926
ENSG00000138814	PPP3CA	1.39449	-0.447969	0.184037	1.90235	0.447969	0.184037
ENSG00000110852	CLEC2B	0.82714	-0.474281	0.185447	1.15008	0.474281	0.185447
ENSG00000125844	RRBP1	1.76178	-0.442928	0.185532	2.39443	0.442928	0.185532
ENSG00000167779	IGFBP6	2.97711	-0.451445	0.18927	4.06865	0.451445	0.18927
ENSG00000160691	SHC1	1.67817	-0.437217	0.189602	2.27188	0.437217	0.189602
ENSG00000051108	HERPUD1	0.883875	-0.461497	0.198212	1.21795	0.461497	0.198212
ENSG00000088930	XRN2	0.895819	-0.459925	0.201893	1.23304	0.459925	0.201893
ENSG00000185201	IFITM2	1.20338	-0.444854	0.203073	1.63839	0.444854	0.203073
ENSG00000211450	SELENOH	1.31685	-0.439035	0.203073	1.78545	0.439035	0.203073
ENSG00000136802	LRRC8A	0.964499	-0.455725	0.204136	1.32354	0.455725	0.204136
ENSG00000135677	GNS	0.82714	-0.460044	0.205498	1.13877	0.460044	0.205498
ENSG00000100968	NFATC4	0.854014	-0.458689	0.209106	1.17459	0.458689	0.209106
ENSG00000196405	EVL	0.934638	-0.452964	0.210629	1.28017	0.452964	0.210629
ENSG00000181029	TRAPPC5	0.92568	-0.451886	0.210629	1.26697	0.451886	0.210629
ENSG00000069020	MAST4	0.830126	-0.457246	0.213716	1.14065	0.457246	0.213716
ENSG00000204262	COL5A2	1.14665	-0.444707	0.214615	1.56109	0.444707	0.214615
ENSG00000108828	VAT1	3.2787	-0.409895	0.215054	4.35334	0.409895	0.215054
ENSG00000147065	MSN	3.03085	-0.41088	0.215054	4.02717	0.41088	0.215054
ENSG00000108821	COL1A1	17.782	-0.426056	0.215556	23.867	0.426056	0.215556
ENSG00000113594	LIFR	1.25415	-0.442291	0.21613	1.70438	0.442291	0.21613
ENSG00000092964	DPYSL2	2.95023	-0.406567	0.21989	3.90839	0.406567	0.21989
ENSG00000123096	SSPN	1.13769	-0.440245	0.21989	1.54413	0.440245	0.21989
ENSG00000153317	ASAP1	1.3079	-0.430481	0.220616	1.76283	0.430481	0.220616
ENSG00000128512	DOCK4	0.934638	-0.446585	0.222464	1.27452	0.446585	0.222464
ENSG00000172531	PPP1CA	0.848042	-0.450162	0.227119	1.15951	0.450162	0.227119
ENSG00000182463	TSHZ2	0.755474	-0.455418	0.231431	1.03696	0.455418	0.231431
ENSG00000143196	DPT	1.5856	-0.445303	0.231681	2.15876	0.445303	0.231681
ENSG00000221978	CCNL2	3.49071	-0.398566	0.231714	4.59844	0.398566	0.231714
ENSG00000197747	S100A10	3.0637	-0.40208	0.236011	4.04602	0.40208	0.236011
ENSG00000197006	METTL9	1.3079	-0.42585	0.239402	1.75717	0.42585	0.239402
ENSG00000113580	NR3C1	2.12011	-0.406553	0.240485	2.80922	0.406553	0.240485
ENSG00000159640	ACE	0.725614	-0.468152	0.241806	1.00491	0.468152	0.241806
ENSG00000162576	MXRA8	2.52024	-0.403289	0.242772	3.33147	0.403289	0.242772
ENSG00000150316	CWC15	0.865959	-0.438721	0.244647	1.17459	0.438721	0.244647
ENSG00000269858	EGLN2	1.15859	-0.422818	0.246056	1.55355	0.422818	0.246056
ENSG00000213203	GIMAP1	0.934638	-0.43159	0.248951	1.26132	0.43159	0.248951
ENSG00000148400	NOTCH1	1.47213	-0.413581	0.249628	1.96079	0.413581	0.249628
ENSG00000163697	APBB2	1.23922	-0.419114	0.251484	1.65725	0.419114	0.251484
ENSG00000010295	IFFO1	0.803251	-0.438798	0.252905	1.08975	0.438798	0.252905
ENSG00000165633	VSTM4	0.82714	-0.438421	0.253242	1.1218	0.438421	0.253242
ENSG00000162817	C1orf115	0.740544	-0.44697	0.253468	1.01056	0.44697	0.253468
ENSG00000128274	A4GALT	1.05707	-0.421107	0.260306	1.41592	0.421107	0.260306
ENSG00000157873	TNFRSF14	1.18547	-0.412376	0.268999	1.57806	0.412376	0.268999
ENSG00000198771	RCSD1	0.764432	-0.435857	0.270673	1.03507	0.435857	0.270673
ENSG00000130332	LSM7	0.862972	-0.425071	0.275999	1.15951	0.425071	0.275999
ENSG00000130396	AFDN	0.907763	-0.425378	0.276179	1.21984	0.425378	0.276179
ENSG00000151617	EDNRA	1.17352	-0.409629	0.276549	1.55921	0.409629	0.276549
ENSG00000142634	EFHD2	1.2213	-0.41193	0.276558	1.6252	0.41193	0.276558
ENSG00000171603	CLSTN1	1.68115	-0.395859	0.27827	2.21155	0.395859	0.27827
ENSG00000171681	ATF7IP	0.809223	-0.425657	0.279101	1.08786	0.425657	0.279101
ENSG00000182606	TRAK1	1.17054	-0.408059	0.279632	1.55355	0.408059	0.279632
ENSG00000165716	DIPK1B	1.52886	-0.402813	0.279632	2.02113	0.402813	0.279632
ENSG00000185432	METTL7A	1.65129	-0.396879	0.280021	2.17384	0.396879	0.280021
ENSG00000109099	PMP22	2.52322	-0.393399	0.280256	3.31261	0.393399	0.280256
ENSG00000108219	TSPAN14	0.95554	-0.416906	0.282642	1.2764	0.416906	0.282642
ENSG00000136141	LRCH1	0.749502	-0.429692	0.287074	1.01056	0.429692	0.287074
ENSG00000068903	SIRT2	0.958527	-0.418788	0.287074	1.28206	0.418788	0.287074
ENSG00000164442	CITED2	0.883875	-0.416196	0.293063	1.18025	0.416196	0.293063
ENSG00000166963	MAP1A	0.84207	-0.417537	0.293132	1.12557	0.417537	0.293132
ENSG00000181722	ZBTB20	1.17352	-0.404392	0.29317	1.55355	0.404392	0.29317
ENSG00000148180	GSN	22.3985	-0.363925	0.294086	28.7954	0.363925	0.294086
ENSG00000148634	HERC4	0.74353	-0.430401	0.299018	1.00302	0.430401	0.299018
ENSG00000091986	CCDC80	3.77737	-0.385279	0.300904	4.93027	0.385279	0.300904
ENSG00000173210	ABLIM3	1.01526	-0.410395	0.302088	1.34993	0.410395	0.302088
ENSG00000137962	ARHGAP29	1.56768	-0.389387	0.303313	2.05318	0.389387	0.303313
ENSG00000152518	ZFP36L2	5.2077	-0.365222	0.304328	6.70252	0.365222	0.304328
ENSG00000137509	PRCP	1.03915	-0.40878	0.309751	1.3801	0.40878	0.309751
ENSG00000111328	CDK2AP1	1.03318	-0.397254	0.319854	1.36124	0.397254	0.319854
ENSG00000163466	ARPC2	0.937624	-0.40093	0.32026	1.23869	0.40093	0.32026
ENSG00000169641	LUZP1	0.812209	-0.410344	0.321625	1.08032	0.410344	0.321625
ENSG00000163041	H3F3A	3.6221	-0.361183	0.322803	4.64935	0.361183	0.322803
ENSG00000168477	TNXB	5.88852	-0.363921	0.322978	7.57168	0.363921	0.322978
ENSG00000115641	FHL2	1.1347	-0.388428	0.333754	1.48568	0.388428	0.333754
ENSG00000123636	BAZ2B	0.779363	-0.405433	0.33589	1.03319	0.405433	0.33589
ENSG00000163513	TGFBR2	6.63205	-0.352086	0.336967	8.45781	0.352086	0.336967
ENSG00000164733	CTSB	3.35932	-0.360443	0.339023	4.30998	0.360443	0.339023
ENSG00000157827	FMNL2	0.75846	-0.404536	0.341109	1.00491	0.404536	0.341109
ENSG00000135334	AKIRIN2	0.788321	-0.402087	0.34391	1.04261	0.402087	0.34391
ENSG00000068697	LAPTM4A	1.55275	-0.372399	0.344355	2.00981	0.372399	0.344355
ENSG00000151491	EPS8	1.77969	-0.36572	0.350865	2.29262	0.36572	0.350865
ENSG00000184897	H1FX	2.70836	-0.35321	0.355805	3.45779	0.35321	0.355805
ENSG00000125148	MT2A	1.64532	-0.367941	0.357422	2.12294	0.367941	0.357422
ENSG00000064932	SBNO2	0.767418	-0.395745	0.358335	1.01056	0.395745	0.358335
ENSG00000149131	SERPING1	5.01957	-0.345893	0.363907	6.37447	0.345893	0.363907
ENSG00000113758	DBN1	1.05707	-0.380246	0.364352	1.37633	0.380246	0.364352
ENSG00000181222	POLR2A	1.74088	-0.362688	0.364567	2.23795	0.362688	0.364567
ENSG00000168542	COL3A1	29.0693	-0.35022	0.37046	37.0175	0.35022	0.37046
ENSG00000110651	CD81	1.66025	-0.360044	0.375452	2.13048	0.360044	0.375452
ENSG00000106823	ECM2	1.5438	-0.360305	0.378779	1.98153	0.360305	0.378779
ENSG00000061273	HDAC7	1.52289	-0.364769	0.379253	1.96079	0.364769	0.379253
ENSG00000169813	HNRNPF	2.23955	-0.351579	0.380255	2.85635	0.351579	0.380255
ENSG00000100280	AP1B1	0.946582	-0.37625	0.382835	1.22927	0.37625	0.382835
ENSG00000241839	PLEKHO2	0.883875	-0.378903	0.386613	1.15008	0.378903	0.386613
ENSG00000204713	TRIM27	0.791307	-0.383574	0.39156	1.03319	0.383574	0.39156
ENSG00000181826	RELL1	0.848042	-0.375669	0.396046	1.10106	0.375669	0.396046
ENSG00000125753	VASP	2.38587	-0.345389	0.398659	3.0298	0.345389	0.398659
ENSG00000133639	BTG1	3.09058	-0.336103	0.40081	3.89896	0.336103	0.40081
ENSG00000079819	EPB41L2	1.85733	-0.343972	0.408822	2.35672	0.343972	0.408822
ENSG00000133561	GIMAP6	1.48706	-0.352578	0.409058	1.89858	0.352578	0.409058
ENSG00000087086	FTL	4.52389	-0.330082	0.409058	5.68253	0.330082	0.409058
ENSG00000146067	FAM193B	0.895819	-0.373701	0.411473	1.16139	0.373701	0.411473
ENSG00000126934	MAP2K2	1.36165	-0.350766	0.4125	1.73643	0.350766	0.4125
ENSG00000145675	PIK3R1	0.979429	-0.362112	0.413009	1.25943	0.362112	0.413009
ENSG00000100106	TRIOBP	2.52024	-0.338194	0.413009	3.18441	0.338194	0.413009
ENSG00000140044	JDP2	1.12873	-0.36833	0.41436	1.4574	0.36833	0.41436
ENSG00000173517	PEAK1	1.53484	-0.347965	0.415546	1.95325	0.347965	0.415546
ENSG00000137161	CNPY3	0.982415	-0.362041	0.415936	1.2632	0.362041	0.415936
ENSG00000171867	PRNP	0.916722	-0.363729	0.419007	1.18025	0.363729	0.419007
ENSG00000141503	MINK1	1.5856	-0.342256	0.424671	2.00981	0.342256	0.424671
ENSG00000134086	VHL	0.791307	-0.370374	0.42573	1.02376	0.370374	0.42573
ENSG00000100097	LGALS1	11.989	-0.31447	0.433289	14.8945	0.31447	0.433289
ENSG00000213719	CLIC1	1.51393	-0.339613	0.434382	1.91555	0.339613	0.434382
ENSG00000170430	MGMT	0.928666	-0.356572	0.435617	1.18967	0.356572	0.435617
ENSG00000198625	MDM4	1.31685	-0.343082	0.436886	1.67045	0.343082	0.436886
ENSG00000239264	TXNDC5	1.83643	-0.338194	0.439913	2.3209	0.338194	0.439913
ENSG00000103319	EEF2K	1.35866	-0.339775	0.443313	1.71947	0.339775	0.443313
ENSG00000183020	AP2A2	0.806237	-0.361953	0.443779	1.03696	0.361953	0.443779
ENSG00000174804	FZD4	1.83942	-0.33351	0.444224	2.31713	0.33351	0.444224
ENSG00000171115	GIMAP8	1.67817	-0.335629	0.447265	2.11728	0.335629	0.447265
ENSG00000141543	EIF4A3	0.800265	-0.359489	0.447265	1.02753	0.359489	0.447265
ENSG00000119383	PTPA	0.833112	-0.363729	0.447374	1.07278	0.363729	0.447374
ENSG00000138449	SLC40A1	1.77671	-0.329697	0.450786	2.23229	0.329697	0.450786
ENSG00000182718	ANXA2	6.90975	-0.309238	0.454095	8.55397	0.309238	0.454095
ENSG00000100234	TIMP3	11.141	-0.308708	0.45458	13.7859	0.308708	0.45458
ENSG00000196233	LCOR	0.818182	-0.35644	0.454695	1.04827	0.35644	0.454695
ENSG00000121691	CAT	1.3288	-0.336576	0.455389	1.67799	0.336576	0.455389
ENSG00000112531	QKI	1.8633	-0.327769	0.460716	2.33787	0.327769	0.460716
ENSG00000121716	PILRB	1.10186	-0.340142	0.463363	1.39518	0.340142	0.463363
ENSG00000164932	CTHRC1	1.39151	-0.34282	0.464188	1.76471	0.34282	0.464188
ENSG00000077942	FBLN1	6.02289	-0.324546	0.467806	7.53586	0.324546	0.467806
ENSG00000131620	ANO1	1.60053	-0.327407	0.468335	2.00793	0.327407	0.468335
ENSG00000186635	ARAP1	1.14068	-0.338194	0.46959	1.44232	0.338194	0.46959
ENSG00000062716	VMP1	0.836098	-0.348426	0.46959	1.06524	0.348426	0.46959
ENSG00000103994	ZNF106	1.50796	-0.362228	0.474501	1.93817	0.362228	0.474501
ENSG00000114353	GNAI2	3.07266	-0.310619	0.479295	3.80847	0.310619	0.479295
ENSG00000133056	PIK3C2B	0.913736	-0.342886	0.482546	1.15951	0.342886	0.482546
ENSG00000155366	RHOC	4.55375	-0.302298	0.484411	5.61089	0.302298	0.484411
ENSG00000171988	JMJD1C	1.14366	-0.332547	0.48703	1.44043	0.332547	0.48703
ENSG00000115694	STK25	1.03318	-0.33403	0.489568	1.3028	0.33403	0.489568
ENSG00000136636	KCTD3	0.818182	-0.34343	0.489939	1.03884	0.34343	0.489939
ENSG00000108100	CCNY	1.07797	-0.332203	0.490004	1.35747	0.332203	0.490004
ENSG00000135506	OS9	2.47246	-0.310077	0.494863	3.06374	0.310077	0.494863
ENSG00000120306	CYSTM1	0.803251	-0.340863	0.495947	1.0181	0.340863	0.495947
ENSG00000117362	APH1A	0.868945	-0.338194	0.496754	1.09918	0.338194	0.496754
ENSG00000196937	FAM3C	1.2004	-0.325609	0.498566	1.50453	0.325609	0.498566
ENSG00000159713	TPPP3	3.09356	-0.305836	0.501301	3.82166	0.305836	0.501301
ENSG00000049618	ARID1B	1.02721	-0.327701	0.507786	1.2896	0.327701	0.507786
ENSG00000161960	EIF4A1	1.60352	-0.313855	0.507786	1.99285	0.313855	0.507786
ENSG00000122378	PRXL2A	1.44227	-0.315663	0.5133	1.79488	0.315663	0.5133
ENSG00000151693	ASAP2	1.77969	-0.310132	0.51442	2.20589	0.310132	0.51442
ENSG00000198561	CTNND1	2.94127	-0.298137	0.51442	3.61427	0.298137	0.51442
ENSG00000176438	SYNE3	1.41838	-0.313741	0.51442	1.76283	0.313741	0.51442
ENSG00000167202	TBC1D2B	1.23324	-0.317132	0.516164	1.53658	0.317132	0.516164
ENSG00000105063	PPP6R1	0.886861	-0.330914	0.517488	1.11614	0.330914	0.517488
ENSG00000173120	KDM2A	1.08991	-0.320346	0.517616	1.36124	0.320346	0.517616
ENSG00000132669	RIN2	1.25713	-0.317534	0.519008	1.56675	0.317534	0.519008
ENSG00000186994	KANK3	1.11977	-0.320823	0.520473	1.39895	0.320823	0.520473
ENSG00000168137	SETD5	1.30192	-0.316574	0.520642	1.62143	0.316574	0.520642
ENSG00000147862	NFIB	3.15926	-0.293225	0.521926	3.8688	0.293225	0.521926
ENSG00000139567	ACVRL1	1.27206	-0.316064	0.524416	1.58372	0.316064	0.524416
ENSG00000067955	CBFB	0.943596	-0.324476	0.524421	1.18213	0.324476	0.524421
ENSG00000180964	TCEAL8	0.910749	-0.326359	0.524585	1.14254	0.326359	0.524585
ENSG00000165102	HGSNAT	0.970471	-0.324856	0.527279	1.21607	0.324856	0.527279
ENSG00000141504	SAT2	0.895819	-0.323743	0.531427	1.1218	0.323743	0.531427
ENSG00000182934	SRPRA	1.0929	-0.314413	0.531473	1.35936	0.314413	0.531473
ENSG00000121749	TBC1D15	0.839084	-0.333069	0.531972	1.0577	0.333069	0.531972
ENSG00000254772	EEF1G	2.21267	-0.296774	0.532143	2.71683	0.296774	0.532143
ENSG00000105223	PLD3	1.66921	-0.302988	0.532143	2.05883	0.302988	0.532143
ENSG00000166340	TPP1	1.61845	-0.307311	0.533439	2.00227	0.307311	0.533439
ENSG00000115760	BIRC6	0.824154	-0.325114	0.535449	1.03319	0.325114	0.535449
ENSG00000165617	DACT1	1.14068	-0.313499	0.538385	1.41781	0.313499	0.538385
ENSG00000118407	FILIP1	1.24519	-0.308554	0.540135	1.54224	0.308554	0.540135
ENSG00000176978	DPP7	1.17054	-0.308523	0.543743	1.44986	0.308523	0.543743
ENSG00000132670	PTPRA	0.868945	-0.318294	0.544091	1.08409	0.318294	0.544091
ENSG00000198363	ASPH	2.98606	-0.286847	0.544548	3.64067	0.286847	0.544548
ENSG00000074590	NUAK1	1.44227	-0.303501	0.55071	1.7798	0.303501	0.55071
ENSG00000166710	B2M	13.2163	-0.274397	0.551263	15.9692	0.274397	0.551263
ENSG00000152583	SPARCL1	12.1174	-0.27387	0.553118	14.6362	0.27387	0.553118
ENSG00000133789	SWAP70	1.85435	-0.294633	0.553903	2.27377	0.294633	0.553903
ENSG00000182240	BACE2	1.37359	-0.301748	0.554891	1.69307	0.301748	0.554891
ENSG00000116209	TMEM59	0.824154	-0.317209	0.55491	1.02753	0.317209	0.55491
ENSG00000168298	HIST1H1E	2.11413	-0.291668	0.555024	2.58674	0.291668	0.555024
ENSG00000241973	PI4KA	0.803251	-0.31937	0.557202	1.00302	0.31937	0.557202
ENSG00000170276	HSPB2	0.934638	-0.31036	0.557432	1.15951	0.31036	0.557432
ENSG00000130202	NECTIN2	0.830126	-0.31736	0.559754	1.03507	0.31736	0.559754
ENSG00000152661	GJA1	0.857	-0.318016	0.561458	1.06901	0.318016	0.561458
ENSG00000242498	ARPIN	1.10783	-0.304847	0.562245	1.36879	0.304847	0.562245
ENSG00000130723	PRRC2B	1.07498	-0.303818	0.564166	1.32731	0.303818	0.564166
ENSG00000104852	SNRNP70	1.05408	-0.305216	0.566641	1.3028	0.305216	0.566641
ENSG00000130635	COL5A1	2.67551	-0.28662	0.566921	3.26171	0.28662	0.566921
ENSG00000197081	IGF2R	1.20338	-0.300202	0.568621	1.48191	0.300202	0.568621
ENSG00000100201	DDX17	1.00033	-0.305626	0.569401	1.23681	0.305626	0.569401
ENSG00000148248	SURF4	0.892833	-0.311499	0.570211	1.1086	0.311499	0.570211
ENSG00000108848	LUC7L3	3.27571	-0.275765	0.571063	3.96307	0.275765	0.571063
ENSG00000175826	CTDNEP1	0.898805	-0.311677	0.572926	1.11614	0.311677	0.572926
ENSG00000197912	SPG7	0.991373	-0.305329	0.574636	1.2255	0.305329	0.574636
ENSG00000183722	LHFPL6	4.04612	-0.272902	0.574717	4.88502	0.272902	0.574717
ENSG00000090006	LTBP4	12.7624	-0.267475	0.575252	15.347	0.267475	0.575252
ENSG00000142694	EVA1B	1.06901	-0.301565	0.578965	1.31788	0.301565	0.578965
ENSG00000130520	LSM4	0.848042	-0.307497	0.581036	1.05016	0.307497	0.581036
ENSG00000164713	BRI3	4.21632	-0.269718	0.581454	5.07921	0.269718	0.581454
ENSG00000170315	UBB	1.3288	-0.292181	0.582715	1.62708	0.292181	0.582715
ENSG00000100804	PSMB5	0.997345	-0.298905	0.583099	1.22738	0.298905	0.583099
ENSG00000149930	TAOK2	1.28699	-0.290665	0.585697	1.57429	0.290665	0.585697
ENSG00000178913	TAF7	0.970471	-0.297805	0.588619	1.19345	0.297805	0.588619
ENSG00000131446	MGAT1	1.65428	-0.283896	0.589189	2.01359	0.283896	0.589189
ENSG00000183853	KIRREL1	1.31387	-0.284878	0.598254	1.60069	0.284878	0.598254
ENSG00000169418	NPR1	1.09887	-0.296546	0.601242	1.34993	0.296546	0.601242
ENSG00000115935	WIPF1	1.29894	-0.289398	0.601311	1.58749	0.289398	0.601311
ENSG00000123933	MXD4	1.31984	-0.285123	0.601311	1.60823	0.285123	0.601311
ENSG00000157554	ERG	1.0929	-0.290233	0.601393	1.33673	0.290233	0.601393
ENSG00000143013	LMO4	1.05109	-0.290411	0.606381	1.28583	0.290411	0.606381
ENSG00000067082	KLF6	3.643	-0.263633	0.606381	4.37031	0.263633	0.606381
ENSG00000011523	CEP68	1.25116	-0.28216	0.610834	1.5215	0.28216	0.610834
ENSG00000150593	PDCD4	3.61314	-0.262374	0.614112	4.33072	0.262374	0.614112
ENSG00000104973	MED25	0.871931	-0.293184	0.614112	1.06901	0.293184	0.614112
ENSG00000103544	VPS35L	1.14366	-0.284613	0.615326	1.3933	0.284613	0.615326
ENSG00000242372	EIF6	0.82714	-0.296068	0.615458	1.01622	0.296068	0.615458
ENSG00000131634	TMEM204	1.23324	-0.284952	0.617276	1.50265	0.284952	0.617276
ENSG00000104714	ERICH1	0.976443	-0.284423	0.622246	1.18967	0.284423	0.622246
ENSG00000112851	ERBIN	1.03019	-0.282944	0.622716	1.25378	0.282944	0.622716
ENSG00000126705	AHDC1	0.874917	-0.290806	0.623839	1.0709	0.290806	0.623839
ENSG00000135404	CD63	5.38686	-0.253002	0.623839	6.41406	0.253002	0.623839
ENSG00000105402	NAPA	1.08693	-0.277652	0.633446	1.31788	0.277652	0.633446
ENSG00000004534	RBM6	1.15262	-0.277279	0.635259	1.39707	0.277279	0.635259
ENSG00000112343	TRIM38	0.937624	-0.28216	0.639454	1.14065	0.28216	0.639454
ENSG00000116584	ARHGEF2	1.91407	-0.260878	0.644088	2.29262	0.260878	0.644088
ENSG00000084754	HADHA	1.06602	-0.274338	0.644088	1.2896	0.274338	0.644088
ENSG00000119865	CNRIP1	1.17651	-0.272818	0.645521	1.42158	0.272818	0.645521
ENSG00000172725	CORO1B	1.29297	-0.268386	0.647817	1.55732	0.268386	0.647817
ENSG00000178695	KCTD12	7.83543	-0.246586	0.647817	9.28738	0.246586	0.647817
ENSG00000132475	H3F3B	2.44857	-0.254077	0.650385	2.91857	0.254077	0.650385
ENSG00000120071	KANSL1	0.973457	-0.275066	0.650631	1.17836	0.275066	0.650631
ENSG00000158864	NDUFS2	0.892833	-0.2793	0.651816	1.08409	0.2793	0.651816
ENSG00000130303	BST2	1.95289	-0.265931	0.653426	2.3473	0.265931	0.653426
ENSG00000102606	ARHGEF7	1.15262	-0.269481	0.653479	1.38952	0.269481	0.653479
ENSG00000170296	GABARAP	2.63371	-0.252364	0.653734	3.13539	0.252364	0.653734
ENSG00000105443	CYTH2	1.87226	-0.256677	0.653734	2.23606	0.256677	0.653734
ENSG00000050405	LIMA1	1.61247	-0.260117	0.654526	1.93063	0.260117	0.654526
ENSG00000175602	CCDC85B	4.21334	-0.245357	0.655427	4.9906	0.245357	0.655427
ENSG00000165092	ALDH1A1	1.87823	-0.255732	0.6593	2.24172	0.255732	0.6593
ENSG00000101439	CST3	9.85998	-0.238986	0.659537	11.6252	0.238986	0.659537
ENSG00000181467	RAP2B	0.874917	-0.280629	0.661743	1.06335	0.280629	0.661743
ENSG00000184916	JAG2	0.839084	-0.280792	0.665492	1.01999	0.280792	0.665492
ENSG00000153902	LGI4	1.53185	-0.258865	0.667133	1.83259	0.258865	0.667133
ENSG00000120616	EPC1	0.833112	-0.275	0.66714	1.00868	0.275	0.66714
ENSG00000172354	GNB2	2.34705	-0.247405	0.672069	2.78471	0.247405	0.672069
ENSG00000107341	UBE2R2	0.883875	-0.27108	0.67233	1.06712	0.27108	0.67233
ENSG00000170653	ATF7	0.883875	-0.27108	0.67233	1.06712	0.27108	0.67233
ENSG00000125991	ERGIC3	2.00663	-0.248653	0.674993	2.38312	0.248653	0.674993
ENSG00000122557	HERPUD2	0.997345	-0.265326	0.677645	1.1991	0.265326	0.677645
ENSG00000081923	ATP8B1	1.10186	-0.260083	0.683685	1.31977	0.260083	0.683685
ENSG00000170248	PDCD6IP	0.952554	-0.271294	0.687159	1.15008	0.271294	0.687159
ENSG00000085871	MGST2	1.10484	-0.258246	0.687159	1.32165	0.258246	0.687159
ENSG00000126217	MCF2L	0.871931	-0.275294	0.688938	1.05581	0.275294	0.688938
ENSG00000136068	FLNB	1.26609	-0.252533	0.692607	1.5083	0.252533	0.692607
ENSG00000101460	MAP1LC3A	0.889847	-0.263939	0.693164	1.06901	0.263939	0.693164
ENSG00000166025	AMOTL1	1.41539	-0.248926	0.693953	1.68176	0.248926	0.693953
ENSG00000188157	AGRN	1.76476	-0.246384	0.698007	2.09277	0.246384	0.698007
ENSG00000197226	TBC1D9B	3.17717	-0.233569	0.698366	3.73305	0.233569	0.698366
ENSG00000172757	CFL1	3.75945	-0.231279	0.699466	4.4099	0.231279	0.699466
ENSG00000117616	RSRP1	1.71997	-0.243917	0.699691	2.03621	0.243917	0.699691
ENSG00000204463	BAG6	2.06038	-0.239925	0.699691	2.43214	0.239925	0.699691
ENSG00000164530	PI16	1.16456	-0.277916	0.699691	1.41215	0.277916	0.699691
ENSG00000187608	ISG15	1.04512	-0.26441	0.699871	1.25566	0.26441	0.699871
ENSG00000060237	WNK1	2.41871	-0.237832	0.700103	2.85069	0.237832	0.700103
ENSG00000100219	XBP1	0.889847	-0.25885	0.700103	1.06524	0.25885	0.700103
ENSG00000173020	GRK2	1.37359	-0.247794	0.702103	1.63085	0.247794	0.702103
ENSG00000188186	LAMTOR4	2.75016	-0.231038	0.706733	3.22588	0.231038	0.706733
ENSG00000186350	RXRA	1.98275	-0.240594	0.706733	2.34164	0.240594	0.706733
ENSG00000172037	LAMB2	3.60418	-0.227783	0.706997	4.21759	0.227783	0.706997
ENSG00000221983	UBA52	6.62906	-0.223312	0.708025	7.73194	0.223312	0.708025
ENSG00000104964	TLE5	2.28434	-0.234752	0.71047	2.68667	0.234752	0.71047
ENSG00000146834	MEPCE	0.868945	-0.259505	0.711686	1.04073	0.259505	0.711686
ENSG00000014216	CAPN1	0.92568	-0.25218	0.713807	1.10295	0.25218	0.713807
ENSG00000164054	SHISA5	0.92568	-0.25464	0.71431	1.10483	0.25464	0.71431
ENSG00000197448	GSTK1	1.47213	-0.240013	0.716191	1.73832	0.240013	0.716191
ENSG00000128487	SPECC1	0.922694	-0.254362	0.717939	1.10106	0.254362	0.717939
ENSG00000070770	CSNK2A2	0.874917	-0.254865	0.719557	1.0445	0.254865	0.719557
ENSG00000105974	CAV1	12.213	-0.218965	0.720098	14.2007	0.218965	0.720098
ENSG00000125249	RAP2A	0.985401	-0.248277	0.721922	1.17082	0.248277	0.721922
ENSG00000213676	ATF6B	1.12575	-0.243557	0.723314	1.33296	0.243557	0.723314
ENSG00000153774	CFDP1	1.18547	-0.242666	0.723314	1.40272	0.242666	0.723314
ENSG00000154721	JAM2	1.70504	-0.236314	0.723314	2.00793	0.236314	0.723314
ENSG00000100227	POLDIP3	1.19144	-0.241232	0.723404	1.40838	0.241232	0.723404
ENSG00000102882	MAPK3	1.6722	-0.234243	0.72468	1.96645	0.234243	0.72468
ENSG00000160633	SAFB	1.47512	-0.235532	0.72468	1.73643	0.235532	0.72468
ENSG00000068976	PYGM	1.10783	-0.276793	0.725943	1.34239	0.276793	0.725943
ENSG00000109606	DHX15	1.24817	-0.238412	0.725992	1.47248	0.238412	0.725992
ENSG00000091592	NLRP1	0.877903	-0.249967	0.725992	1.0445	0.249967	0.725992
ENSG00000105401	CDC37	1.79462	-0.233857	0.725992	2.10974	0.233857	0.725992
ENSG00000084636	COL16A1	1.51991	-0.237142	0.726139	1.79111	0.237142	0.726139
ENSG00000188483	IER5L	1.31387	-0.238308	0.72705	1.54978	0.238308	0.72705
ENSG00000069431	ABCC9	1.65727	-0.236061	0.728183	1.95137	0.236061	0.728183
ENSG00000146112	PPP1R18	1.47213	-0.235317	0.728342	1.73266	0.235317	0.728342
ENSG00000174080	CTSF	1.01228	-0.241686	0.730977	1.19722	0.241686	0.730977
ENSG00000135821	GLUL	1.10186	-0.241441	0.731968	1.3028	0.241441	0.731968
ENSG00000204628	RACK1	5.27936	-0.214811	0.733606	6.12183	0.214811	0.733606
ENSG00000080503	SMARCA2	1.56768	-0.23149	0.734999	1.84013	0.23149	0.734999
ENSG00000103496	STX4	1.08394	-0.23979	0.735087	1.28017	0.23979	0.735087
ENSG00000273749	CYFIP1	1.19741	-0.235964	0.737015	1.41026	0.235964	0.737015
ENSG00000005339	CREBBP	1.24817	-0.234718	0.738974	1.46871	0.234718	0.738974
ENSG00000131477	RAMP2	1.97976	-0.225249	0.742117	2.31336	0.225249	0.742117
ENSG00000145901	TNIP1	1.39449	-0.231041	0.742933	1.63651	0.231041	0.742933
ENSG00000173821	RNF213	1.01825	-0.237754	0.742933	1.20099	0.237754	0.742933
ENSG00000112562	SMOC2	1.38852	-0.230564	0.743325	1.62897	0.230564	0.743325
ENSG00000055332	EIF2AK2	0.901791	-0.239678	0.745985	1.06524	0.239678	0.745985
ENSG00000159128	IFNGR2	1.08096	-0.235248	0.748221	1.27263	0.235248	0.748221
ENSG00000152492	CCDC50	3.29661	-0.213494	0.75288	3.81978	0.213494	0.75288
ENSG00000122566	HNRNPA2B1	2.2067	-0.218323	0.755619	2.566	0.218323	0.755619
ENSG00000140612	SEC11A	2.53517	-0.216054	0.755963	2.94308	0.216054	0.755963
ENSG00000122591	FAM126A	0.871931	-0.236194	0.75626	1.02753	0.236194	0.75626
ENSG00000120742	SERP1	1.23922	-0.228341	0.757554	1.45174	0.228341	0.757554
ENSG00000164330	EBF1	1.90809	-0.219614	0.759343	2.22098	0.219614	0.759343
ENSG00000139641	ESYT1	1.63636	-0.223373	0.759343	1.90989	0.223373	0.759343
ENSG00000134313	KIDINS220	1.02721	-0.231922	0.762027	1.20664	0.231922	0.762027
ENSG00000152818	UTRN	2.94127	-0.209734	0.762735	3.39934	0.209734	0.762735
ENSG00000110841	PPFIBP1	1.50498	-0.223788	0.762797	1.75717	0.223788	0.762797
ENSG00000163527	STT3B	0.952554	-0.230585	0.76423	1.11803	0.230585	0.76423
ENSG00000139218	SCAF11	0.982415	-0.231615	0.765693	1.15385	0.231615	0.765693
ENSG00000135945	REV1	0.898805	-0.231646	0.77057	1.05581	0.231646	0.77057
ENSG00000136100	VPS36	0.982415	-0.229259	0.770635	1.15197	0.229259	0.770635
ENSG00000169291	SHE	1.56171	-0.219156	0.770976	1.81751	0.219156	0.770976
ENSG00000085276	MECOM	0.979429	-0.235993	0.773401	1.15385	0.235993	0.773401
ENSG00000068323	TFE3	0.871931	-0.2309	0.773623	1.02376	0.2309	0.773623
ENSG00000101972	STAG2	1.39449	-0.219373	0.773623	1.62331	0.219373	0.773623
ENSG00000102189	EEA1	1.05109	-0.223398	0.777882	1.22738	0.223398	0.777882
ENSG00000115286	NDUFS7	1.18845	-0.219549	0.779232	1.38387	0.219549	0.779232
ENSG00000162923	WDR26	1.83942	-0.211174	0.779255	2.12859	0.211174	0.779255
ENSG00000088448	ANKRD10	1.60053	-0.214859	0.779343	1.8571	0.214859	0.779343
ENSG00000138758	SEPTIN11	1.89615	-0.210186	0.780154	2.1927	0.210186	0.780154
ENSG00000092199	HNRNPC	0.901791	-0.232011	0.780691	1.05958	0.232011	0.780691
ENSG00000074181	NOTCH3	10.4214	-0.196531	0.780691	11.9307	0.196531	0.780691
ENSG00000111321	LTBR	0.916722	-0.226225	0.781719	1.07278	0.226225	0.781719
ENSG00000185624	P4HB	1.1138	-0.21966	0.781719	1.29714	0.21966	0.781719
ENSG00000114315	HES1	1.18248	-0.220898	0.782098	1.37821	0.220898	0.782098
ENSG00000099800	TIMM13	1.00033	-0.224326	0.78355	1.16894	0.224326	0.78355
ENSG00000095139	ARCN1	1.53782	-0.212663	0.783908	1.78168	0.212663	0.783908
ENSG00000108953	YWHAE	1.36762	-0.21352	0.783908	1.5856	0.21352	0.783908
ENSG00000104365	IKBKB	1.42435	-0.21376	0.78475	1.65159	0.21376	0.78475
ENSG00000131507	NDFIP1	2.07531	-0.205863	0.785174	2.39255	0.205863	0.785174
ENSG00000097033	SH3GLB1	1.21831	-0.214906	0.786727	1.41403	0.214906	0.786727
ENSG00000133313	CNDP2	0.961513	-0.219549	0.786727	1.11992	0.219549	0.786727
ENSG00000151923	TIAL1	1.22429	-0.21362	0.787154	1.41969	0.21362	0.787154
ENSG00000189171	S100A13	2.98905	-0.198457	0.787683	3.42762	0.198457	0.787683
ENSG00000135387	CAPRIN1	0.901791	-0.221724	0.790817	1.05204	0.221724	0.790817
ENSG00000178605	GTPBP6	1.18845	-0.213649	0.791913	1.37821	0.213649	0.791913
ENSG00000117448	AKR1A1	0.943596	-0.219679	0.793071	1.09918	0.219679	0.793071
ENSG00000166398	KIAA0355	1.08991	-0.212663	0.793894	1.2632	0.212663	0.793894
ENSG00000050820	BCAR1	1.79164	-0.203688	0.795502	2.0626	0.203688	0.795502
ENSG00000140750	ARHGAP17	1.57963	-0.207209	0.796307	1.82316	0.207209	0.796307
ENSG00000079432	CIC	1.36165	-0.207776	0.796307	1.57241	0.207776	0.796307
ENSG00000108344	PSMD3	0.877903	-0.221086	0.796607	1.02376	0.221086	0.796607
ENSG00000167548	KMT2D	0.976443	-0.214261	0.798959	1.13311	0.214261	0.798959
ENSG00000117519	CNN3	4.93596	-0.188999	0.799173	5.6222	0.188999	0.799173
ENSG00000073578	SDHA	1.03318	-0.216815	0.799173	1.20099	0.216815	0.799173
ENSG00000083223	TUT7	0.982415	-0.215046	0.799173	1.14065	0.215046	0.799173
ENSG00000067182	TNFRSF1A	2.92634	-0.192875	0.799173	3.34278	0.192875	0.799173
ENSG00000168591	TMUB2	0.943596	-0.21473	0.799173	1.09541	0.21473	0.799173
ENSG00000125826	RBCK1	1.05109	-0.212291	0.799561	1.21795	0.212291	0.799561
ENSG00000111269	CREBL2	1.1795	-0.210674	0.799627	1.36501	0.210674	0.799627
ENSG00000119314	PTBP3	0.985401	-0.213059	0.799986	1.14254	0.213059	0.799986
ENSG00000115216	NRBP1	0.934638	-0.213498	0.800193	1.08409	0.213498	0.800193
ENSG00000129351	ILF3	1.7349	-0.200442	0.800193	1.99285	0.200442	0.800193
ENSG00000171456	ASXL1	1.35567	-0.205439	0.801297	1.56298	0.205439	0.801297
ENSG00000063245	EPN1	1.99768	-0.198104	0.801903	2.29074	0.198104	0.801903
ENSG00000128272	ATF4	1.27505	-0.204057	0.804178	1.46871	0.204057	0.804178
ENSG00000132589	FLOT2	1.82747	-0.198688	0.804238	2.09654	0.198688	0.804238
ENSG00000071967	CYBRD1	2.58593	-0.194854	0.804402	2.95816	0.194854	0.804402
ENSG00000147162	OGT	1.29894	-0.203005	0.806349	1.49511	0.203005	0.806349
ENSG00000074695	LMAN1	1.24817	-0.204816	0.80764	1.43854	0.204816	0.80764
ENSG00000143776	CDC42BPA	1.00929	-0.209177	0.807939	1.16705	0.209177	0.807939
ENSG00000164111	ANXA5	4.2641	-0.185518	0.807939	4.84542	0.185518	0.807939
ENSG00000127511	SIN3B	1.12873	-0.204682	0.809664	1.30091	0.204682	0.809664
ENSG00000164548	TRA2A	1.26311	-0.20086	0.810797	1.45174	0.20086	0.810797
ENSG00000002834	LASP1	2.05143	-0.193859	0.81184	2.34541	0.193859	0.81184
ENSG00000162889	MAPKAPK2	1.25116	-0.201377	0.813186	1.43854	0.201377	0.813186
ENSG00000144224	UBXN4	1.15859	-0.202173	0.813186	1.33296	0.202173	0.813186
ENSG00000136238	RAC1	1.72296	-0.195314	0.813186	1.97211	0.195314	0.813186
ENSG00000075785	RAB7A	1.40942	-0.197331	0.815665	1.61577	0.197331	0.815665
ENSG00000090238	YPEL3	1.99768	-0.19216	0.815665	2.28131	0.19216	0.815665
ENSG00000106948	AKNA	1.04811	-0.209679	0.816697	1.2123	0.209679	0.816697
ENSG00000054965	FAM168A	1.01825	-0.20343	0.8176	1.17271	0.20343	0.8176
ENSG00000130177	CDC16	0.883875	-0.208683	0.8176	1.02188	0.208683	0.8176
ENSG00000117713	ARID1A	0.982415	-0.203093	0.81781	1.13123	0.203093	0.81781
ENSG00000172053	QARS	1.21533	-0.201044	0.818417	1.39707	0.201044	0.818417
ENSG00000119707	RBM25	0.964499	-0.205358	0.818417	1.11237	0.205358	0.818417
ENSG00000108774	RAB5C	2.42468	-0.189735	0.818417	2.76397	0.189735	0.818417
ENSG00000167615	LENG8	3.14731	-0.18391	0.818417	3.57279	0.18391	0.818417
ENSG00000177830	CHID1	0.868945	-0.209065	0.818742	1.00491	0.209065	0.818742
ENSG00000101160	CTSZ	4.38354	-0.181162	0.818742	4.96609	0.181162	0.818742
ENSG00000129083	COPB1	1.08096	-0.202875	0.819014	1.24435	0.202875	0.819014
ENSG00000143545	RAB13	2.34406	-0.187414	0.822859	2.66781	0.187414	0.822859
ENSG00000124942	AHNAK	26.8985	-0.174112	0.822859	30.3169	0.174112	0.822859
ENSG00000136709	WDR33	1.20936	-0.198379	0.822917	1.38764	0.198379	0.822917
ENSG00000163430	FSTL1	2.85468	-0.18485	0.822917	3.24285	0.18485	0.822917
ENSG00000085662	AKR1B1	1.43032	-0.196175	0.822917	1.63839	0.196175	0.822917
ENSG00000110066	KMT5B	0.961513	-0.202476	0.822917	1.10672	0.202476	0.822917
ENSG00000243678	NME2	1.6722	-0.190755	0.822917	1.908	0.190755	0.822917
ENSG00000141646	SMAD4	1.15262	-0.199385	0.822917	1.32354	0.199385	0.822917
ENSG00000105583	WDR83OS	1.84837	-0.190064	0.822917	2.10785	0.190064	0.822917
ENSG00000124299	PEPD	1.04214	-0.199866	0.824583	1.19722	0.199866	0.824583
ENSG00000157020	SEC13	1.12575	-0.198016	0.827149	1.29148	0.198016	0.827149
ENSG00000123349	PFDN5	1.53782	-0.191153	0.827759	1.75529	0.191153	0.827759
ENSG00000156273	BACH1	1.03318	-0.19861	0.827936	1.1859	0.19861	0.827936
ENSG00000164091	WDR82	1.49602	-0.191609	0.829017	1.70815	0.191609	0.829017
ENSG00000006210	CX3CL1	1.26012	-0.194881	0.829485	1.44232	0.194881	0.829485
ENSG00000084234	APLP2	3.64001	-0.176964	0.829609	4.11201	0.176964	0.829609
ENSG00000055070	SZRD1	1.0063	-0.197058	0.829734	1.15385	0.197058	0.829734
ENSG00000168264	IRF2BP2	1.38553	-0.191352	0.829734	1.58183	0.191352	0.829734
ENSG00000071051	NCK2	1.19144	-0.194184	0.830178	1.36313	0.194184	0.830178
ENSG00000162430	SELENON	1.53185	-0.187438	0.832069	1.74398	0.187438	0.832069
ENSG00000214078	CPNE1	1.41539	-0.189562	0.833517	1.61388	0.189562	0.833517
ENSG00000038219	BOD1L1	1.05707	-0.192948	0.834763	1.20853	0.192948	0.834763
ENSG00000125818	PSMF1	1.66921	-0.186191	0.838384	1.89858	0.186191	0.838384
ENSG00000184863	RBM33	1.61845	-0.184123	0.840057	1.83824	0.184123	0.840057
ENSG00000004142	POLDIP2	0.883875	-0.198016	0.840312	1.01433	0.198016	0.840312
ENSG00000111678	C12orf57	4.99867	-0.168861	0.84463	5.61466	0.168861	0.84463
ENSG00000004799	PDK4	1.61247	-0.182037	0.846242	1.82882	0.182037	0.846242
ENSG00000157500	APPL1	0.973457	-0.192061	0.846586	1.11237	0.192061	0.846586
ENSG00000013374	NUB1	0.997345	-0.188581	0.846795	1.13688	0.188581	0.846795
ENSG00000168300	PCMTD1	2.06337	-0.176195	0.849528	2.33033	0.176195	0.849528
ENSG00000065526	SPEN	0.946582	-0.187702	0.850178	1.07844	0.187702	0.850178
ENSG00000135272	MDFIC	0.886861	-0.203834	0.850178	1.02188	0.203834	0.850178
ENSG00000172493	AFF1	1.51095	-0.180488	0.850527	1.71192	0.180488	0.850527
ENSG00000065000	AP3D1	1.09887	-0.185756	0.852273	1.25001	0.185756	0.852273
ENSG00000179091	CYC1	1.2213	-0.182276	0.852739	1.38575	0.182276	0.852739
ENSG00000122482	ZNF644	1.43928	-0.178871	0.853309	1.62897	0.178871	0.853309
ENSG00000162496	DHRS3	0.979429	-0.188138	0.855083	1.11614	0.188138	0.855083
ENSG00000133961	NUMB	0.877903	-0.188905	0.855317	1.00114	0.188905	0.855317
ENSG00000204304	PBX2	1.87525	-0.17442	0.856385	2.1154	0.17442	0.856385
ENSG00000182670	TTC3	1.74983	-0.175776	0.856385	1.97588	0.175776	0.856385
ENSG00000100823	APEX1	1.22429	-0.18072	0.857137	1.38764	0.18072	0.857137
ENSG00000137504	CREBZF	0.973457	-0.184719	0.857895	1.10672	0.184719	0.857895
ENSG00000169976	SF3B5	1.21234	-0.179084	0.858899	1.37256	0.179084	0.858899
ENSG00000214046	SMIM7	1.00332	-0.18238	0.860657	1.13877	0.18238	0.860657
ENSG00000177733	HNRNPA0	3.74751	-0.162514	0.862677	4.1912	0.162514	0.862677
ENSG00000085449	WDFY1	1.11679	-0.179764	0.862721	1.26509	0.179764	0.862721
ENSG00000124422	USP22	1.34671	-0.17444	0.866069	1.51962	0.17444	0.866069
ENSG00000132356	PRKAA1	1.02123	-0.180572	0.866526	1.15762	0.180572	0.866526
ENSG00000131748	STARD3	0.979429	-0.180821	0.866889	1.11049	0.180821	0.866889
ENSG00000198931	APRT	0.958527	-0.182203	0.867451	1.08786	0.182203	0.867451
ENSG00000143149	ALDH9A1	0.886861	-0.18242	0.867646	1.00679	0.18242	0.867646
ENSG00000197746	PSAP	5.07034	-0.15847	0.867646	5.65425	0.15847	0.867646
ENSG00000166147	FBN1	4.90013	-0.161278	0.867646	5.47514	0.161278	0.867646
ENSG00000127837	AAMP	1.25116	-0.174695	0.868343	1.41215	0.174695	0.868343
ENSG00000151474	FRMD4A	1.16456	-0.176318	0.869253	1.31599	0.176318	0.869253
ENSG00000095564	BTAF1	0.904777	-0.180379	0.869253	1.02565	0.180379	0.869253
ENSG00000149932	TMEM219	2.39184	-0.166469	0.869253	2.68289	0.166469	0.869253
ENSG00000167468	GPX4	4.65826	-0.157252	0.869253	5.19045	0.157252	0.869253
ENSG00000130702	LAMA5	2.25149	-0.166955	0.869253	2.52641	0.166955	0.869253
ENSG00000103502	CDIPT	1.24817	-0.174282	0.871421	1.40838	0.174282	0.871421
ENSG00000111145	ELK3	1.20637	-0.176262	0.872016	1.36313	0.176262	0.872016
ENSG00000141985	SH3GL1	1.0929	-0.173909	0.873271	1.23304	0.173909	0.873271
ENSG00000172638	EFEMP2	1.05109	-0.176166	0.874092	1.18779	0.176166	0.874092
ENSG00000049245	VAMP3	1.90212	-0.167986	0.874247	2.13613	0.167986	0.874247
ENSG00000099622	CIRBP	10.0421	-0.152638	0.874247	11.152	0.152638	0.874247
ENSG00000126088	UROD	0.946582	-0.177596	0.876768	1.0709	0.177596	0.876768
ENSG00000131504	DIAPH1	1.28699	-0.170146	0.877293	1.44797	0.170146	0.877293
ENSG00000105698	USF2	2.28434	-0.162135	0.877293	2.55469	0.162135	0.877293
ENSG00000124222	STX16	1.19741	-0.170958	0.877293	1.34805	0.170958	0.877293
ENSG00000180357	ZNF609	1.33776	-0.167867	0.877664	1.50265	0.167867	0.877664
ENSG00000111144	LTA4H	1.26609	-0.169117	0.878888	1.42346	0.169117	0.878888
ENSG00000122705	CLTA	2.44559	-0.159556	0.879658	2.73003	0.159556	0.879658
ENSG00000113269	RNF130	0.964499	-0.173269	0.880339	1.08786	0.173269	0.880339
ENSG00000237441	RGL2	1.16755	-0.170567	0.880339	1.31411	0.170567	0.880339
ENSG00000119396	RAB14	1.69608	-0.164619	0.880339	1.90046	0.164619	0.880339
ENSG00000169217	CD2BP2	0.898805	-0.173931	0.880339	1.01433	0.173931	0.880339
ENSG00000114626	ABTB1	1.43032	-0.166013	0.880425	1.60446	0.166013	0.880425
ENSG00000115966	ATF2	1.11082	-0.170201	0.881061	1.25001	0.170201	0.881061
ENSG00000196914	ARHGEF12	1.42435	-0.166948	0.881061	1.5988	0.166948	0.881061
ENSG00000092010	PSME1	3.03981	-0.15422	0.881061	3.38049	0.15422	0.881061
ENSG00000166848	TERF2IP	1.29595	-0.167647	0.881061	1.45551	0.167647	0.881061
ENSG00000114942	EEF1B2	2.09622	-0.159262	0.881853	2.33976	0.159262	0.881853
ENSG00000253729	PRKDC	0.910749	-0.173563	0.881853	1.02753	0.173563	0.881853
ENSG00000105325	FZR1	0.922694	-0.173205	0.881853	1.04073	0.173205	0.881853
ENSG00000136536	2024-03-07	1.75581	-0.159824	0.885274	1.96079	0.159824	0.885274
ENSG00000133110	POSTN	4.25813	-0.155767	0.885274	4.73984	0.155767	0.885274
ENSG00000167978	SRRM2	1.1347	-0.165426	0.885361	1.27263	0.165426	0.885361
ENSG00000100941	PNN	1.77074	-0.160048	0.88553	1.97776	0.160048	0.88553
ENSG00000106400	ZNHIT1	1.02123	-0.166427	0.886672	1.14631	0.166427	0.886672
ENSG00000118200	CAMSAP2	0.952554	-0.168551	0.887244	1.0709	0.168551	0.887244
ENSG00000124172	ATP5F1E	1.38255	-0.161451	0.888661	1.54601	0.161451	0.888661
ENSG00000172845	SP3	0.964499	-0.165762	0.891142	1.08221	0.165762	0.891142
ENSG00000112679	DUSP22	1.01228	-0.167208	0.891142	1.13688	0.167208	0.891142
ENSG00000132561	MATN2	0.919708	-0.172639	0.891142	1.03696	0.172639	0.891142
ENSG00000141699	RETREG3	0.898805	-0.168567	0.891941	1.01056	0.168567	0.891941
ENSG00000184900	SUMO3	1.82449	-0.154947	0.893176	2.03055	0.154947	0.893176
ENSG00000141552	ANAPC11	1.23623	-0.160863	0.894712	1.38198	0.160863	0.894712
ENSG00000113369	ARRDC3	2.98606	-0.149045	0.894908	3.30884	0.149045	0.894908
ENSG00000145912	NHP2	1.43032	-0.155817	0.89612	1.59315	0.155817	0.89612
ENSG00000137726	FXYD6	1.55275	-0.156975	0.89612	1.73078	0.156975	0.89612
ENSG00000149564	ESAM	2.59788	-0.150038	0.89612	2.88086	0.150038	0.89612
ENSG00000007392	LUC7L	1.18845	-0.159428	0.896721	1.32731	0.159428	0.896721
ENSG00000135046	ANXA1	5.85269	-0.142287	0.897528	6.45365	0.142287	0.897528
ENSG00000177700	POLR2L	2.00066	-0.153818	0.897528	2.22475	0.153818	0.897528
ENSG00000177565	TBL1XR1	1.02721	-0.160407	0.898396	1.1482	0.160407	0.898396
ENSG00000140264	SERF2	4.00431	-0.143397	0.898396	4.41933	0.143397	0.898396
ENSG00000102931	ARL2BP	1.32283	-0.156646	0.898396	1.47437	0.156646	0.898396
ENSG00000167658	EEF2	6.39018	-0.141017	0.898396	7.04001	0.141017	0.898396
ENSG00000054118	THRAP3	1.40046	-0.155164	0.89874	1.55921	0.155164	0.89874
ENSG00000039523	RIPOR1	1.17054	-0.1586	0.899751	1.30657	0.1586	0.899751
ENSG00000124831	LRRFIP1	1.23324	-0.15646	0.899847	1.37444	0.15646	0.899847
ENSG00000183172	SMDT1	1.27505	-0.15706	0.899847	1.42158	0.15706	0.899847
ENSG00000048740	CELF2	0.988387	-0.160371	0.900125	1.10483	0.160371	0.900125
ENSG00000107281	NPDC1	5.7004	-0.140143	0.900322	6.27643	0.140143	0.900322
ENSG00000138172	CALHM2	1.67817	-0.151029	0.900322	1.86275	0.151029	0.900322
ENSG00000132274	TRIM22	1.49005	-0.152129	0.900322	1.65536	0.152129	0.900322
ENSG00000133318	RTN3	1.11977	-0.15647	0.900322	1.24812	0.15647	0.900322
ENSG00000117758	STX12	1.12575	-0.15533	0.900357	1.25378	0.15533	0.900357
ENSG00000166337	TAF10	1.23026	-0.154007	0.902096	1.36879	0.154007	0.902096
ENSG00000075420	FNDC3B	0.982415	-0.156747	0.902619	1.09541	0.156747	0.902619
ENSG00000155313	USP25	1.23623	-0.154954	0.902784	1.37633	0.154954	0.902784
ENSG00000169221	TBC1D10B	0.985401	-0.157331	0.903203	1.09918	0.157331	0.903203
ENSG00000131873	CHSY1	1.23324	-0.154482	0.903799	1.37256	0.154482	0.903799
ENSG00000008294	SPAG9	1.83942	-0.147218	0.905365	2.03621	0.147218	0.905365
ENSG00000100393	EP300	1.40644	-0.150779	0.905583	1.56109	0.150779	0.905583
ENSG00000104765	BNIP3L	1.66622	-0.148127	0.906193	1.84579	0.148127	0.906193
ENSG00000106991	ENG	5.17485	-0.139116	0.906193	5.69385	0.139116	0.906193
ENSG00000116685	KIAA2013	1.02721	-0.153294	0.906992	1.14254	0.153294	0.906992
ENSG00000211460	TSN	0.976443	-0.155567	0.907008	1.08786	0.155567	0.907008
ENSG00000144579	CTDSP1	3.46383	-0.137895	0.908668	3.80847	0.137895	0.908668
ENSG00000280789	PAGR1	1.00929	-0.154639	0.909292	1.12369	0.154639	0.909292
ENSG00000070214	SLC44A1	1.14366	-0.151975	0.909413	1.27075	0.151975	0.909413
ENSG00000149357	LAMTOR1	1.57664	-0.149051	0.909413	1.74775	0.149051	0.909413
ENSG00000003056	M6PR	0.916722	-0.153556	0.910582	1.01999	0.153556	0.910582
ENSG00000134686	PHC2	1.60352	-0.144782	0.91134	1.77226	0.144782	0.91134
ENSG00000112078	KCTD20	0.979429	-0.151176	0.912455	1.08786	0.151176	0.912455
ENSG00000150760	DOCK1	1.68414	-0.144454	0.912455	1.86087	0.144454	0.912455
ENSG00000159348	CYB5R1	0.946582	-0.154594	0.912903	1.05393	0.154594	0.912903
ENSG00000006016	CRLF1	0.94061	-0.155947	0.912903	1.04827	0.155947	0.912903
ENSG00000183291	SELENOF	1.47213	-0.144714	0.914495	1.62708	0.144714	0.914495
ENSG00000131374	TBC1D5	0.970471	-0.149337	0.914904	1.07655	0.149337	0.914904
ENSG00000184584	TMEM173	1.3288	-0.144624	0.914904	1.46871	0.144624	0.914904
ENSG00000156587	UBE2L6	1.0063	-0.146768	0.914904	1.11426	0.146768	0.914904
ENSG00000135390	ATP5MC2	2.06038	-0.138073	0.914904	2.26623	0.138073	0.914904
ENSG00000189266	PNRC2	1.08693	-0.146113	0.91505	1.20287	0.146113	0.91505
ENSG00000184076	UQCR10	1.04811	-0.150225	0.917057	1.16328	0.150225	0.917057
ENSG00000125304	TM9SF2	1.43032	-0.14211	0.917278	1.57806	0.14211	0.917278
ENSG00000156298	TSPAN7	1.70803	-0.141587	0.91915	1.88349	0.141587	0.91915
ENSG00000142784	WDTC1	0.973457	-0.147438	0.919608	1.07844	0.147438	0.919608
ENSG00000178950	GAK	0.92568	-0.147535	0.920753	1.02565	0.147535	0.920753
ENSG00000106546	AHR	2.43961	-0.133912	0.920753	2.67535	0.133912	0.920753
ENSG00000137497	NUMA1	2.06934	-0.135416	0.920753	2.27188	0.135416	0.920753
ENSG00000104823	ECH1	2.28434	-0.134204	0.920753	2.50567	0.134204	0.920753
ENSG00000177951	BET1L	1.4363	-0.137831	0.921035	1.57995	0.137831	0.921035
ENSG00000102265	TIMP1	6.53052	-0.127349	0.921038	7.12673	0.127349	0.921038
ENSG00000163453	IGFBP7	51.2827	-0.123042	0.921924	55.7884	0.123042	0.921924
ENSG00000171703	TCEA2	0.967485	-0.143645	0.922762	1.06901	0.143645	0.922762
ENSG00000161547	SRSF2	1.14068	-0.140698	0.922898	1.25755	0.140698	0.922898
ENSG00000187513	GJA4	1.86629	-0.135638	0.923799	2.04941	0.135638	0.923799
ENSG00000003402	CFLAR	2.00365	-0.133228	0.924307	2.19647	0.133228	0.924307
ENSG00000157637	SLC38A10	1.31984	-0.137618	0.924307	1.45174	0.137618	0.924307
ENSG00000213722	DDAH2	3.33245	-0.126418	0.924798	3.63501	0.126418	0.924798
ENSG00000134644	PUM1	1.21234	-0.138951	0.925417	1.33485	0.138951	0.925417
ENSG00000133574	GIMAP4	1.47512	-0.138453	0.925417	1.62331	0.138453	0.925417
ENSG00000277258	PCGF2	1.19443	-0.139884	0.9255	1.31599	0.139884	0.9255
ENSG00000152284	TCF7L1	1.60949	-0.134822	0.925844	1.7666	0.134822	0.925844
ENSG00000093010	COMT	1.04811	-0.140857	0.927114	1.15574	0.140857	0.927114
ENSG00000129009	ISLR	2.60982	-0.130157	0.927483	2.85446	0.130157	0.927483
ENSG00000151366	NDUFC2	1.32283	-0.134365	0.928279	1.45174	0.134365	0.928279
ENSG00000123066	MED13L	1.14963	-0.138054	0.928596	1.26509	0.138054	0.928596
ENSG00000101161	PRPF6	1.59456	-0.131224	0.929173	1.74586	0.131224	0.929173
ENSG00000065135	GNAI3	0.982415	-0.13929	0.92951	1.08221	0.13929	0.92951
ENSG00000072778	ACADVL	2.03948	-0.129795	0.92961	2.2304	0.129795	0.92961
ENSG00000143442	POGZ	1.19443	-0.13575	0.930338	1.31222	0.13575	0.930338
ENSG00000152795	HNRNPDL	1.57664	-0.131848	0.930338	1.72701	0.131848	0.930338
ENSG00000118007	STAG1	1.01526	-0.136454	0.930441	1.11614	0.136454	0.930441
ENSG00000112514	CUTA	1.07797	-0.135264	0.930441	1.18402	0.135264	0.930441
ENSG00000154845	PPP4R1	0.991373	-0.136235	0.930441	1.08975	0.136235	0.930441
ENSG00000100650	SRSF5	1.31685	-0.133374	0.931101	1.4442	0.133374	0.931101
ENSG00000169592	INO80E	1.06602	-0.14209	0.931566	1.17648	0.14209	0.931566
ENSG00000157954	WIPI2	1.02721	-0.13656	0.932375	1.12934	0.13656	0.932375
ENSG00000167522	ANKRD11	1.80358	-0.129448	0.932375	1.97211	0.129448	0.932375
ENSG00000167193	CRK	1.21831	-0.131879	0.932375	1.33485	0.131879	0.932375
ENSG00000123144	TRIR	2.78898	-0.122216	0.932375	3.03358	0.122216	0.932375
ENSG00000155508	CNOT8	1.07498	-0.132358	0.933704	1.17836	0.132358	0.933704
ENSG00000107263	RAPGEF1	1.2004	-0.130641	0.934207	1.31411	0.130641	0.934207
ENSG00000100425	BRD1	1.07498	-0.13466	0.934784	1.18025	0.13466	0.934784
ENSG00000272325	NUDT3	1.47213	-0.129607	0.935304	1.61011	0.129607	0.935304
ENSG00000023191	RNH1	1.99768	-0.125102	0.935666	2.17761	0.125102	0.935666
ENSG00000075239	ACAT1	0.949568	-0.134523	0.938462	1.04261	0.134523	0.938462
ENSG00000085832	EPS15	1.59456	-0.126548	0.938576	1.74021	0.126548	0.938576
ENSG00000188554	NBR1	1.5647	-0.125387	0.93874	1.70627	0.125387	0.93874
ENSG00000188612	SUMO2	2.58892	-0.121607	0.939549	2.81487	0.121607	0.939549
ENSG00000114125	RNF7	1.44227	-0.124963	0.941084	1.57241	0.124963	0.941084
ENSG00000112419	PHACTR2	1.15859	-0.12903	0.941084	1.26697	0.12903	0.941084
ENSG00000160932	LY6E	1.72893	-0.122626	0.941084	1.88161	0.122626	0.941084
ENSG00000110711	AIP	1.40046	-0.125235	0.941084	1.52716	0.125235	0.941084
ENSG00000091640	SPAG7	1.24817	-0.127233	0.941084	1.36313	0.127233	0.941084
ENSG00000185359	HGS	1.12276	-0.128501	0.941084	1.22738	0.128501	0.941084
ENSG00000074657	ZNF532	1.41539	-0.12413	0.941084	1.54224	0.12413	0.941084
ENSG00000104960	PTOV1	1.37956	-0.125377	0.941084	1.50453	0.125377	0.941084
ENSG00000102317	RBM3	2.57399	-0.11928	0.941084	2.79413	0.11928	0.941084
ENSG00000105373	NOP53	2.78003	-0.116059	0.941439	3.01095	0.116059	0.941439
ENSG00000160710	ADAR	3.0428	-0.11533	0.941546	3.29376	0.11533	0.941546
ENSG00000169925	BRD3	1.11082	-0.126079	0.94224	1.2123	0.126079	0.94224
ENSG00000169564	PCBP1	1.14366	-0.126096	0.94231	1.24812	0.126096	0.94231
ENSG00000055609	KMT2C	1.37359	-0.124382	0.94233	1.49699	0.124382	0.94233
ENSG00000123143	PKN1	1.33477	-0.125164	0.94233	1.45551	0.125164	0.94233
ENSG00000040341	STAU2	1.25415	-0.124343	0.94243	1.3669	0.124343	0.94243
ENSG00000137207	YIPF3	1.23026	-0.123929	0.943303	1.3405	0.123929	0.943303
ENSG00000184489	PTP4A3	1.08693	-0.130222	0.943303	1.18967	0.130222	0.943303
ENSG00000149136	SSRP1	1.14963	-0.131599	0.943303	1.25943	0.131599	0.943303
ENSG00000157540	DYRK1A	1.19443	-0.125364	0.943303	1.3028	0.125364	0.943303
ENSG00000079999	KEAP1	1.07498	-0.125427	0.943706	1.17271	0.125427	0.943706
ENSG00000138594	TMOD3	1.35866	-0.121853	0.94395	1.47814	0.121853	0.94395
ENSG00000240583	AQP1	11.3142	-0.110208	0.94467	12.2003	0.110208	0.94467
ENSG00000124214	STAU1	1.59157	-0.118276	0.947687	1.72701	0.118276	0.947687
ENSG00000166946	CCNDBP1	1.09887	-0.1236	0.948023	1.19722	0.1236	0.948023
ENSG00000100030	MAPK1	1.1347	-0.122099	0.948054	1.23492	0.122099	0.948054
ENSG00000142864	SERBP1	1.0929	-0.124619	0.948708	1.19156	0.124619	0.948708
ENSG00000113621	TXNDC15	1.04214	-0.122997	0.948708	1.135	0.122997	0.948708
ENSG00000161013	MGAT4B	1.10783	-0.120963	0.948708	1.20476	0.120963	0.948708
ENSG00000175203	DCTN2	1.67518	-0.116657	0.948708	1.81562	0.116657	0.948708
ENSG00000159256	MORC3	0.982415	-0.124156	0.948942	1.0709	0.124156	0.948942
ENSG00000124006	OBSL1	1.18248	-0.118827	0.949048	1.28394	0.118827	0.949048
ENSG00000138764	CCNG2	0.952554	-0.122174	0.949048	1.03696	0.122174	0.949048
ENSG00000103275	UBE2I	1.81851	-0.116196	0.949048	1.97022	0.116196	0.949048
ENSG00000164258	NDUFS4	1.43032	-0.116052	0.949222	1.54978	0.116052	0.949222
ENSG00000198408	OGA	3.10551	-0.108043	0.949735	3.34466	0.108043	0.949735
ENSG00000160679	CHTOP	1.17054	-0.118552	0.949847	1.27075	0.118552	0.949847
ENSG00000129422	MTUS1	1.3706	-0.116585	0.949847	1.48568	0.116585	0.949847
ENSG00000167671	UBXN6	1.95587	-0.112499	0.949847	2.11351	0.112499	0.949847
ENSG00000134884	ARGLU1	2.96218	-0.107058	0.952749	3.18818	0.107058	0.952749
ENSG00000167601	AXL	2.10518	-0.110684	0.952985	2.27188	0.110684	0.952985
ENSG00000124067	SLC12A4	1.21234	-0.114324	0.955377	1.31222	0.114324	0.955377
ENSG00000100320	RBFOX2	1.0063	-0.117223	0.956287	1.09163	0.117223	0.956287
ENSG00000115204	MPV17	1.25713	-0.11295	0.957126	1.35936	0.11295	0.957126
ENSG00000099904	ZDHHC8	1.04512	-0.116486	0.957126	1.13311	0.116486	0.957126
ENSG00000173039	RELA	0.946582	-0.115423	0.958096	1.02565	0.115423	0.958096
ENSG00000103196	CRISPLD2	1.46019	-0.112362	0.958096	1.57806	0.112362	0.958096
ENSG00000099968	BCL2L13	1.12276	-0.115163	0.958096	1.21607	0.115163	0.958096
ENSG00000104904	OAZ1	8.22959	-0.0994436	0.958519	8.80849	0.0994436	0.958519
ENSG00000007520	TSR3	1.06901	-0.114796	0.959257	1.15762	0.114796	0.959257
ENSG00000126456	IRF3	1.03019	-0.115454	0.959257	1.11614	0.115454	0.959257
ENSG00000126012	KDM5C	1.57963	-0.108524	0.95994	1.7025	0.108524	0.95994
ENSG00000166326	TRIM44	1.21831	-0.111385	0.960309	1.31599	0.111385	0.960309
ENSG00000105176	URI1	1.43928	-0.108815	0.961	1.55167	0.108815	0.961
ENSG00000166164	BRD7	1.01228	-0.113678	0.962431	1.09541	0.113678	0.962431
ENSG00000079805	DNM2	1.60352	-0.107509	0.962717	1.72701	0.107509	0.962717
ENSG00000064205	CCN5	1.49005	-0.113877	0.962717	1.612	0.113877	0.962717
ENSG00000142089	IFITM3	3.34738	-0.100397	0.963931	3.58599	0.100397	0.963931
ENSG00000162704	ARPC5	1.06602	-0.109407	0.964427	1.15008	0.109407	0.964427
ENSG00000186642	PDE2A	1.05707	-0.119184	0.964427	1.1482	0.119184	0.964427
ENSG00000142173	COL6A2	15.9217	-0.095574	0.964427	16.9948	0.095574	0.964427
ENSG00000128731	HERC2	1.2213	-0.107862	0.965347	1.31599	0.107862	0.965347
ENSG00000114316	USP4	0.958527	-0.113185	0.96609	1.03696	0.113185	0.96609
ENSG00000109332	UBE2D3	1.17352	-0.110605	0.96609	1.26697	0.110605	0.96609
ENSG00000181090	EHMT1	1.25116	-0.111788	0.966411	1.35182	0.111788	0.966411
ENSG00000063046	EIF4B	1.20338	-0.108343	0.966411	1.29714	0.108343	0.966411
ENSG00000157557	ETS2	1.6065	-0.10483	0.966636	1.72701	0.10483	0.966636
ENSG00000162733	DDR2	1.54977	-0.103729	0.966794	1.66479	0.103729	0.966794
ENSG00000101940	WDR13	1.14068	-0.107932	0.967705	1.22927	0.107932	0.967705
ENSG00000160753	RUSC1	1.03019	-0.108137	0.968197	1.11049	0.108137	0.968197
ENSG00000083896	YTHDC1	1.19741	-0.104995	0.968562	1.28771	0.104995	0.968562
ENSG00000105700	KXD1	1.68713	-0.103429	0.968562	1.81185	0.103429	0.968562
ENSG00000158796	DEDD	0.964499	-0.106868	0.968805	1.03884	0.106868	0.968805
ENSG00000163412	EIF4E3	1.21234	-0.103937	0.968805	1.3028	0.103937	0.968805
ENSG00000180104	EXOC3	1.29297	-0.10412	0.968805	1.38952	0.10412	0.968805
ENSG00000160948	VPS28	1.51393	-0.102726	0.968805	1.6252	0.102726	0.968805
ENSG00000100906	NFKBIA	1.7349	-0.101686	0.968805	1.86087	0.101686	0.968805
ENSG00000142192	APP	8.81187	-0.0917775	0.968805	9.38165	0.0917775	0.968805
ENSG00000146066	HIGD2A	1.25415	-0.102317	0.969074	1.34616	0.102317	0.969074
ENSG00000089327	FXYD5	2.8935	-0.0975913	0.970309	3.09391	0.0975913	0.970309
ENSG00000116044	NFE2L2	1.15262	-0.103948	0.970389	1.23869	0.103948	0.970389
ENSG00000168906	MAT2A	2.24552	-0.0968373	0.970598	2.40009	0.0968373	0.970598
ENSG00000136807	CDK9	1.66921	-0.0991751	0.97075	1.78734	0.0991751	0.97075
ENSG00000131196	NFATC1	0.95554	-0.107161	0.971143	1.02942	0.107161	0.971143
ENSG00000010322	NISCH	1.09887	-0.100736	0.971194	1.17836	0.100736	0.971194
ENSG00000126351	THRA	1.01825	-0.102736	0.971194	1.09352	0.102736	0.971194
ENSG00000111912	NCOA7	0.949568	-0.10559	0.97137	1.02188	0.10559	0.97137
ENSG00000105819	PMPCB	1.31984	-0.0997	0.97137	1.41403	0.0997	0.97137
ENSG00000186260	MRTFB	1.28401	-0.0984024	0.97137	1.37444	0.0984024	0.97137
ENSG00000108465	CDK5RAP3	1.4363	-0.0977298	0.97137	1.53658	0.0977298	0.97137
ENSG00000103549	RNF40	1.0063	-0.0997057	0.97165	1.07844	0.0997057	0.97165
ENSG00000075292	ZNF638	1.05707	-0.100138	0.971828	1.13311	0.100138	0.971828
ENSG00000169223	LMAN2	1.3497	-0.0960272	0.971828	1.44232	0.0960272	0.971828
ENSG00000141027	NCOR1	1.80657	-0.0950198	0.971828	1.92874	0.0950198	0.971828
ENSG00000134107	BHLHE40	2.3142	-0.0947329	0.972645	2.46985	0.0947329	0.972645
ENSG00000196141	SPATS2L	1.48407	-0.0958683	0.972656	1.5856	0.0958683	0.972656
ENSG00000132481	TRIM47	1.35866	-0.0958909	0.972656	1.45174	0.0958909	0.972656
ENSG00000152061	RABGAP1L	1.1347	-0.099937	0.973109	1.21607	0.099937	0.973109
ENSG00000132485	ZRANB2	1.17054	-0.0970188	0.973578	1.25189	0.0970188	0.973578
ENSG00000146729	NIPSNAP2	0.958527	-0.0973894	0.973578	1.02565	0.0973894	0.973578
ENSG00000009954	BAZ1B	1.25116	-0.0956235	0.973578	1.33673	0.0956235	0.973578
ENSG00000011105	TSPAN9	1.28102	-0.0958125	0.973578	1.36879	0.0958125	0.973578
ENSG00000166233	ARIH1	1.46019	-0.0950428	0.973578	1.55921	0.0950428	0.973578
ENSG00000108588	CCDC47	0.997345	-0.0999237	0.973578	1.06901	0.0999237	0.973578
ENSG00000105426	PTPRS	2.07531	-0.0936954	0.973578	2.21344	0.0936954	0.973578
ENSG00000185896	LAMP1	5.00763	-0.0850984	0.973717	5.30734	0.0850984	0.973717
ENSG00000091164	TXNL1	1.10186	-0.0968312	0.974696	1.17836	0.0968312	0.974696
ENSG00000213626	LBH	1.55873	-0.0921615	0.974884	1.66102	0.0921615	0.974884
ENSG00000131495	NDUFA2	1.72296	-0.0910461	0.974884	1.83447	0.0910461	0.974884
ENSG00000111676	ATN1	4.70305	-0.0830106	0.974884	4.9774	0.0830106	0.974884
ENSG00000100441	KHNYN	0.937624	-0.0969775	0.974884	1.00302	0.0969775	0.974884
ENSG00000104824	HNRNPL	1.08693	-0.0932277	0.974884	1.15951	0.0932277	0.974884
ENSG00000105321	CCDC9	1.15859	-0.094317	0.974884	1.23681	0.094317	0.974884
ENSG00000168159	RNF187	2.26642	-0.086881	0.975931	2.40574	0.086881	0.975931
ENSG00000198795	ZNF521	1.30491	-0.0928373	0.975931	1.39141	0.0928373	0.975931
ENSG00000178952	TUFM	1.51393	-0.0892897	0.976148	1.61011	0.0892897	0.976148
ENSG00000017260	ATP2C1	0.976443	-0.094384	0.977029	1.04261	0.094384	0.977029
ENSG00000185627	PSMD13	1.12276	-0.0903859	0.978115	1.19533	0.0903859	0.978115
ENSG00000085733	CTTN	3.43696	-0.0811582	0.978366	3.63313	0.0811582	0.978366
ENSG00000104324	CPQ	1.18248	-0.0889029	0.97883	1.25755	0.0889029	0.97883
ENSG00000160953	PWWP3A	1.18845	-0.0902663	0.979012	1.26509	0.0902663	0.979012
ENSG00000170144	HNRNPA3	2.2276	-0.0844001	0.979405	2.36049	0.0844001	0.979405
ENSG00000204310	AGPAT1	1.25713	-0.0867364	0.979405	1.33485	0.0867364	0.979405
ENSG00000146007	ZMAT2	1.41241	-0.0860752	0.979605	1.49888	0.0860752	0.979605
ENSG00000100811	YY1	1.37359	-0.0857606	0.979605	1.4574	0.0857606	0.979605
ENSG00000178127	NDUFV2	1.08096	-0.0893967	0.979605	1.15008	0.0893967	0.979605
ENSG00000011451	WIZ	1.22429	-0.0877411	0.979605	1.30091	0.0877411	0.979605
ENSG00000182871	COL18A1	9.10749	-0.0771441	0.979605	9.59847	0.0771441	0.979605
ENSG00000125835	SNRPB	0.997345	-0.0897279	0.980157	1.06147	0.0897279	0.980157
ENSG00000148337	CIZ1	1.27206	-0.0879416	0.980208	1.35182	0.0879416	0.980208
ENSG00000128463	EMC4	1.44227	-0.0846665	0.980977	1.52904	0.0846665	0.980977
ENSG00000108946	PRKAR1A	3.15926	-0.0776095	0.980977	3.33147	0.0776095	0.980977
ENSG00000182087	TMEM259	1.48706	-0.0843816	0.980977	1.57618	0.0843816	0.980977
ENSG00000109971	HSPA8	2.4426	-0.0804344	0.981118	2.58108	0.0804344	0.981118
ENSG00000175115	PACS1	0.952554	-0.0904072	0.981438	1.01433	0.0904072	0.981438
ENSG00000196961	AP2A1	1.2213	-0.0849785	0.981653	1.29526	0.0849785	0.981653
ENSG00000054523	KIF1B	1.29894	-0.0857093	0.98171	1.37821	0.0857093	0.98171
ENSG00000181789	COPG1	1.07498	-0.0855128	0.981738	1.14065	0.0855128	0.981738
ENSG00000078668	VDAC3	0.982415	-0.0856138	0.982187	1.04261	0.0856138	0.982187
ENSG00000161638	ITGA5	2.73225	-0.0773627	0.982187	2.88086	0.0773627	0.982187
ENSG00000198728	LDB1	1.29595	-0.0830972	0.98254	1.37256	0.0830972	0.98254
ENSG00000162191	UBXN1	1.49602	-0.0826123	0.98254	1.58372	0.0826123	0.98254
ENSG00000089053	ANAPC5	1.19741	-0.0837469	0.98254	1.26886	0.0837469	0.98254
ENSG00000110955	ATP5F1B	1.14068	-0.0856682	0.98261	1.21041	0.0856682	0.98261
ENSG00000116171	SCP2	1.77671	-0.0790272	0.982949	1.87595	0.0790272	0.982949
ENSG00000178057	NDUFAF3	1.2213	-0.0807785	0.982963	1.29148	0.0807785	0.982963
ENSG00000141867	BRD4	1.36762	-0.080806	0.984164	1.44609	0.080806	0.984164
ENSG00000006715	VPS41	1.03616	-0.0826024	0.984999	1.09729	0.0826024	0.984999
ENSG00000163520	FBLN2	4.5	-0.0720947	0.985568	4.72665	0.0720947	0.985568
ENSG00000127922	SEM1	1.13769	-0.0804371	0.985568	1.20287	0.0804371	0.985568
ENSG00000257704	INAFM1	0.994359	-0.0837725	0.985568	1.05393	0.0837725	0.985568
ENSG00000118564	FBXL5	0.994359	-0.0837725	0.985819	1.05393	0.0837725	0.985819
ENSG00000123240	OPTN	3.01592	-0.0717305	0.985931	3.16744	0.0717305	0.985931
ENSG00000119402	FBXW2	1.20338	-0.0808618	0.98595	1.27263	0.0808618	0.98595
ENSG00000117614	SYF2	1.20338	-0.0765871	0.986613	1.26886	0.0765871	0.986613
ENSG00000116729	WLS	1.78268	-0.0741941	0.986613	1.87595	0.0741941	0.986613
ENSG00000154783	FGD5	0.970471	-0.0795781	0.986613	1.02565	0.0795781	0.986613
ENSG00000161202	DVL3	1.21831	-0.0779786	0.986613	1.28583	0.0779786	0.986613
ENSG00000062194	GPBP1	1.04811	-0.0784345	0.986613	1.10672	0.0784345	0.986613
ENSG00000164828	SUN1	1.31685	-0.0777683	0.986613	1.38952	0.0777683	0.986613
ENSG00000147649	MTDH	1.85733	-0.0733056	0.986613	1.95325	0.0733056	0.986613
ENSG00000150093	ITGB1	3.63703	-0.066851	0.986613	3.80658	0.066851	0.986613
ENSG00000156030	ELMSAN1	1.33178	-0.0751594	0.986613	1.40272	0.0751594	0.986613
ENSG00000141002	TCF25	1.65727	-0.0772337	0.986613	1.74775	0.0772337	0.986613
ENSG00000125652	ALKBH7	0.961513	-0.0769449	0.986613	1.01433	0.0769449	0.986613
ENSG00000125827	TMX4	0.95554	-0.0778535	0.986613	1.00868	0.0778535	0.986613
ENSG00000078747	ITCH	1.11082	-0.0805642	0.986613	1.17459	0.0805642	0.986613
ENSG00000136279	DBNL	1.32283	-0.0732085	0.986655	1.39141	0.0732085	0.986655
ENSG00000145730	PAM	2.25448	-0.0705721	0.986693	2.36615	0.0705721	0.986693
ENSG00000135363	LMO2	1.94094	-0.0711649	0.986693	2.03809	0.0711649	0.986693
ENSG00000149187	CELF1	1.16158	-0.0751594	0.986693	1.22361	0.0751594	0.986693
ENSG00000134294	SLC38A2	2.4635	-0.0702606	0.986693	2.58485	0.0702606	0.986693
ENSG00000144028	SNRNP200	1.86032	-0.0709918	0.986852	1.95325	0.0709918	0.986852
ENSG00000115310	RTN4	1.46616	-0.0716363	0.987043	1.54035	0.0716363	0.987043
ENSG00000148175	STOM	3.87292	-0.0655689	0.987136	4.04979	0.0655689	0.987136
ENSG00000125520	SLC2A4RG	1.88421	-0.0705867	0.987215	1.97776	0.0705867	0.987215
ENSG00000198752	CDC42BPB	1.30491	-0.0712014	0.987652	1.37067	0.0712014	0.987652
ENSG00000115234	SNX17	1.49005	-0.0711142	0.988205	1.56486	0.0711142	0.988205
ENSG00000162512	SDC3	1.43928	-0.0697729	0.988896	1.51019	0.0697729	0.988896
ENSG00000276409	CCL14	6.87691	-0.0657362	0.988896	7.19084	0.0657362	0.988896
ENSG00000133275	CSNK1G2	0.973457	-0.0751594	0.988896	1.02565	0.0751594	0.988896
ENSG00000186010	NDUFA13	1.0929	-0.0735861	0.988896	1.15008	0.0735861	0.988896
ENSG00000129003	VPS13C	1.51393	-0.0706083	0.988956	1.58937	0.0706083	0.988956
ENSG00000249751	ECSCR	2.60385	-0.0682019	0.990439	2.72814	0.0682019	0.990439
ENSG00000166265	CYYR1	1.57963	-0.069705	0.99161	1.65725	0.069705	0.99161
ENSG00000158195	WASF2	2.40378	-0.0661818	0.991794	2.5151	0.0661818	0.991794
ENSG00000213949	ITGA1	2.06038	-0.0667838	0.992215	2.15687	0.0667838	0.992215
ENSG00000132424	PNISR	1.39151	-0.0689676	0.992215	1.45928	0.0689676	0.992215
ENSG00000077380	DYNC1I2	1.39151	-0.0689676	0.992384	1.45928	0.0689676	0.992384
ENSG00000114698	PLSCR4	2.03948	-0.0649995	0.992384	2.13236	0.0649995	0.992384
ENSG00000138674	SEC31A	1.78567	-0.0659779	0.992384	1.86841	0.0659779	0.992384
ENSG00000170027	YWHAG	1.09887	-0.0681047	0.992384	1.15197	0.0681047	0.992384
ENSG00000127914	AKAP9	0.967485	-0.0707135	0.992384	1.01622	0.0707135	0.992384
ENSG00000175550	DRAP1	1.73192	-0.0656925	0.99322	1.81185	0.0656925	0.99322
ENSG00000099260	PALMD	1.19741	-0.0665205	0.993468	1.25378	0.0665205	0.993468
ENSG00000119335	SET	1.20936	-0.0673206	0.993563	1.26697	0.0673206	0.993563
ENSG00000213977	TAX1BP3	2.12309	-0.063359	0.993563	2.21721	0.063359	0.993563
ENSG00000100138	SNU13	1.77372	-0.0654279	0.993563	1.85521	0.0654279	0.993563
ENSG00000117859	OSBPL9	1.08693	-0.0672325	0.993715	1.13877	0.0672325	0.993715
ENSG00000138095	LRPPRC	1.02422	-0.0667472	0.993811	1.07278	0.0667472	0.993811
ENSG00000116350	SRSF4	1.82449	-0.0623733	0.994134	1.90423	0.0623733	0.994134
ENSG00000101290	CDS2	1.22727	-0.0653212	0.994134	1.28394	0.0653212	0.994134
ENSG00000133243	BTBD2	1.51692	-0.062634	0.995341	1.58372	0.062634	0.995341
ENSG00000024422	EHD2	9.24485	-0.0552715	0.995808	9.59658	0.0552715	0.995808
ENSG00000158710	TAGLN2	2.25149	-0.0621067	0.996606	2.34918	0.0621067	0.996606
ENSG00000153187	HNRNPU	1.28102	-0.0637067	0.997242	1.33862	0.0637067	0.997242
ENSG00000107404	DVL1	1.01825	-0.0649995	0.997466	1.06524	0.0649995	0.997466
ENSG00000136521	NDUFB5	1.07797	-0.0647601	0.997466	1.12746	0.0647601	0.997466
ENSG00000132466	ANKRD17	0.997345	-0.0665205	0.997623	1.0445	0.0665205	0.997623
ENSG00000121774	KHDRBS1	1.03915	-0.0635381	0.998779	1.08598	0.0635381	0.998779
ENSG00000136156	ITM2B	4.48805	-0.0544843	0.998779	4.65689	0.0544843	0.998779
ENSG00000182979	MTA1	1.47213	-0.0604828	0.998779	1.5347	0.0604828	0.998779
ENSG00000149639	SOGA1	1.18547	-0.0613188	0.998779	1.23681	0.0613188	0.998779
ENSG00000113384	GOLPH3	1.43928	-0.0589391	0.999543	1.49888	0.0589391	0.999543
ENSG00000099204	ABLIM1	1.28699	-0.0610646	0.999543	1.34239	0.0610646	0.999543
ENSG00000138668	HNRNPD	1.44227	-0.0595755	0.99963	1.50265	0.0595755	0.99963
ENSG00000083857	FAT1	1.08394	-0.0592179	0.99963	1.12934	0.0592179	0.99963
ENSG00000007168	PAFAH1B1	2.04545	-0.0569588	0.99963	2.12671	0.0569588	0.99963
ENSG00000077549	CAPZB	2.01858	-0.0476213	1	2.08523	0.0476213	1
ENSG00000142798	HSPG2	8.14001	-0.00790917	1	8.17689	0.00790917	1
ENSG00000133226	SRRM1	1.42734	-0.00226805	1	1.42912	0.00226805	1
ENSG00000169504	CLIC4	2.09323	-0.0540434	1	2.17196	0.0540434	1
ENSG00000183726	TMEM50A	2.42767	-0.00581539	1	2.43591	0.00581539	1
ENSG00000160058	BSDC1	1.34074	-0.0538432	1	1.39141	0.0538432	1
ENSG00000054116	TRAPPC3	1.12276	-0.0300715	1	1.14631	0.0300715	1
ENSG00000163875	MEAF6	1.16158	-0.0460131	1	1.1991	0.0460131	1
ENSG00000121310	ECHDC2	1.03019	-0.01209	1	1.03884	0.01209	1
ENSG00000271601	LIX1L	3.26675	-0.0030299	1	3.27113	0.0030299	1
ENSG00000023902	PLEKHO1	2.06934	-0.00531048	1	2.0758	0.00531048	1
ENSG00000159377	PSMB4	1.03019	-0.0328486	1	1.05393	0.0328486	1
ENSG00000143183	TMCO1	1.15561	-0.0443427	1	1.19156	0.0443427	1
ENSG00000158711	ELK4	1.30491	-0.00635026	1	1.31034	0.00635026	1
ENSG00000066027	PPP2R5A	1.11082	-0.0572568	1	1.15574	0.0572568	1
ENSG00000117691	NENF	2.26344	-0.0146016	1	2.28508	0.0146016	1
ENSG00000117020	AKT3	2.86065	-0.0158896	1	2.89029	0.0158896	1
ENSG00000084733	RAB10	1.44824	-0.0445584	1	1.49322	0.0445584	1
ENSG00000170634	ACYP2	1.06005	-0.0448547	1	1.09352	0.0448547	1
ENSG00000138448	ITGAV	1.15561	-0.0259934	1	1.17648	0.0259934	1
ENSG00000067066	SP100	2.04844	-0.040732	1	2.10597	0.040732	1
ENSG00000115053	NCL	1.51991	-0.0144966	1	1.5347	0.0144966	1
ENSG00000174738	NR1D2	0.994359	-0.0259519	1	1.01245	0.0259519	1
ENSG00000144642	RBMS3	1.73789	-0.0501987	1	1.79865	0.0501987	1
ENSG00000010256	UQCRC1	1.62143	-0.00394773	1	1.6252	0.00394773	1
ENSG00000144746	ARL6IP5	1.46616	-0.0140648	1	1.48002	0.0140648	1
ENSG00000163320	CGGBP1	1.48706	-0.0565362	1	1.54601	0.0565362	1
ENSG00000184432	COPB2	0.997345	-0.0455736	1	1.02942	0.0455736	1
ENSG00000168936	TMEM129	1.03318	-0.0491491	1	1.06901	0.0491491	1
ENSG00000178988	MRFAP1L1	1.66622	-0.0123892	1	1.67987	0.0123892	1
ENSG00000132463	GRSF1	1.08693	-0.0576623	1	1.13123	0.0576623	1
ENSG00000109390	NDUFC1	1.16456	-0.0194907	1	1.18025	0.0194907	1
ENSG00000153147	SMARCA5	1.33776	-0.0590036	1	1.3933	0.0590036	1
ENSG00000109686	SH3D19	1.18547	-0.0234973	1	1.20476	0.0234973	1
ENSG00000145423	SFRP2	4.08195	-0.0412271	1	4.19685	0.0412271	1
ENSG00000150630	VEGFC	1.44824	-0.0427379	1	1.49133	0.0427379	1
ENSG00000205302	SNX2	1.02721	-0.0292748	1	1.04827	0.0292748	1
ENSG00000072364	AFF4	1.51692	-0.0366699	1	1.55544	0.0366699	1
ENSG00000120708	TGFBI	1.69608	-0.00129227	1	1.69684	0.00129227	1
ENSG00000131503	ANKHD1	1.28699	-0.0488727	1	1.33108	0.0488727	1
ENSG00000161011	SQSTM1	6.63802	-0.0270101	1	6.7572	0.0270101	1
ENSG00000187837	HIST1H1C	5.31221	-0.0177846	1	5.37333	0.0177846	1
ENSG00000182952	HMGN4	1.06304	-0.0432889	1	1.09541	0.0432889	1
ENSG00000112511	PHF1	1.30192	-0.0322708	1	1.33108	0.0322708	1
ENSG00000112576	CCND3	1.41539	-0.00291617	1	1.41781	0.00291617	1
ENSG00000096384	HSP90AB1	2.35302	-0.0407418	1	2.41894	0.0407418	1
ENSG00000112701	SENP6	1.53185	-0.0485313	1	1.58372	0.0485313	1
ENSG00000118523	CCN2	5.56901	-0.000426189	1	5.56564	0.000426189	1
ENSG00000122642	FKBP9	0.988387	-0.0319327	1	1.01056	0.0319327	1
ENSG00000196262	PPIA	1.70504	-0.00645897	1	1.71192	0.00645897	1
ENSG00000130429	ARPC1B	2.06337	-0.00159767	1	2.06449	0.00159767	1
ENSG00000166508	MCM7	0.988387	-0.0479628	1	1.02188	0.0479628	1
ENSG00000168172	HOOK3	1.39449	-0.0147236	1	1.40838	0.0147236	1
ENSG00000104388	RAB2A	1.25415	-0.0593092	1	1.30657	0.0593092	1
ENSG00000067167	TRAM1	1.27206	-0.0574824	1	1.32354	0.0574824	1
ENSG00000079102	RUNX1T1	1.07797	-0.0306407	1	1.10106	0.0306407	1
ENSG00000155090	KLF10	1.00332	-0.0210738	1	1.0181	0.0210738	1
ENSG00000107186	MPDZ	1.34671	-0.0297675	1	1.37444	0.0297675	1
ENSG00000048828	FAM120A	1.74685	-0.0199539	1	1.77037	0.0199539	1
ENSG00000197724	PHF2	1.10783	-0.0157809	1	1.11992	0.0157809	1
ENSG00000160408	ST6GALNAC6	2.59489	-0.0100338	1	2.61125	0.0100338	1
ENSG00000148341	SH3GLB2	1.01825	-0.0288658	1	1.03884	0.0288658	1
ENSG00000130558	OLFM1	1.34671	-0.0454919	1	1.38952	0.0454919	1
ENSG00000130560	UBAC1	0.982415	-0.027154	1	1.00114	0.027154	1
ENSG00000054148	PHPT1	1.61247	-0.0531249	1	1.67233	0.0531249	1
ENSG00000096746	HNRNPH3	3.40113	-0.0304331	1	3.47098	0.0304331	1
ENSG00000148730	EIF4EBP2	1.88122	-0.0507181	1	1.9476	0.0507181	1
ENSG00000214655	ZSWIM8	1.03019	-0.0609125	1	1.07467	0.0609125	1
ENSG00000165424	ZCCHC24	2.28434	-0.0261199	1	2.32467	0.0261199	1
ENSG00000107816	LZTS2	1.83643	-0.0241485	1	1.86653	0.0241485	1
ENSG00000107819	SFXN3	1.08991	-0.0197107	1	1.10483	0.0197107	1
ENSG00000138107	ACTR1A	1.20936	-0.0215861	1	1.22738	0.0215861	1
ENSG00000166272	WBP1L	1.42435	-0.00338105	1	1.42723	0.00338105	1
ENSG00000205531	NAP1L4	0.991373	-0.035631	1	1.01622	0.035631	1
ENSG00000184014	DENND5A	1.072	-0.00621206	1	1.07655	0.00621206	1
ENSG00000149115	TNKS1BP1	1.12575	-0.00236359	1	1.12746	0.00236359	1
ENSG00000213593	TMX2	1.13172	-0.0327808	1	1.15762	0.0327808	1
ENSG00000149532	CPSF7	1.02123	-0.0298712	1	1.04261	0.0298712	1
ENSG00000175582	RAB6A	1.46317	-0.046073	1	1.51019	0.046073	1
ENSG00000149212	SESN3	1.19741	-0.0113227	1	1.20664	0.0113227	1
ENSG00000167283	ATP5MG	1.31984	-0.0308467	1	1.34805	0.0308467	1
ENSG00000183283	DAZAP2	2.36198	-0.0564586	1	2.45476	0.0564586	1
ENSG00000135441	BLOC1S1	1.69608	-0.02983	1	1.73078	0.02983	1
ENSG00000175215	CTDSP2	3.44293	-0.0284037	1	3.50869	0.0284037	1
ENSG00000133858	ZFC3H1	1.0063	-0.0327114	1	1.02942	0.0327114	1
ENSG00000111011	RSRC2	1.04512	-0.0376847	1	1.07278	0.0376847	1
ENSG00000196498	NCOR2	2.67253	-0.0475238	1	2.7602	0.0475238	1
ENSG00000111450	STX2	1.06901	-0.0549249	1	1.11049	0.0549249	1
ENSG00000186184	POLR1D	1.71997	-0.036131	1	1.76283	0.036131	1
ENSG00000244754	N4BP2L2	1.16755	-0.0386335	1	1.1991	0.0386335	1
ENSG00000125266	EFNB2	2.83377	-0.0200573	1	2.87143	0.0200573	1
ENSG00000176435	CLEC14A	4.12077	-0.0334007	1	4.21382	0.0334007	1
ENSG00000165516	KLHDC2	1.59157	-0.00711863	1	1.5988	0.00711863	1
ENSG00000165527	ARF6	1.0063	-0.0221228	1	1.02188	0.0221228	1
ENSG00000126777	KTN1	1.41539	-0.0200573	1	1.43477	0.0200573	1
ENSG00000100664	EIF5	1.45123	-0.00660561	1	1.4574	0.00660561	1
ENSG00000169926	KLF13	1.04512	-0.00180767	1	1.04639	0.00180767	1
ENSG00000166200	COPS2	1.30192	-0.0485038	1	1.34616	0.0485038	1
ENSG00000137776	SLTM	1.64532	-0.00938872	1	1.65536	0.00938872	1
ENSG00000140391	TSPAN3	2.00962	-0.0210738	1	2.03809	0.0210738	1
ENSG00000182054	IDH2	1.05408	-0.045514	1	1.08786	0.045514	1
ENSG00000068305	MEF2A	1.54977	-0.0162657	1	1.56675	0.0162657	1
ENSG00000008710	PKD1	1.17054	-0.0507252	1	1.2123	0.0507252	1
ENSG00000205730	ITPRIPL2	1.57067	-0.0413685	1	1.61577	0.0413685	1
ENSG00000102893	PHKB	1.02123	-0.0115261	1	1.02942	0.0115261	1
ENSG00000103479	RBL2	1.25116	-0.0354593	1	1.28206	0.0354593	1
ENSG00000153815	CMIP	1.46317	-0.0388595	1	1.50265	0.0388595	1
ENSG00000140943	MBTPS1	1.50199	-0.0544009	1	1.55921	0.0544009	1
ENSG00000239697	TNFSF12	2.00962	-0.0157305	1	2.03055	0.0157305	1
ENSG00000177731	FLII	2.34705	-0.0511293	1	2.43025	0.0511293	1
ENSG00000007202	KIAA0100	1.08394	-0.0616204	1	1.13123	0.0616204	1
ENSG00000141753	IGFBP4	10.8991	-0.0291492	1	11.1105	0.0291492	1
ENSG00000168610	STAT3	1.74685	-0.0382547	1	1.793	0.0382547	1
ENSG00000108799	EZH1	1.06602	-0.0540504	1	1.10672	0.0540504	1
ENSG00000108312	UBTF	1.51393	-0.00772062	1	1.5215	0.00772062	1
ENSG00000082641	NFE2L1	4.48805	-0.0243963	1	4.56073	0.0243963	1
ENSG00000136436	CALCOCO2	2.86065	-0.0111795	1	2.88086	0.0111795	1
ENSG00000198909	MAP3K3	1.21831	-0.0351018	1	1.24812	0.0351018	1
ENSG00000182473	EXOC7	1.05707	-0.0289099	1	1.07844	0.0289099	1
ENSG00000141551	CSNK1D	1.69011	-0.00637219	1	1.69684	0.00637219	1
ENSG00000206418	RAB12	2.06337	-0.0263936	1	2.10031	0.0263936	1
ENSG00000064666	CNN2	2.83079	-0.00921749	1	2.84692	0.00921749	1
ENSG00000118046	STK11	1.01526	-0.0383081	1	1.04261	0.0383081	1
ENSG00000099624	ATP5F1D	1.46914	-0.0311859	1	1.50076	0.0311859	1
ENSG00000167470	MIDN	1.83046	-0.0447658	1	1.88726	0.0447658	1
ENSG00000167657	DAPK3	1.56768	-0.0288956	1	1.5988	0.0288956	1
ENSG00000198816	ZNF358	1.66025	-0.0126999	1	1.67422	0.0126999	1
ENSG00000185236	RAB11B	3.35634	-0.0495419	1	3.47098	0.0495419	1
ENSG00000130811	EIF3G	1.51095	-0.0194634	1	1.53093	0.0194634	1
ENSG00000179271	GADD45GIP1	1.20338	-0.0108992	1	1.2123	0.0108992	1
ENSG00000072062	PRKACA	3.31453	-0.0246817	1	3.36917	0.0246817	1
ENSG00000072958	AP1M1	1.37359	-0.0229006	1	1.39518	0.0229006	1
ENSG00000105254	TBCB	2.01261	-0.0453586	1	2.0758	0.0453586	1
ENSG00000126247	CAPNS1	1.52886	-0.0375515	1	1.56864	0.0375515	1
ENSG00000130749	ZC3H4	1.08096	-0.0291249	1	1.10295	0.0291249	1
ENSG00000126461	SCAF1	1.44227	-0.00429308	1	1.44609	0.00429308	1
ENSG00000170906	NDUFA3	1.20936	-0.0369926	1	1.24058	0.0369926	1
ENSG00000125995	ROMO1	1.15859	-0.049717	1	1.1991	0.049717	1
ENSG00000080845	DLGAP4	1.77969	-0.0324861	1	1.81939	0.0324861	1
ENSG00000204103	MAFB	2.04844	-0.026467	1	2.08523	0.026467	1
ENSG00000124155	PIGT	1.2004	-0.0542452	1	1.24624	0.0542452	1
ENSG00000101191	DIDO1	1.02123	-0.0454121	1	1.05393	0.0454121	1
ENSG00000198743	SLC5A3	1.18547	-0.0436439	1	1.22173	0.0436439	1
ENSG00000128283	CDC42EP1	1.51393	-0.005934	1	1.51962	0.005934	1
ENSG00000100129	EIF3L	1.35269	-0.0566098	1	1.40649	0.0566098	1
ENSG00000196588	MRTFA	1.21234	-0.0268608	1	1.23492	0.0268608	1
ENSG00000100364	KIAA0930	1.33776	-0.0570527	1	1.39141	0.0570527	1
ENSG00000169100	SLC25A6	2.12608	-0.0316124	1	2.17196	0.0316124	1
ENSG00000205542	TMSB4X	72.7644	-0.024442	1	73.9276	0.024442	1
ENSG00000269556	TMEM185A	1.16755	-0.0521589	1	1.21041	0.0521589	1
ENSG00000071553	ATP6AP1	1.01825	-0.0210036	1	1.03319	0.0210036	1

## Sheet: Up-regurated 224 genes
Common genes up-regulated at small vessels of MAP2K1Q56P-mutant AVM compared to other spots and large vessel spots
ENSG00000170323	FABP4
ENSG00000130300	PLVAP
ENSG00000189058	APOD
ENSG00000135218	CD36
ENSG00000113296	THBS4
ENSG00000134817	APLNR
ENSG00000127954	STEAP4
ENSG00000171864	PRND
ENSG00000277494	GPIHBP1
ENSG00000183688	RFLNB
ENSG00000128641	MYO1B
ENSG00000204291	COL15A1
ENSG00000186469	GNG2
ENSG00000100311	PDGFB
ENSG00000087303	NID2
ENSG00000157510	AFAP1L1
ENSG00000136960	ENPP2
ENSG00000182578	CSF1R
ENSG00000161544	CYGB
ENSG00000143248	RGS5
ENSG00000080573	COL5A3
ENSG00000165124	SVEP1
ENSG00000141338	ABCA8
ENSG00000091409	ITGA6
ENSG00000185633	NDUFA4L2
ENSG00000124491	F13A1
ENSG00000104723	TUSC3
ENSG00000173372	C1QA
ENSG00000113555	PCDH12
ENSG00000163638	ADAMTS9
ENSG00000106565	TMEM176B
ENSG00000187498	COL4A1
ENSG00000178573	MAF
ENSG00000175130	MARCKSL1
ENSG00000167680	SEMA6B
ENSG00000184232	OAF
ENSG00000130592	LSP1
ENSG00000185112	FAM43A
ENSG00000146376	ARHGAP18
ENSG00000250722	SELENOP
ENSG00000105472	CLEC11A
ENSG00000159674	SPON2
ENSG00000171680	PLEKHG5
ENSG00000154263	ABCA10
ENSG00000187678	SPRY4
ENSG00000144857	BOC
ENSG00000119630	PGF
ENSG00000215788	TNFRSF25
ENSG00000134369	NAV1
ENSG00000184113	CLDN5
ENSG00000103966	EHD4
ENSG00000125730	C3
ENSG00000101265	RASSF2
ENSG00000161940	BCL6B
ENSG00000185361	TNFAIP8L1
ENSG00000132465	JCHAIN
ENSG00000159189	C1QC
ENSG00000130203	APOE
ENSG00000069122	ADGRF5
ENSG00000099250	NRP1
ENSG00000095370	SH2D3C
ENSG00000129226	CD68
ENSG00000179403	VWA1
ENSG00000129657	SEC14L1
ENSG00000174059	CD34
ENSG00000113083	LOX
ENSG00000143344	RGL1
ENSG00000111348	ARHGDIB
ENSG00000211592	IGKC
ENSG00000178585	CTNNBIP1
ENSG00000051523	CYBA
ENSG00000066336	SPI1
ENSG00000277443	MARCKS
ENSG00000174807	CD248
ENSG00000185585	OLFML2A
ENSG00000106333	PCOLCE
ENSG00000154262	ABCA6
ENSG00000140931	CMTM3
ENSG00000140853	NLRC5
ENSG00000154096	THY1
ENSG00000153071	DAB2
ENSG00000150594	ADRA2A
ENSG00000107562	CXCL12
ENSG00000010319	SEMA3G
ENSG00000139329	LUM
ENSG00000079257	LXN
ENSG00000104870	FCGRT
ENSG00000115457	IGFBP2
ENSG00000128917	DLL4
ENSG00000163359	COL6A3
ENSG00000185215	TNFAIP2
ENSG00000134954	ETS1
ENSG00000104332	SFRP1
ENSG00000005102	MEOX1
ENSG00000130158	DOCK6
ENSG00000131370	SH3BP5
ENSG00000110492	MDK
ENSG00000146674	IGFBP3
ENSG00000143819	EPHX1
ENSG00000168209	DDIT4
ENSG00000172889	EGFL7
ENSG00000143772	ITPKB
ENSG00000154133	ROBO4
ENSG00000124766	SOX4
ENSG00000203883	SOX18
ENSG00000214063	TSPAN4
ENSG00000175899	A2M
ENSG00000061938	TNK2
ENSG00000129538	RNASE1
ENSG00000112902	SEMA5A
ENSG00000175264	CHST1
ENSG00000070614	NDST1
ENSG00000196569	LAMA2
ENSG00000130508	PXDN
ENSG00000185070	FLRT2
ENSG00000170458	CD14
ENSG00000099139	PCSK5
ENSG00000136732	GYPC
ENSG00000182326	C1S
ENSG00000100600	LGMN
ENSG00000177374	HIC1
ENSG00000011465	DCN
ENSG00000170962	PDGFD
ENSG00000149257	SERPINH1
ENSG00000196628	TCF4
ENSG00000174749	FAM241A
ENSG00000108622	ICAM2
ENSG00000182022	CHST15
ENSG00000111252	SH2B3
ENSG00000010327	STAB1
ENSG00000145555	MYO10
ENSG00000148700	ADD3
ENSG00000134871	COL4A2
ENSG00000147257	GPC3
ENSG00000109790	KLHL5
ENSG00000100979	PLTP
ENSG00000106003	LFNG
ENSG00000169242	EFNA1
ENSG00000162545	CAMK2N1
ENSG00000046889	PREX2
ENSG00000145632	PLK2
ENSG00000165507	DEPP1
ENSG00000198844	ARHGEF15
ENSG00000121068	TBX2
ENSG00000000971	CFH
ENSG00000162998	FRZB
ENSG00000214357	NEURL1B
ENSG00000071054	MAP4K4
ENSG00000112936	C7
ENSG00000108679	LGALS3BP
ENSG00000113140	SPARC
ENSG00000189184	PCDH18
ENSG00000107738	VSIR
ENSG00000138031	ADCY3
ENSG00000125810	CD93
ENSG00000074660	SCARF1
ENSG00000211448	DIO2
ENSG00000173801	JUP
ENSG00000034510	TMSB10
ENSG00000159403	C1R
ENSG00000134013	LOXL2
ENSG00000179776	CDH5
ENSG00000198435	NRARP
ENSG00000078596	ITM2A
ENSG00000143387	CTSK
ENSG00000147113	DIPK2B
ENSG00000151276	MAGI1
ENSG00000090372	STRN4
ENSG00000099998	GGT5
ENSG00000175471	MCTP1
ENSG00000019144	PHLDB1
ENSG00000162618	ADGRL4
ENSG00000140092	FBLN5
ENSG00000140848	CPNE2
ENSG00000100034	PPM1F
ENSG00000138835	RGS3
ENSG00000140937	CDH11
ENSG00000164056	SPRY1
ENSG00000185650	ZFP36L1
ENSG00000026508	CD44
ENSG00000136720	HS6ST1
ENSG00000162745	OLFML2B
ENSG00000127951	FGL2
ENSG00000183160	TMEM119
ENSG00000165757	JCAD
ENSG00000240065	PSMB9
ENSG00000130309	COLGALT1
ENSG00000169744	LDB2
ENSG00000198355	PIM3
ENSG00000089159	PXN
ENSG00000266714	MYO15B
ENSG00000066056	TIE1
ENSG00000123384	LRP1
ENSG00000116678	LEPR
ENSG00000117114	ADGRL2
ENSG00000162434	JAK1
ENSG00000119655	NPC2
ENSG00000117525	F3
ENSG00000126785	RHOJ
ENSG00000031081	ARHGAP31
ENSG00000111885	MAN1A1
ENSG00000188643	S100A16
ENSG00000028137	TNFRSF1B
ENSG00000051128	HOMER3
ENSG00000019582	CD74
ENSG00000076928	ARHGEF1
ENSG00000158270	COLEC12
ENSG00000170776	AKAP13
ENSG00000130066	SAT1
ENSG00000137486	ARRB1
ENSG00000124785	NRN1
ENSG00000142552	RCN3
ENSG00000004399	PLXND1
ENSG00000163565	IFI16
ENSG00000167617	CDC42EP5
ENSG00000101347	SAMHD1
ENSG00000136859	ANGPTL2
ENSG00000164741	DLC1
ENSG00000174348	PODN
ENSG00000170004	CHD3
ENSG00000168394	TAP1
ENSG00000135862	LAMC1
ENSG00000091136	LAMB1
ENSG00000119408	NEK6
