# Supplementary material for: Pathogenic mechanism of extracranial arteriovenous malformations: insights from clinical, pathological, and genetic analyses
Source: Virchows Arch. 2025 Jul 2;488(5):1137–48. doi: 10.1007/s00428-025-04158-7 (PMC13175998; doi:10.1007/s00428-025-04158-7)
Supplement: Supplementary file 3 — Supplementary file3 (XLSX 296 KB) [file 428_2025_4158_MOESM3_ESM.xlsx]

## Sheet: Compared to other spots
Up-regulated genes at small vessel spots compared to other spots in MAP2K1K57N-mutant AVM
FeatureID	FeatureName	Small Average	Small Log2 Fold Change	Small P-Value
ENSG00000130300	PLVAP	3.70533	1.77459	3.74721e-61
ENSG00000157510	AFAP1L1	1.19257	1.70288	4.59781e-52
ENSG00000128917	DLL4	1.13619	1.61983	1.39267e-46
ENSG00000128641	MYO1B	3.06089	1.59914	3.08517e-41
ENSG00000091409	ITGA6	2.82441	1.34967	3.01661e-38
ENSG00000143248	RGS5	7.66358	1.37424	2.19023e-37
ENSG00000179403	VWA1	2.4697	1.30964	8.07924e-35
ENSG00000108551	RASD1	3.06481	1.27773	5.46828e-34
ENSG00000127954	STEAP4	2.42507	1.28212	9.94424e-34
ENSG00000119630	PGF	1.78689	1.38039	6.47552e-33
ENSG00000172889	EGFL7	5.87356	1.18288	3.27925e-31
ENSG00000276409	CCL14	1.92392	1.26303	6.80864e-31
ENSG00000175899	A2M	11.2836	1.14725	1.3103e-30
ENSG00000143772	ITPKB	2.18154	1.23331	1.33455e-30
ENSG00000130158	DOCK6	1.59661	1.28152	1.58539e-29
ENSG00000134954	ETS1	3.76484	1.16993	2.28804e-29
ENSG00000179776	CDH5	3.35531	1.16382	8.86644e-29
ENSG00000184113	CLDN5	4.96367	1.1561	2.55474e-28
ENSG00000125810	CD93	4.38188	1.13116	1.85841e-27
ENSG00000203883	SOX18	2.62474	1.16219	2.43975e-27
ENSG00000132688	NES	3.54011	1.12327	5.88861e-27
ENSG00000187678	SPRY4	1.41886	1.23315	1.00107e-26
ENSG00000185585	OLFML2A	3.33887	1.11465	1.84774e-26
ENSG00000100311	PDGFB	2.13847	1.1721	6.91368e-26
ENSG00000261371	PECAM1	10.6869	1.05235	6.07971e-25
ENSG00000154133	ROBO4	1.50891	1.16434	6.62381e-25
ENSG00000005102	MEOX1	1.36405	1.17332	6.62381e-25
ENSG00000214357	NEURL1B	2.02024	1.08944	1.09396e-23
ENSG00000198355	PIM3	2.74533	1.03336	2.13602e-22
ENSG00000187498	COL4A1	22.8443	0.989901	2.99114e-22
ENSG00000162817	C1orf115	1.24346	1.12488	3.39578e-22
ENSG00000182963	GJC1	1.00464	1.17009	6.7876e-22
ENSG00000069122	ADGRF5	2.09619	1.04531	7.34081e-22
ENSG00000095370	SH2D3C	1.03126	1.16746	7.79924e-22
ENSG00000103966	EHD4	1.43217	1.08366	1.6172e-21
ENSG00000129657	SEC14L1	1.39067	1.09356	1.83042e-21
ENSG00000004399	PLXND1	4.84073	0.96549	4.72654e-21
ENSG00000111348	ARHGDIB	2.90037	1.0029	1.06751e-20
ENSG00000079337	RAPGEF3	1.05475	1.11622	1.3326e-20
ENSG00000162618	ADGRL4	1.95289	1.00757	1.85006e-20
ENSG00000175471	MCTP1	2.28099	1.04147	3.83554e-20
ENSG00000186642	PDE2A	2.21208	1.06935	5.36813e-20
ENSG00000113594	LIFR	2.49945	0.970675	8.73311e-20
ENSG00000112902	SEMA5A	1.2881	1.05002	1.06482e-19
ENSG00000187800	PEAR1	1.42043	1.02829	1.36949e-19
ENSG00000163638	ADAMTS9	1.07824	1.06294	1.37211e-19
ENSG00000124785	NRN1	1.67727	1.00492	1.49297e-19
ENSG00000189058	APOD	2.93639	0.984129	2.75671e-19
ENSG00000135218	CD36	2.95127	0.979568	3.67527e-19
ENSG00000115457	IGFBP2	2.20503	0.991532	4.73518e-19
ENSG00000175130	MARCKSL1	1.3296	1.01208	6.12492e-19
ENSG00000198435	NRARP	1.28183	1.02741	9.44475e-19
ENSG00000185112	FAM43A	1.50656	0.998108	1.14192e-18
ENSG00000143537	ADAM15	5.00517	0.909413	1.41256e-18
ENSG00000131370	SH3BP5	2.1698	0.943256	2.59989e-18
ENSG00000198478	SH3BGRL2	1.07824	1.02568	2.87918e-18
ENSG00000169744	LDB2	1.99126	0.950415	3.86074e-18
ENSG00000171115	GIMAP8	1.26695	1.00671	4.12405e-18
ENSG00000107562	CXCL12	9.02059	0.881801	5.4166e-18
ENSG00000087303	NID2	1.71798	0.948451	2.29398e-17
ENSG00000163788	SNRK	2.06409	0.922316	2.35609e-17
ENSG00000080573	COL5A3	1.40164	0.961783	3.77336e-17
ENSG00000133561	GIMAP6	1.66317	0.937009	4.98213e-17
ENSG00000139289	PHLDA1	1.59348	0.939063	5.35805e-17
ENSG00000135636	DYSF	1.15263	1.04247	1.33672e-16
ENSG00000161544	CYGB	1.92079	0.90794	1.56635e-16
ENSG00000154721	JAM2	1.50108	0.934314	2.03755e-16
ENSG00000165795	NDRG2	1.63576	0.920076	2.66927e-16
ENSG00000108622	ICAM2	1.02578	0.993394	2.81688e-16
ENSG00000061938	TNK2	1.1769	0.939566	6.45824e-16
ENSG00000164056	SPRY1	2.75942	0.855614	8.20035e-16
ENSG00000251322	SHANK3	2.42428	0.86402	9.92831e-16
ENSG00000121068	TBX2	1.32646	0.92176	1.24707e-15
ENSG00000105974	CAV1	9.99938	0.810594	1.39099e-15
ENSG00000100034	PPM1F	1.68588	0.892129	1.56038e-15
ENSG00000130303	BST2	1.40947	0.90609	1.69355e-15
ENSG00000133110	POSTN	2.85809	0.877808	2.07257e-15
ENSG00000099250	NRP1	2.56053	0.845206	3.79871e-15
ENSG00000179144	GIMAP7	1.85736	0.857139	5.84184e-15
ENSG00000034510	TMSB10	13.6053	0.787009	5.93333e-15
ENSG00000088387	DOCK9	2.23009	0.849852	6.46241e-15
ENSG00000112936	C7	2.465	0.900442	6.4996e-15
ENSG00000125968	ID1	3.98253	0.825907	2.38634e-14
ENSG00000163687	DNASE1L3	1.03987	0.981512	3.19264e-14
ENSG00000173482	PTPRM	1.61227	0.850731	3.50117e-14
ENSG00000117114	ADGRL2	1.29593	0.960394	3.60594e-14
ENSG00000146376	ARHGAP18	1.2278	0.883452	3.60594e-14
ENSG00000204291	COL15A1	4.13209	0.795341	6.12424e-14
ENSG00000054654	SYNE2	4.11956	0.783052	6.68718e-14
ENSG00000148400	NOTCH1	1.53005	0.844317	9.2399e-14
ENSG00000186994	KANK3	1.18787	0.868158	1.02277e-13
ENSG00000152583	SPARCL1	7.54143	0.764385	1.0399e-13
ENSG00000137831	UACA	3.98722	0.765518	1.9572e-13
ENSG00000106511	MEOX2	1.98422	0.868763	2.18566e-13
ENSG00000106003	LFNG	1.2004	0.893613	2.68554e-13
ENSG00000074181	NOTCH3	11.0197	0.746536	2.71343e-13
ENSG00000137486	ARRB1	1.96386	0.799981	3.99497e-13
ENSG00000165757	JCAD	2.49632	0.780227	4.09511e-13
ENSG00000140464	PML	1.70545	0.809063	4.83375e-13
ENSG00000108387	SEPTIN4	1.25834	0.833619	4.96667e-13
ENSG00000170962	PDGFD	2.1463	0.785792	7.12897e-13
ENSG00000178695	KCTD12	7.98463	0.731308	1.46644e-12
ENSG00000249751	ECSCR	2.1651	0.778927	1.77839e-12
ENSG00000213203	GIMAP1	1.04927	0.834868	1.8691e-12
ENSG00000134871	COL4A2	23.3157	0.726047	2.27287e-12
ENSG00000031081	ARHGAP31	1.30219	0.80905	2.36762e-12
ENSG00000173269	MMRN2	2.58246	0.774068	2.65795e-12
ENSG00000071054	MAP4K4	1.98656	0.768246	2.86578e-12
ENSG00000176435	CLEC14A	2.45091	0.762151	2.88497e-12
ENSG00000141338	ABCA8	2.37417	0.760351	3.09931e-12
ENSG00000137962	ARHGAP29	1.32803	0.800978	3.3154e-12
ENSG00000173327	MAP3K11	2.2896	0.751269	5.56801e-12
ENSG00000134013	LOXL2	1.1542	0.839859	5.63316e-12
ENSG00000130203	APOE	3.03192	0.783156	8.31494e-12
ENSG00000151491	EPS8	2.58872	0.735039	1.04721e-11
ENSG00000140853	NLRC5	1.17925	0.791828	1.04721e-11
ENSG00000182871	COL18A1	10.1035	0.710368	1.0841e-11
ENSG00000065054	SLC9A3R2	4.35447	0.722075	1.27395e-11
ENSG00000174749	FAM241A	1.08294	0.796963	1.36955e-11
ENSG00000150636	CCDC102B	1.26304	1.29692	1.6181e-11
ENSG00000173210	ABLIM3	1.25677	0.927177	2.06648e-11
ENSG00000196628	TCF4	1.90983	0.782059	2.40331e-11
ENSG00000147113	DIPK2B	1.34839	0.771902	2.51171e-11
ENSG00000151617	EDNRA	1.26226	0.775656	4.26691e-11
ENSG00000188157	AGRN	2.696	0.713251	4.4424e-11
ENSG00000108219	TSPAN14	1.36562	0.766499	4.6709e-11
ENSG00000266714	MYO15B	1.37345	0.755155	5.42772e-11
ENSG00000132170	PPARG	1.00777	0.782914	5.71156e-11
ENSG00000163513	TGFBR2	5.69503	0.682977	6.36726e-11
ENSG00000169908	TM4SF1	2.8988	0.720474	6.85274e-11
ENSG00000103264	FBXO31	1.13384	0.772328	7.27883e-11
ENSG00000100345	MYH9	4.60661	0.694624	9.33791e-11
ENSG00000133639	BTG1	3.60823	0.692793	1.11234e-10
ENSG00000105401	CDC37	1.55981	0.755459	1.33586e-10
ENSG00000153902	LGI4	2.19015	0.706612	1.43763e-10
ENSG00000105373	NOP53	2.50728	0.699947	1.45602e-10
ENSG00000154217	PITPNC1	1.14715	0.764602	1.53224e-10
ENSG00000213088	ACKR1	2.10794	0.707887	1.55373e-10
ENSG00000130702	LAMA5	2.01084	0.707511	1.68814e-10
ENSG00000081923	ATP8B1	1.2419	0.743977	1.76256e-10
ENSG00000135363	LMO2	1.28888	0.73485	3.20043e-10
ENSG00000167470	MIDN	2.51433	0.686346	3.28729e-10
ENSG00000165716	DIPK1B	1.38676	0.743843	3.40753e-10
ENSG00000166750	SLFN5	1.3155	0.73707	3.69515e-10
ENSG00000250722	SELENOP	3.32791	0.673496	3.79205e-10
ENSG00000124766	SOX4	1.67727	0.707685	4.03371e-10
ENSG00000156298	TSPAN7	1.51361	0.711446	4.42861e-10
ENSG00000110492	MDK	1.1495	0.847258	5.5357e-10
ENSG00000135862	LAMC1	4.26207	0.665296	6.41908e-10
ENSG00000138835	RGS3	1.29201	0.71418	1.00731e-09
ENSG00000132622	HSPA12B	1.33116	0.709319	1.23132e-09
ENSG00000004799	PDK4	1.53005	0.693815	1.37228e-09
ENSG00000026508	CD44	6.63154	0.632731	1.37228e-09
ENSG00000277443	MARCKS	2.88941	0.656109	1.53623e-09
ENSG00000074590	NUAK1	1.61071	0.772403	1.55948e-09
ENSG00000109790	KLHL5	1.05162	0.7266	1.58629e-09
ENSG00000107281	NPDC1	6.3841	0.639271	1.67178e-09
ENSG00000130595	TNNT3	1.16986	0.710501	1.78825e-09
ENSG00000070614	NDST1	1.40085	0.699353	1.8783e-09
ENSG00000111077	TNS2	2.26219	0.663129	1.90362e-09
ENSG00000115648	MLPH	1.04301	0.721465	2.28564e-09
ENSG00000066056	TIE1	1.13305	0.71821	2.33851e-09
ENSG00000170989	S1PR1	1.57469	0.677852	2.92576e-09
ENSG00000186260	MRTFB	1.34917	0.694696	3.0626e-09
ENSG00000162434	JAK1	1.71798	0.676778	3.10021e-09
ENSG00000149564	ESAM	1.70545	0.67703	3.8892e-09
ENSG00000169291	SHE	1.12053	0.70572	5.61711e-09
ENSG00000126217	MCF2L	1.88869	0.661835	5.62014e-09
ENSG00000198743	SLC5A3	1.14402	0.70321	5.67516e-09
ENSG00000153317	ASAP1	1.61775	0.666304	5.9429e-09
ENSG00000050820	BCAR1	1.9435	0.656905	6.84607e-09
ENSG00000240583	AQP1	15.4203	0.604249	6.94097e-09
ENSG00000174059	CD34	3.82514	0.616285	7.87541e-09
ENSG00000211445	GPX3	1.5786	0.658722	8.06732e-09
ENSG00000114315	HES1	1.6757	0.663112	8.645e-09
ENSG00000164741	DLC1	2.79857	0.643308	8.72491e-09
ENSG00000196411	EPHB4	1.92784	0.645237	9.26637e-09
ENSG00000166265	CYYR1	1.07041	0.687505	9.58905e-09
ENSG00000187244	BCAM	3.84941	0.622483	1.094e-08
ENSG00000121858	TNFSF10	1.09077	0.680273	1.15738e-08
ENSG00000125148	MT2A	2.7649	0.62076	1.26269e-08
ENSG00000122679	RAMP3	2.04294	0.65613	1.36569e-08
ENSG00000162692	VCAM1	1.1542	0.684273	1.413e-08
ENSG00000143819	EPHX1	3.29972	0.612434	1.46525e-08
ENSG00000142910	TINAGL1	4.11016	0.625238	1.54469e-08
ENSG00000046889	PREX2	1.4126	0.686204	1.54469e-08
ENSG00000166710	B2M	9.53191	0.598022	1.56587e-08
ENSG00000061273	HDAC7	1.74774	0.640517	1.86149e-08
ENSG00000128512	DOCK4	1.0015	0.683287	2.08636e-08
ENSG00000177374	HIC1	2.0727	0.626665	2.21652e-08
ENSG00000185551	NR2F2	5.38025	0.589668	3.01988e-08
ENSG00000113721	PDGFRB	9.10985	0.578291	3.7111e-08
ENSG00000163565	IFI16	2.20503	0.610109	4.08795e-08
ENSG00000105722	ERF	1.83622	0.622231	4.35557e-08
ENSG00000148175	STOM	4.21744	0.587568	4.7085e-08
ENSG00000011523	CEP68	1.05788	0.651424	7.91591e-08
ENSG00000135766	EGLN1	2.04138	0.601534	8.00557e-08
ENSG00000149930	TAOK2	1.08451	0.651544	8.79487e-08
ENSG00000071575	TRIB2	1.22937	0.652609	8.86693e-08
ENSG00000185650	ZFP36L1	6.36844	0.56723	9.53251e-08
ENSG00000170430	MGMT	1.18474	0.635558	1.02435e-07
ENSG00000161835	GRASP	1.99831	0.600512	1.03058e-07
ENSG00000174804	FZD4	2.1048	0.605043	1.12148e-07
ENSG00000168899	VAMP5	1.24973	0.628056	1.15138e-07
ENSG00000198561	CTNND1	2.86905	0.578419	1.45528e-07
ENSG00000178573	MAF	3.34905	0.577656	1.55498e-07
ENSG00000187513	GJA4	1.18552	0.628548	1.63803e-07
ENSG00000106991	ENG	5.03884	0.569578	2.65256e-07
ENSG00000185201	IFITM2	1.26695	0.617248	2.81546e-07
ENSG00000184232	OAF	2.42663	0.572589	2.97831e-07
ENSG00000204628	RACK1	3.85098	0.554096	3.23103e-07
ENSG00000131620	ANO1	1.6201	0.591055	3.43156e-07
ENSG00000006210	CX3CL1	1.13697	0.674509	3.53069e-07
ENSG00000089327	FXYD5	2.57228	0.591339	3.67514e-07
ENSG00000156453	PCDH1	2.07505	0.617001	3.77871e-07
ENSG00000168209	DDIT4	2.17684	0.569795	3.97334e-07
ENSG00000019582	CD74	12.3313	0.549299	4.34273e-07
ENSG00000153815	CMIP	1.55511	0.58801	4.54483e-07
ENSG00000136960	ENPP2	1.05005	0.613846	4.86345e-07
ENSG00000132470	ITGB4	1.89965	0.610227	4.86345e-07
ENSG00000237441	RGL2	1.08216	0.613568	5.34643e-07
ENSG00000064989	CALCRL	1.18943	0.634096	6.25819e-07
ENSG00000198771	RCSD1	1.01012	0.611273	6.26467e-07
ENSG00000182463	TSHZ2	1.35074	0.587368	6.48277e-07
ENSG00000184557	SOCS3	8.34326	0.535035	7.23695e-07
ENSG00000024422	EHD2	9.57028	0.531554	8.48236e-07
ENSG00000117298	ECE1	4.37248	0.541483	8.84117e-07
ENSG00000184009	ACTG1	3.14546	0.543097	8.84117e-07
ENSG00000137509	PRCP	1.14402	0.626439	9.01285e-07
ENSG00000198189	HSD17B11	1.08842	0.595448	9.19805e-07
ENSG00000144118	RALB	1.01168	0.6025	1.02806e-06
ENSG00000138031	ADCY3	1.40712	0.578845	1.08359e-06
ENSG00000164125	GASK1B	1.19178	0.58774	1.31476e-06
ENSG00000019144	PHLDB1	3.03035	0.534901	1.44274e-06
ENSG00000188483	IER5L	1.38598	0.570002	1.49333e-06
ENSG00000188643	S100A16	1.71955	0.562701	1.54278e-06
ENSG00000102606	ARHGEF7	1.21606	0.577427	1.69952e-06
ENSG00000099622	CIRBP	7.92825	0.508643	1.91032e-06
ENSG00000116016	EPAS1	8.38711	0.514932	2.07989e-06
ENSG00000010610	CD4	1.38832	0.563341	2.14443e-06
ENSG00000167617	CDC42EP5	1.09155	0.581951	2.15203e-06
ENSG00000129422	MTUS1	1.34917	0.576244	2.15784e-06
ENSG00000168497	CAVIN2	2.02728	0.548287	2.27131e-06
ENSG00000176463	SLCO3A1	1.02108	0.577955	2.3755e-06
ENSG00000107738	VSIR	1.30924	0.572487	2.51157e-06
ENSG00000171680	PLEKHG5	1.09234	0.58215	2.51205e-06
ENSG00000129538	RNASE1	5.54547	0.524851	3.00764e-06
ENSG00000168394	TAP1	1.07119	0.569915	3.01716e-06
ENSG00000071246	VASH1	1.89103	0.533004	3.40605e-06
ENSG00000131477	RAMP2	1.84014	0.53862	3.5384e-06
ENSG00000091136	LAMB1	1.86911	0.539676	3.67901e-06
ENSG00000089159	PXN	2.09384	0.525824	3.85781e-06
ENSG00000112576	CCND3	1.48229	0.549191	3.98662e-06
ENSG00000214063	TSPAN4	1.97169	0.551894	4.32292e-06
ENSG00000148339	SLC25A25	1.29906	0.546782	4.5578e-06
ENSG00000157873	TNFRSF14	1.25834	0.566709	5.52165e-06
ENSG00000131981	LGALS3	4.93235	0.494073	5.61612e-06
ENSG00000104870	FCGRT	1.75322	0.526717	6.81149e-06
ENSG00000142156	COL6A1	20.4561	0.481867	6.96522e-06
ENSG00000157557	ETS2	1.85345	0.520926	7.24187e-06
ENSG00000165949	IFI27	1.81038	0.521857	7.75081e-06
ENSG00000221983	UBA52	5.29176	0.487163	7.91089e-06
ENSG00000136158	SPRY2	1.08842	0.547243	8.93201e-06
ENSG00000129467	ADCY4	1.0156	0.549869	9.82172e-06
ENSG00000146067	FAM193B	1.08059	0.567399	1.06079e-05
ENSG00000130723	PRRC2B	1.05788	0.546835	1.27436e-05
ENSG00000121060	TRIM25	1.05788	0.542637	1.40375e-05
ENSG00000134369	NAV1	1.15968	0.52703	1.53663e-05
ENSG00000152818	UTRN	2.44934	0.492097	1.54992e-05
ENSG00000180304	OAZ2	1.92784	0.502354	1.59888e-05
ENSG00000163697	APBB2	1.25756	0.522743	1.60419e-05
ENSG00000139567	ACVRL1	1.02421	0.541135	1.63174e-05
ENSG00000125347	IRF1	1.31707	0.526791	1.74586e-05
ENSG00000141503	MINK1	1.83309	0.503114	1.74961e-05
ENSG00000163359	COL6A3	12.6735	0.473569	1.75891e-05
ENSG00000142634	EFHD2	1.35309	0.52433	1.85706e-05
ENSG00000168309	FAM107A	1.08451	0.531461	2.12216e-05
ENSG00000125266	EFNB2	1.12757	0.556301	2.15206e-05
ENSG00000184897	H1FX	2.24027	0.486376	2.40064e-05
ENSG00000114353	GNAI2	2.54565	0.52104	2.41051e-05
ENSG00000138814	PPP3CA	1.37971	0.509699	2.43011e-05
ENSG00000108669	CYTH1	1.01951	0.558051	2.52608e-05
ENSG00000124831	LRRFIP1	1.17456	0.571362	2.84789e-05
ENSG00000158716	DUSP23	1.06415	0.51391	3.26679e-05
ENSG00000115306	SPTBN1	4.22135	0.462037	3.52251e-05
ENSG00000125753	VASP	2.03355	0.483686	3.77981e-05
ENSG00000071051	NCK2	1.06336	0.516121	3.82388e-05
ENSG00000157540	DYRK1A	1.13305	0.506464	3.98099e-05
ENSG00000175602	CCDC85B	4.08119	0.46246	3.98205e-05
ENSG00000162191	UBXN1	1.34291	0.500555	4.16752e-05
ENSG00000254772	EEF1G	1.55746	0.49179	4.37284e-05
ENSG00000168906	MAT2A	3.02487	0.460432	4.73912e-05
ENSG00000078596	ITM2A	3.86899	0.454956	4.98326e-05
ENSG00000116584	ARHGEF2	1.69841	0.480413	5.31114e-05
ENSG00000100129	EIF3L	1.05553	0.510387	5.31114e-05
ENSG00000141753	IGFBP4	12.7087	0.438656	5.52878e-05
ENSG00000181222	POLR2A	2.06252	0.469333	5.57488e-05
ENSG00000163041	H3F3A	3.28249	0.456187	5.61932e-05
ENSG00000204264	PSMB8	1.29984	0.49719	5.62903e-05
ENSG00000136997	MYC	2.95127	0.45316	6.34279e-05
ENSG00000152492	CCDC50	2.20738	0.488469	6.36135e-05
ENSG00000077150	NFKB2	1.08372	0.520715	6.59269e-05
ENSG00000125249	RAP2A	1.2231	0.492462	6.63588e-05
ENSG00000049245	VAMP3	1.61697	0.478722	7.01039e-05
ENSG00000241839	PLEKHO2	1.37266	0.491049	7.20141e-05
ENSG00000164330	EBF1	2.40001	0.460656	7.59493e-05
ENSG00000265972	TXNIP	4.85796	0.445781	8.17898e-05
ENSG00000112769	LAMA4	6.07872	0.43535	8.55291e-05
ENSG00000167548	KMT2D	1.15341	0.484834	9.51397e-05
ENSG00000146674	IGFBP3	3.11414	0.462215	9.66288e-05
ENSG00000079432	CIC	1.42591	0.474762	9.70311e-05
ENSG00000134107	BHLHE40	3.63407	0.44333	0.000108102
ENSG00000132589	FLOT2	1.61697	0.466182	0.000110217
ENSG00000275023	MLLT6	2.5668	0.448619	0.00011411
ENSG00000099998	GGT5	1.37031	0.475546	0.000114306
ENSG00000105971	CAV2	3.28327	0.438065	0.000116439
ENSG00000152518	ZFP36L2	6.22514	0.429462	0.00011719
ENSG00000184640	SEPTIN9	1.95211	0.454363	0.000117284
ENSG00000100650	SRSF5	1.43296	0.47654	0.000118522
ENSG00000146112	PPP1R18	1.25443	0.473953	0.000122534
ENSG00000076928	ARHGEF1	1.31394	0.495651	0.000125223
ENSG00000152894	PTPRK	1.00464	0.485899	0.00012798
ENSG00000092964	DPYSL2	3.25822	0.435333	0.000133159
ENSG00000116667	C1orf21	1.15185	0.482136	0.000137761
ENSG00000117020	AKT3	1.90904	0.454613	0.000143521
ENSG00000155366	RHOC	4.0624	0.432546	0.000145401
ENSG00000156030	ELMSAN1	1.49012	0.467629	0.000152999
ENSG00000008517	IL32	2.48379	0.447276	0.000167624
ENSG00000185432	METTL7A	2.28099	0.456693	0.000172821
ENSG00000144724	PTPRG	1.28183	0.463255	0.000173712
ENSG00000149212	SESN3	1.11661	0.470957	0.000181933
ENSG00000116962	NID1	1.66082	0.452652	0.000186907
ENSG00000160633	SAFB	1.51909	0.453624	0.000188394
ENSG00000155090	KLF10	1.51831	0.451783	0.000199277
ENSG00000130508	PXDN	1.33586	0.480831	0.000202399
ENSG00000176170	SPHK1	1.07198	0.467613	0.000213764
ENSG00000186350	RXRA	2.12751	0.434159	0.000227434
ENSG00000137497	NUMA1	1.79002	0.440851	0.0002309
ENSG00000106565	TMEM176B	1.42121	0.451722	0.000241227
ENSG00000060237	WNK1	2.73828	0.427688	0.000241594
ENSG00000100234	TIMP3	13.1856	0.407077	0.000243699
ENSG00000122378	PRXL2A	1.38128	0.457073	0.000314675
ENSG00000142694	EVA1B	1.34761	0.445286	0.000331607
ENSG00000165030	NFIL3	1.54102	0.436897	0.000340643
ENSG00000101290	CDS2	1.01795	0.466356	0.000351905
ENSG00000133789	SWAP70	1.58095	0.434217	0.000366211
ENSG00000111276	CDKN1B	2.4603	0.424239	0.000377846
ENSG00000111859	NEDD9	1.44392	0.429581	0.000437335
ENSG00000111145	ELK3	1.00307	0.451757	0.000441545
ENSG00000134686	PHC2	1.39381	0.435413	0.000446281
ENSG00000183779	ZNF703	2.18154	0.414933	0.000468048
ENSG00000131378	RFTN1	1.58408	0.426183	0.000482765
ENSG00000011105	TSPAN9	1.15341	0.498192	0.000520158
ENSG00000134294	SLC38A2	2.83224	0.402858	0.000562337
ENSG00000221978	CCNL2	4.12817	0.393529	0.000567558
ENSG00000157483	MYO1E	1.36718	0.428432	0.000574749
ENSG00000157654	PALM2-AKAP2	2.4235	0.40483	0.000594124
ENSG00000184863	RBM33	1.75165	0.410066	0.000621856
ENSG00000111678	C12orf57	4.77731	0.396909	0.000633349
ENSG00000026025	VIM	95.8563	0.37773	0.000662287
ENSG00000204304	PBX2	1.70545	0.411333	0.000675006
ENSG00000147065	MSN	2.40079	0.401604	0.000681529
ENSG00000213949	ITGA1	1.77906	0.413637	0.000689816
ENSG00000172493	AFF1	1.51126	0.420059	0.000698792
ENSG00000156052	GNAQ	3.46494	0.391783	0.000703273
ENSG00000159335	PTMS	6.32851	0.384127	0.000723301
ENSG00000213719	CLIC1	1.28731	0.424279	0.000754713
ENSG00000159658	EFCAB14	1.45253	0.417293	0.000772124
ENSG00000005483	KMT2E	1.82448	0.405539	0.00080568
ENSG00000075391	RASAL2	1.13305	0.427016	0.000843745
ENSG00000178726	THBD	2.59577	0.398975	0.000877736
ENSG00000102882	MAPK3	1.28966	0.423738	0.000883107
ENSG00000169398	PTK2	1.49247	0.409583	0.000891959
ENSG00000167658	EEF2	4.41241	0.379881	0.000931074
ENSG00000149639	SOGA1	1.24033	0.416457	0.000972151
ENSG00000143545	RAB13	2.04138	0.394419	0.000986409
ENSG00000010327	STAB1	1.37971	0.413098	0.000994268
ENSG00000136536	2024-03-07	1.60444	0.402349	0.00100689
ENSG00000144028	SNRNP200	1.73599	0.398965	0.00101079
ENSG00000161638	ITGA5	2.50728	0.392933	0.00102765
ENSG00000134884	ARGLU1	2.70774	0.39013	0.00104409
ENSG00000110092	CCND1	2.30761	0.392209	0.00108377
ENSG00000221869	CEBPD	3.94572	0.380832	0.00108561
ENSG00000130518	IQCN	1.58487	0.408929	0.00113509
ENSG00000152284	TCF7L1	1.14715	0.418354	0.00114324
ENSG00000063046	EIF4B	1.03674	0.41943	0.00116671
ENSG00000182606	TRAK1	1.34761	0.407039	0.00119302
ENSG00000123144	TRIR	2.43994	0.43874	0.00121164
ENSG00000127947	PTPN12	1.02421	0.66761	0.001285
ENSG00000090238	YPEL3	1.5927	0.394264	0.00133257
ENSG00000153071	DAB2	1.63107	0.395801	0.00134654
ENSG00000112531	QKI	1.83231	0.388035	0.00139362
ENSG00000196914	ARHGEF12	1.26617	0.402944	0.00146811
ENSG00000104852	SNRNP70	1.28653	0.400731	0.00154744
ENSG00000100393	EP300	1.3758	0.401382	0.00154951
ENSG00000171988	JMJD1C	1.31942	0.397074	0.00162607
ENSG00000130749	ZC3H4	1.01951	0.410274	0.00164609
ENSG00000108819	PPP1R9B	1.82448	0.387088	0.00164617
ENSG00000145901	TNIP1	1.2325	0.399486	0.0017207
ENSG00000169813	HNRNPF	2.33032	0.376507	0.00174556
ENSG00000211592	IGKC	2.02024	0.83541	0.00177909
ENSG00000134644	PUM1	1.08686	0.405065	0.00179263
ENSG00000117318	ID3	5.13281	0.359174	0.00184323
ENSG00000178980	SELENOW	9.15057	0.355175	0.00186836
ENSG00000105443	CYTH2	1.81978	0.387741	0.00187001
ENSG00000148516	ZEB1	1.08607	0.399583	0.00194075
ENSG00000135390	ATP5MC2	1.86206	0.376034	0.0019889
ENSG00000127329	PTPRB	1.03909	0.410181	0.00201855
ENSG00000122557	HERPUD2	1.04849	0.405362	0.00208302
ENSG00000100503	NIN	1.08216	0.44709	0.00209264
ENSG00000214078	CPNE1	1.31002	0.38981	0.00213771
ENSG00000171223	JUNB	25.2882	0.345989	0.00227764
ENSG00000091592	NLRP1	1.01482	0.409181	0.00231875
ENSG00000102760	RGCC	1.26539	0.409063	0.00236422
ENSG00000173120	KDM2A	1.36797	0.380348	0.00246351
ENSG00000140750	ARHGAP17	1.23407	0.392222	0.00246749
ENSG00000143442	POGZ	1.38441	0.380299	0.00252718
ENSG00000168298	HIST1H1E	1.18865	0.388903	0.00252923
ENSG00000104964	TLE5	1.88477	0.368687	0.00257054
ENSG00000105819	PMPCB	1.11818	0.389299	0.0025873
ENSG00000161960	EIF4A1	1.83309	0.370069	0.00267889
ENSG00000156535	CD109	1.3155	0.379481	0.0027206
ENSG00000100906	NFKBIA	2.42272	0.362715	0.00273231
ENSG00000211450	SELENOH	1.41338	0.375657	0.00276175
ENSG00000167615	LENG8	2.66076	0.358708	0.00276621
ENSG00000106948	AKNA	1.18317	0.379559	0.00285631
ENSG00000113296	THBS4	1.59661	0.429815	0.00287238
ENSG00000132613	MTSS2	1.44157	0.380294	0.00295957
ENSG00000110237	ARHGEF17	2.7187	0.358997	0.00301433
ENSG00000160691	SHC1	1.64673	0.364606	0.00306381
ENSG00000142089	IFITM3	2.48614	0.360135	0.00307715
ENSG00000162804	SNED1	1.04457	0.395362	0.00316151
ENSG00000079805	DNM2	1.78689	0.376848	0.00317305
ENSG00000130592	LSP1	3.77502	0.352654	0.00318352
ENSG00000138668	HNRNPD	1.04849	0.387023	0.0032103
ENSG00000173020	GRK2	1.29984	0.379172	0.00322748
ENSG00000120071	KANSL1	1.0062	0.386574	0.00323454
ENSG00000112851	ERBIN	1.03517	0.383102	0.00329356
ENSG00000113580	NR3C1	2.2113	0.35412	0.00346465
ENSG00000130309	COLGALT1	1.43139	0.368428	0.00354544
ENSG00000110422	HIPK3	2.31779	0.351866	0.00365328
ENSG00000158710	TAGLN2	1.69919	0.365754	0.00366039
ENSG00000124422	USP22	1.34526	0.370186	0.00370002
ENSG00000130811	EIF3G	1.2693	0.403331	0.00370579
ENSG00000171552	BCL2L1	1.0892	0.37663	0.00372296
ENSG00000108774	RAB5C	2.07896	0.36383	0.0038338
ENSG00000085224	ATRX	1.31629	0.367152	0.00386677
ENSG00000150760	DOCK1	1.588	0.358689	0.00389308
ENSG00000162923	WDR26	1.63185	0.357722	0.00393345
ENSG00000116350	SRSF4	1.72425	0.355798	0.00395841
ENSG00000164828	SUN1	1.12679	0.372814	0.0040027
ENSG00000106682	EIF4H	2.38122	0.3472	0.0040499
ENSG00000156467	UQCRB	1.10173	0.375089	0.00405567
ENSG00000178209	PLEC	5.13516	0.333586	0.00405567
ENSG00000185619	PCGF3	1.00855	0.375768	0.00421117
ENSG00000187837	HIST1H1C	2.54174	0.345618	0.00421117
ENSG00000115464	USP34	1.15498	0.374555	0.00428088
ENSG00000139641	ESYT1	1.61149	0.354036	0.00434524
ENSG00000118816	CCNI	4.19081	0.337709	0.00438212
ENSG00000100425	BRD1	1.25208	0.362218	0.00469171
ENSG00000146278	PNRC1	3.7852	0.33263	0.004753
ENSG00000142192	APP	6.52426	0.329273	0.004753
ENSG00000165102	HGSNAT	1.12914	0.363971	0.004944
ENSG00000198625	MDM4	1.48777	0.361267	0.00500537
ENSG00000149932	TMEM219	1.73756	0.348475	0.00504652
ENSG00000136436	CALCOCO2	2.52608	0.337009	0.00504815
ENSG00000271601	LIX1L	2.56445	0.337888	0.00506619
ENSG00000143420	ENSA	1.19491	0.361365	0.00517081
ENSG00000073921	PICALM	1.82056	0.34778	0.00526255
ENSG00000163479	SSR2	1.86519	0.342823	0.00528223
ENSG00000150594	ADRA2A	1.24268	0.359506	0.00528932
ENSG00000123066	MED13L	1.03596	0.381893	0.00531827
ENSG00000107957	SH3PXD2A	2.05704	0.344776	0.0053923
ENSG00000125991	ERGIC3	1.77593	0.343837	0.00554798
ENSG00000182979	MTA1	1.23407	0.357673	0.00561392
ENSG00000213676	ATF6B	1.06571	0.372302	0.0056396
ENSG00000115053	NCL	1.13462	0.364029	0.00564862
ENSG00000117614	SYF2	1.11583	0.360819	0.00573769
ENSG00000111676	ATN1	4.36465	0.323794	0.00575458
ENSG00000122705	CLTA	2.07583	0.339584	0.00578464
ENSG00000151474	FRMD4A	1.55981	0.34174	0.00580404
ENSG00000181090	EHMT1	1.44079	0.347969	0.00585074
ENSG00000108848	LUC7L3	2.1095	0.334845	0.00587213
ENSG00000064932	SBNO2	1.10017	0.359485	0.00587213
ENSG00000138386	NAB1	1.46741	0.347194	0.00590368
ENSG00000197006	METTL9	1.17456	0.353709	0.00593817
ENSG00000111912	NCOA7	1.18317	0.353684	0.00612791
ENSG00000131873	CHSY1	1.7125	0.34233	0.00612791
ENSG00000128016	ZFP36	15.8675	0.315087	0.00619176
ENSG00000038219	BOD1L1	1.04144	0.359191	0.00624542
ENSG00000176438	SYNE3	2.19564	0.3393	0.00625105
ENSG00000165633	VSTM4	1.03596	0.356842	0.00667786
ENSG00000105321	CCDC9	1.37266	0.344731	0.0067414
ENSG00000160710	ADAR	2.34441	0.335842	0.00692475
ENSG00000101161	PRPF6	1.48386	0.339182	0.00720539
ENSG00000136830	NIBAN2	1.73364	0.333224	0.0073453
ENSG00000172053	QARS	1.06023	0.351619	0.00736442
ENSG00000157227	MMP14	3.08438	0.319808	0.00746966
ENSG00000100941	PNN	1.51283	0.336248	0.0075393
ENSG00000213626	LBH	1.59426	0.357009	0.00760192
ENSG00000123349	PFDN5	1.04144	0.353951	0.00767842
ENSG00000114942	EEF1B2	1.35544	0.339536	0.00770198
ENSG00000088448	ANKRD10	1.60444	0.333298	0.00775582
ENSG00000170275	CRTAP	4.49542	0.311701	0.00788599
ENSG00000163297	ANTXR2	1.17847	0.344007	0.00790375
ENSG00000101265	RASSF2	1.04614	0.350018	0.00817648
ENSG00000067182	TNFRSF1A	2.62944	0.319203	0.00824521
ENSG00000164463	CREBRF	1.21684	0.341203	0.00833007
ENSG00000169100	SLC25A6	1.73521	0.327022	0.00875071
ENSG00000204463	BAG6	1.91296	0.323645	0.00878033
ENSG00000123143	PKN1	1.05867	0.348755	0.00928722
ENSG00000113916	BCL6	1.10017	0.338341	0.00931656
ENSG00000197448	GSTK1	1.38598	0.330751	0.00950217
ENSG00000111885	MAN1A1	1.21919	0.335767	0.00953265
ENSG00000170144	HNRNPA3	1.85501	0.319691	0.00963045
ENSG00000065613	SLK	1.74461	0.324283	0.00991838
ENSG00000119396	RAB14	1.51439	0.332667	0.01029
ENSG00000143878	RHOB	9.70731	0.297395	0.0107566
ENSG00000154734	ADAMTS1	4.8791	0.302743	0.010828
ENSG00000273749	CYFIP1	1.13071	0.337114	0.0108513
ENSG00000180357	ZNF609	1.00699	0.350221	0.0108963
ENSG00000115944	COX7A2L	1.0524	0.332895	0.0111062
ENSG00000172757	CFL1	3.40934	0.304392	0.0111797
ENSG00000151693	ASAP2	1.7172	0.320366	0.0117937
ENSG00000142798	HSPG2	6.00354	0.303195	0.011808
ENSG00000132475	H3F3B	2.09149	0.318843	0.0123657
ENSG00000131503	ANKHD1	1.1448	0.327352	0.0126814
ENSG00000147862	NFIB	2.64353	0.302271	0.0126814
ENSG00000110931	CAMKK2	1.26147	0.328073	0.012772
ENSG00000004534	RBM6	1.23015	0.328022	0.012979
ENSG00000166025	AMOTL1	1.06728	0.329286	0.0130567
ENSG00000138594	TMOD3	1.10095	0.330995	0.013058
ENSG00000165494	PCF11	1.0015	0.345438	0.0132883
ENSG00000197912	SPG7	1.18474	0.318588	0.0132883
ENSG00000132424	PNISR	1.02265	0.330692	0.0132916
ENSG00000174738	NR1D2	1.61306	0.313547	0.0133763
ENSG00000092010	PSME1	2.26611	0.310319	0.013414
ENSG00000198752	CDC42BPB	1.09234	0.339987	0.0134372
ENSG00000128272	ATF4	1.21762	0.326997	0.0136032
ENSG00000164615	CAMLG	1.00777	0.332963	0.0136598
ENSG00000172725	CORO1B	1.01795	0.329304	0.0137554
ENSG00000116132	PRRX1	6.60022	0.288137	0.013937
ENSG00000164713	BRI3	3.47825	0.290859	0.0145004
ENSG00000137726	FXYD6	1.23798	0.31253	0.0145004
ENSG00000054118	THRAP3	1.01638	0.322583	0.0148132
ENSG00000112701	SENP6	1.13149	0.31852	0.0149682
ENSG00000135945	REV1	1.0156	0.338046	0.0153231
ENSG00000127054	INTS11	1.45332	0.310236	0.0155201
ENSG00000126012	KDM5C	1.4447	0.310001	0.0158778
ENSG00000166200	COPS2	1.19178	0.313742	0.0159867
ENSG00000154330	PGM5	1.55355	0.303164	0.0160122
ENSG00000205542	TMSB4X	66.9614	0.275709	0.0164463
ENSG00000097033	SH3GLB1	1.07981	0.320537	0.0164737
ENSG00000153774	CFDP1	1.03909	0.319653	0.0168224
ENSG00000158195	WASF2	2.12751	0.29525	0.0168238
ENSG00000141646	SMAD4	1.11583	0.3153	0.0169714
ENSG00000214253	FIS1	1.29984	0.337143	0.0173003
ENSG00000168003	SLC3A2	1.21606	0.309545	0.0174292
ENSG00000175215	CTDSP2	2.38278	0.289802	0.0181691
ENSG00000231925	TAPBP	4.46488	0.28166	0.0182422
ENSG00000065135	GNAI3	1.08999	0.32704	0.0182941
ENSG00000185122	HSF1	1.34526	0.303311	0.0188667
ENSG00000151923	TIAL1	1.04692	0.311589	0.0189315
ENSG00000085449	WDFY1	1.04379	0.311606	0.0190416
ENSG00000122566	HNRNPA2B1	1.8002	0.315477	0.0190416
ENSG00000109606	DHX15	1.40868	0.320866	0.0193763
ENSG00000183576	SETD3	1.26617	0.306421	0.0193875
ENSG00000100106	TRIOBP	2.10872	0.288791	0.0200543
ENSG00000141002	TCF25	1.71015	0.293336	0.0202946
ENSG00000144711	IQSEC1	1.69293	0.291447	0.0208015
ENSG00000104823	ECH1	1.56607	0.293622	0.0208604
ENSG00000204389	HSPA1A	1.1401	0.302859	0.0210596
ENSG00000079819	EPB41L2	1.71642	0.290774	0.0216056
ENSG00000198408	OGA	2.48458	0.290155	0.0217073
ENSG00000135272	MDFIC	1.03752	0.302928	0.0217139
ENSG00000007392	LUC7L	1.2325	0.296392	0.0217704
ENSG00000169976	SF3B5	1.16046	0.299678	0.0220345
ENSG00000175387	SMAD2	1.4079	0.293317	0.0221985
ENSG00000135404	CD63	5.60733	0.269361	0.0224824
ENSG00000162783	IER5	1.20431	0.310521	0.0226502
ENSG00000160948	VPS28	1.357	0.292576	0.0234907
ENSG00000138172	CALHM2	1.60444	0.296007	0.0235132
ENSG00000140612	SEC11A	2.12281	0.27947	0.0236369
ENSG00000078369	GNB1	1.65299	0.286376	0.0238371
ENSG00000183172	SMDT1	1.05788	0.298022	0.0240176
ENSG00000072778	ACADVL	1.5465	0.294192	0.0240777
ENSG00000168137	SETD5	1.46506	0.284914	0.0249898
ENSG00000204843	DCTN1	2.22304	0.280981	0.0251346
ENSG00000269858	EGLN2	1.17456	0.293385	0.0253272
ENSG00000167193	CRK	1.20666	0.290934	0.0253782
ENSG00000179388	EGR3	1.3523	0.288674	0.0255362
ENSG00000103496	STX4	1.0665	0.306179	0.0255421
ENSG00000139218	SCAF11	1.06885	0.308646	0.0256981
ENSG00000126368	NR1D1	1.28183	0.29064	0.0257358
ENSG00000147526	TACC1	4.56745	0.265029	0.0257901
ENSG00000185022	MAFF	1.3985	0.290036	0.0258083
ENSG00000115641	FHL2	1.45488	0.284004	0.0270655
ENSG00000168300	PCMTD1	1.5512	0.284631	0.0271682
ENSG00000203485	INF2	3.29659	0.266067	0.0273666
ENSG00000138449	SLC40A1	1.4447	0.287191	0.0273756
ENSG00000137776	SLTM	1.59035	0.279096	0.0274545
ENSG00000183011	NAA38	1.29749	0.281666	0.0275833
ENSG00000164548	TRA2A	1.21606	0.287989	0.0276277
ENSG00000084234	APLP2	2.82363	0.272484	0.0277808
ENSG00000099385	BCL7C	1.02578	0.297414	0.0278181
ENSG00000173517	PEAK1	1.6804	0.279855	0.0280179
ENSG00000136527	TRA2B	1.07668	0.289148	0.0289877
ENSG00000116729	WLS	1.65299	0.278311	0.0295581
ENSG00000100097	LGALS1	12.6069	0.254685	0.0297711
ENSG00000141867	BRD4	1.23407	0.28614	0.0299947
ENSG00000162889	MAPKAPK2	1.29749	0.281666	0.0301747
ENSG00000117758	STX12	1.02186	0.289715	0.0302255
ENSG00000204103	MAFB	1.23642	0.290086	0.0302282
ENSG00000103549	RNF40	1.09625	0.28707	0.0303685
ENSG00000170776	AKAP13	1.58095	0.279406	0.0305535
ENSG00000063245	EPN1	1.82369	0.271562	0.0306656
ENSG00000109906	ZBTB16	3.39603	0.262151	0.030669
ENSG00000177733	HNRNPA0	3.54794	0.259466	0.0310226
ENSG00000167792	NDUFV1	1.57625	0.274647	0.0312563
ENSG00000100979	PLTP	2.0821	0.268352	0.0312878
ENSG00000096384	HSP90AB1	1.75792	0.271969	0.0313417
ENSG00000158615	PPP1R15B	1.28418	0.277677	0.0323297
ENSG00000140299	BNIP2	1.2834	0.279098	0.0324231
ENSG00000197081	IGF2R	1.05318	0.283844	0.0326723
ENSG00000117713	ARID1A	1.0618	0.295586	0.0330576
ENSG00000065526	SPEN	1.03596	0.29858	0.0339292
ENSG00000133030	MPRIP	3.42579	0.256141	0.0340234
ENSG00000172037	LAMB2	4.3991	0.253799	0.0341297
ENSG00000055609	KMT2C	1.31707	0.273894	0.0342666
ENSG00000183963	SMTN	2.37339	0.262702	0.0345544
ENSG00000175203	DCTN2	1.40633	0.273804	0.0346339
ENSG00000135720	DYNC1LI2	2.6451	0.256993	0.035981
ENSG00000118007	STAG1	1.19491	0.275597	0.0361875
ENSG00000186184	POLR1D	1.39772	0.269664	0.0364748
ENSG00000144579	CTDSP1	2.49162	0.256957	0.0370366
ENSG00000008952	SEC62	1.67178	0.265422	0.0371538
ENSG00000023902	PLEKHO1	1.65221	0.265615	0.0371597
ENSG00000100811	YY1	1.19805	0.281223	0.0371957
ENSG00000178952	TUFM	1.33978	0.273605	0.0378505
ENSG00000162430	SELENON	1.2004	0.273586	0.038244
ENSG00000144857	BOC	1.36327	0.268762	0.0386629
ENSG00000112511	PHF1	1.08999	0.285601	0.0392837
ENSG00000167522	ANKRD11	1.74147	0.26009	0.0395544
ENSG00000153187	HNRNPU	1.01012	0.274506	0.0416557
ENSG00000122482	ZNF644	1.21058	0.277203	0.0416596
ENSG00000182240	BACE2	1.13384	0.287032	0.0417089
ENSG00000136238	RAC1	1.82134	0.256462	0.0419417
ENSG00000003402	CFLAR	2.00614	0.257668	0.0420841
ENSG00000136807	CDK9	1.48542	0.260435	0.0423315
ENSG00000073849	ST6GAL1	1.03048	0.273689	0.0424244
ENSG00000111144	LTA4H	1.16516	0.266639	0.0425504
ENSG00000168264	IRF2BP2	1.31629	0.265788	0.0429525
ENSG00000140931	CMTM3	2.07661	0.251923	0.0431522
ENSG00000129351	ILF3	1.64125	0.258232	0.0432017
ENSG00000120896	SORBS3	5.38025	0.240699	0.04409
ENSG00000150593	PDCD4	2.2066	0.258009	0.0441149
ENSG00000100823	APEX1	1.13854	0.265736	0.0444546
ENSG00000127837	AAMP	1.21527	0.264617	0.0445007
ENSG00000149136	SSRP1	1.12522	0.266895	0.0448337
ENSG00000068001	HYAL2	1.07276	0.270827	0.0454717
ENSG00000198816	ZNF358	1.40555	0.267775	0.04596
ENSG00000197043	ANXA6	2.18546	0.250078	0.046065
ENSG00000110711	AIP	1.13932	0.264157	0.0465607
ENSG00000141543	EIF4A3	1.14245	0.267474	0.0469111
ENSG00000111450	STX2	1.15576	0.262528	0.0471441
ENSG00000184584	TMEM173	1.60679	0.257682	0.0473614
ENSG00000111799	COL12A1	1.02656	0.272493	0.0479204
ENSG00000167460	TPM4	1.28105	0.263847	0.0482186
ENSG00000009954	BAZ1B	1.10173	0.262758	0.0492222
ENSG00000136156	ITM2B	4.0209	0.238329	0.0495806
ENSG00000143774	GUK1	2.96771	0.241691	0.0498719
ENSG00000144655	CSRNP1	1.20353	0.259671	0.0498971
ENSG00000134046	MBD2	1.60836	0.250954	0.0499579
ENSG00000169714	CNBP	1.77749	0.248331	0.0503415
ENSG00000205730	ITPRIPL2	1.40164	0.257508	0.0504566
ENSG00000158270	COLEC12	1.28027	0.25727	0.0507477
ENSG00000160679	CHTOP	1.00072	0.261763	0.0509071
ENSG00000103319	EEF2K	1.04144	0.262057	0.0511935
ENSG00000124942	AHNAK	23.7111	0.228832	0.0513614
ENSG00000101972	STAG2	1.30062	0.284002	0.0530268
ENSG00000182196	ARL6IP4	1.78298	0.244655	0.0540598
ENSG00000127511	SIN3B	1.19413	0.250795	0.0553234
ENSG00000100227	POLDIP3	1.15498	0.255245	0.0554302
ENSG00000103275	UBE2I	1.45567	0.24805	0.0557129
ENSG00000138758	SEPTIN11	1.93332	0.240731	0.0563508
ENSG00000141551	CSNK1D	1.4862	0.245566	0.0572431
ENSG00000240771	ARHGEF25	1.36014	0.253122	0.0572716
ENSG00000104365	IKBKB	1.4541	0.243025	0.0575981
ENSG00000107581	EIF3A	2.48693	0.260676	0.0581548
ENSG00000188554	NBR1	1.09547	0.253874	0.0581557
ENSG00000247596	TWF2	1.03126	0.254924	0.0581807
ENSG00000161547	SRSF2	1.09155	0.253359	0.0582718
ENSG00000168172	HOOK3	1.18865	0.249024	0.0589409
ENSG00000172354	GNB2	2.07896	0.236541	0.0593577
ENSG00000072134	EPN2	1.02421	0.254934	0.0597022
ENSG00000167657	DAPK3	1.21919	0.250122	0.0601579
ENSG00000068697	LAPTM4A	1.75322	0.250647	0.0604959
ENSG00000115073	ACTR1B	1.0477	0.253975	0.0605906
ENSG00000130558	OLFM1	1.2787	0.243053	0.0612506
ENSG00000002834	LASP1	1.96151	0.240178	0.0618045
ENSG00000030582	GRN	1.31159	0.244593	0.0621668
ENSG00000152795	HNRNPDL	1.12992	0.256717	0.062249
ENSG00000078674	PCM1	1.07433	0.25051	0.0624236
ENSG00000114698	PLSCR4	1.82683	0.23978	0.0627501
ENSG00000272325	NUDT3	1.18082	0.246206	0.0631808
ENSG00000105698	USF2	1.68744	0.23701	0.0633163
ENSG00000109111	SUPT6H	1.06806	0.261763	0.0635615
ENSG00000182087	TMEM259	1.30611	0.244066	0.0635721
ENSG00000123933	MXD4	1.18552	0.25132	0.0649872
ENSG00000214753	HNRNPUL2	1.82369	0.23416	0.0651723
ENSG00000165124	SVEP1	1.21136	0.2444	0.0656203
ENSG00000125818	PSMF1	1.25834	0.246072	0.0661767
ENSG00000110651	CD81	1.63342	0.236326	0.0666058
ENSG00000171603	CLSTN1	1.60053	0.235381	0.0673963
ENSG00000182809	CRIP2	4.32393	0.225804	0.0674263
ENSG00000102316	MAGED2	2.5433	0.229859	0.0674263
ENSG00000242498	ARPIN	1.20274	0.242472	0.0674588
ENSG00000132612	VPS4A	1.30532	0.238791	0.0685187
ENSG00000178913	TAF7	1.01951	0.254704	0.069033
ENSG00000188612	SUMO2	2.76099	0.224319	0.06986
ENSG00000067082	KLF6	5.12419	0.218653	0.0725058
ENSG00000117616	RSRP1	1.46819	0.253469	0.0726722
ENSG00000122862	SRGN	1.83622	0.231518	0.0743088
ENSG00000142599	RERE	1.95289	0.225057	0.0753405
ENSG00000108349	CASC3	1.32177	0.233364	0.0761842
ENSG00000130066	SAT1	3.28797	0.220035	0.0767333
ENSG00000110799	VWF	7.8335	0.233322	0.0767345
ENSG00000022277	RTF2	1.51283	0.229514	0.0768877
ENSG00000271447	MMP28	1.17377	0.252329	0.0771671
ENSG00000108679	LGALS3BP	3.24569	0.218514	0.0773013
ENSG00000177731	FLII	1.82604	0.236802	0.0774239
ENSG00000170323	FABP4	6.41229	0.252567	0.0775926
ENSG00000069275	NUCKS1	1.87146	0.226205	0.0779248
ENSG00000198961	PJA2	1.79002	0.225071	0.0782554
ENSG00000280789	PAGR1	1.27948	0.23215	0.0785278
ENSG00000087074	PPP1R15A	2.14865	0.225917	0.0786101
ENSG00000028528	SNX1	1.93958	0.220306	0.0804594
ENSG00000162909	CAPN2	3.89483	0.213986	0.0806711
ENSG00000149357	LAMTOR1	1.17534	0.238887	0.0814175
ENSG00000118689	FOXO3	1.42043	0.228703	0.082033
ENSG00000181722	ZBTB20	1.08216	0.234262	0.0829297
ENSG00000096746	HNRNPH3	2.75707	0.213537	0.0832985
ENSG00000115561	CHMP3	1.38598	0.232505	0.0834027
ENSG00000166780	BMERB1	1.03909	0.234472	0.0836314
ENSG00000160888	IER2	8.93524	0.207764	0.0840615
ENSG00000173726	TOMM20	1.14637	0.228809	0.0847925
ENSG00000108946	PRKAR1A	2.32719	0.215389	0.0854028
ENSG00000068305	MEF2A	1.48699	0.22224	0.0856029
ENSG00000166086	JAM3	1.11348	0.230441	0.0857877
ENSG00000082641	NFE2L1	3.17208	0.210094	0.0864476
ENSG00000168487	BMP1	1.06102	0.230514	0.0873198
ENSG00000127528	KLF2	6.96981	0.20516	0.089806
ENSG00000178951	ZBTB7A	1.61384	0.217184	0.0909982
ENSG00000179094	PER1	3.63799	0.207913	0.0912092
ENSG00000136709	WDR33	1.0892	0.225208	0.0919514
ENSG00000243678	NME2	1.24973	0.224168	0.0919751
ENSG00000085832	EPS15	1.53162	0.219275	0.095305
ENSG00000122642	FKBP9	1.14167	0.223511	0.0955204
ENSG00000117525	F3	2.41958	0.209395	0.0958489
ENSG00000109332	UBE2D3	1.03752	0.226107	0.0960817
ENSG00000128283	CDC42EP1	1.13384	0.222332	0.0960817
ENSG00000100968	NFATC4	1.12992	0.222366	0.0971935
ENSG00000142279	WTIP	1.35857	0.217712	0.0983389
ENSG00000196141	SPATS2L	1.33899	0.216728	0.0984247
ENSG00000111897	SERINC1	2.84008	0.20622	0.0988904
ENSG00000155313	USP25	1.01168	0.224481	0.099042
ENSG00000008294	SPAG9	1.66552	0.210939	0.100797
ENSG00000130429	ARPC1B	1.49638	0.218009	0.100805
ENSG00000184014	DENND5A	1.01168	0.226591	0.102192
ENSG00000160714	UBE2Q1	1.05475	0.219959	0.103063
ENSG00000119655	NPC2	1.92862	0.207384	0.103891
ENSG00000077380	DYNC1I2	1.14323	0.216796	0.104322
ENSG00000100664	EIF5	1.26382	0.213834	0.10433
ENSG00000102024	PLS3	2.7375	0.201723	0.10507
ENSG00000134308	YWHAQ	1.23328	0.216498	0.105546
ENSG00000220205	VAMP2	1.11583	0.217531	0.107008
ENSG00000166888	STAT6	2.08758	0.204021	0.107135
ENSG00000134371	CDC73	1.17534	0.212837	0.108539
ENSG00000099624	ATP5F1D	1.05475	0.227373	0.10908
ENSG00000104904	OAZ1	5.09366	0.193662	0.109511
ENSG00000067560	RHOA	3.60589	0.196095	0.109698
ENSG00000198898	CAPZA2	1.68823	0.204048	0.112494
ENSG00000166233	ARIH1	1.3202	0.207489	0.114335
ENSG00000010322	NISCH	1.02734	0.216017	0.115063
ENSG00000112078	KCTD20	1.04066	0.218832	0.115856
ENSG00000126934	MAP2K2	1.3155	0.208753	0.115888
ENSG00000146007	ZMAT2	1.04692	0.211909	0.117231
ENSG00000072364	AFF4	1.28496	0.207346	0.117367
ENSG00000105583	WDR83OS	1.42278	0.209151	0.117636
ENSG00000135506	OS9	2.36947	0.19619	0.119068
ENSG00000163660	CCNL1	1.2004	0.208843	0.119788
ENSG00000080503	SMARCA2	1.43844	0.202841	0.120063
ENSG00000143384	MCL1	9.73941	0.186812	0.121015
ENSG00000120738	EGR1	18.5423	0.185619	0.122913
ENSG00000049618	ARID1B	1.04144	0.213124	0.124094
ENSG00000175029	CTBP2	1.00699	0.213558	0.124231
ENSG00000040341	STAU2	1.16594	0.211507	0.124908
ENSG00000149257	SERPINH1	2.75159	0.191834	0.124908
ENSG00000149115	TNKS1BP1	1.0939	0.205511	0.126227
ENSG00000146963	LUC7L2	1.58017	0.198673	0.1268
ENSG00000169554	ZEB2	3.15642	0.188589	0.127545
ENSG00000074657	ZNF532	1.00855	0.206714	0.128787
ENSG00000173267	SNCG	1.83622	0.194613	0.129021
ENSG00000170345	FOS	27.097	0.181188	0.129478
ENSG00000038382	TRIO	1.06493	0.203208	0.129785
ENSG00000167601	AXL	1.97952	0.232244	0.129819
ENSG00000133226	SRRM1	1.11739	0.21196	0.130999
ENSG00000159840	ZYX	3.22533	0.189918	0.131049
ENSG00000107816	LZTS2	1.39302	0.199104	0.132184
ENSG00000177469	CAVIN1	12.9029	0.181025	0.132184
ENSG00000163875	MEAF6	1.01012	0.220842	0.133537
ENSG00000123146	ADGRE5	1.00542	0.205717	0.138956
ENSG00000126214	KLC1	1.65612	0.208717	0.139052
ENSG00000204256	BRD2	1.83231	0.18888	0.139732
ENSG00000124570	SERPINB6	1.53397	0.193524	0.140157
ENSG00000099904	ZDHHC8	1.03674	0.198497	0.142956
ENSG00000171456	ASXL1	1.35309	0.20668	0.143475
ENSG00000153827	TRIP12	1.63655	0.198813	0.143704
ENSG00000171159	C9orf16	1.07041	0.197506	0.144879
ENSG00000160932	LY6E	1.55276	0.189902	0.144913
ENSG00000113369	ARRDC3	1.81899	0.187868	0.146232
ENSG00000170296	GABARAP	2.32014	0.183029	0.149451
ENSG00000178988	MRFAP1L1	1.29906	0.191687	0.149455
ENSG00000198728	LDB1	1.30062	0.210115	0.149688
ENSG00000060138	YBX3	4.06005	0.1771	0.150399
ENSG00000141027	NCOR1	1.34526	0.190543	0.151656
ENSG00000105323	HNRNPUL1	2.22461	0.185438	0.151828
ENSG00000065978	YBX1	1.98735	0.187162	0.153244
ENSG00000188186	LAMTOR4	2.40706	0.178811	0.156216
ENSG00000108465	CDK5RAP3	1.39381	0.186926	0.157146
ENSG00000196683	TOMM7	2.07896	0.18102	0.158733
ENSG00000183853	KIRREL1	1.43687	0.188658	0.159036
ENSG00000102317	RBM3	2.31153	0.179454	0.159982
ENSG00000160408	ST6GALNAC6	1.58565	0.183028	0.161786
ENSG00000091640	SPAG7	1.01012	0.191639	0.166266
ENSG00000164258	NDUFS4	1.04692	0.189852	0.166669
ENSG00000136521	NDUFB5	1.00777	0.188971	0.167955
ENSG00000105472	CLEC11A	1.12053	0.187253	0.168007
ENSG00000153113	CAST	2.21443	0.176024	0.168087
ENSG00000170515	PA2G4	1.51283	0.179881	0.16891
ENSG00000103502	CDIPT	1.02578	0.188573	0.169214
ENSG00000129353	SLC44A2	2.46657	0.17309	0.172634
ENSG00000106153	CHCHD2	1.05084	0.187295	0.173589
ENSG00000067066	SP100	1.38441	0.231908	0.173893
ENSG00000146676	PURB	1.44627	0.178389	0.177233
ENSG00000112096	SOD2	1.86676	0.173925	0.178167
ENSG00000102910	LONP2	1.08529	0.183246	0.178167
ENSG00000197879	MYO1C	1.71015	0.176047	0.178167
ENSG00000124214	STAU1	1.2325	0.181568	0.178487
ENSG00000165507	DEPP1	2.66389	0.171912	0.181302
ENSG00000163249	CCNYL1	1.0062	0.184665	0.186358
ENSG00000170004	CHD3	1.03439	0.183148	0.186996
ENSG00000044115	CTNNA1	1.89886	0.170812	0.187652
ENSG00000169926	KLF13	1.0524	0.180236	0.187897
ENSG00000203879	GDI1	2.02885	0.169268	0.188093
ENSG00000145675	PIK3R1	1.90356	0.17041	0.188246
ENSG00000137504	CREBZF	1.08999	0.177422	0.188702
ENSG00000119402	FBXW2	1.07746	0.17919	0.189041
ENSG00000110841	PPFIBP1	1.5418	0.177004	0.189956
ENSG00000106263	EIF3B	1.51518	0.172575	0.191537
ENSG00000186660	ZFP91	1.17221	0.176342	0.193191
ENSG00000103544	VPS35L	1.07041	0.179359	0.193676
ENSG00000105176	URI1	1.21762	0.175308	0.19414
ENSG00000091039	OSBPL8	1.10956	0.179279	0.195043
ENSG00000124172	ATP5F1E	1.02421	0.177604	0.197518
ENSG00000099875	MKNK2	1.06885	0.179181	0.19829
ENSG00000072062	PRKACA	2.2434	0.165549	0.201172
ENSG00000011451	WIZ	1.02969	0.177254	0.204093
ENSG00000117519	CNN3	4.24406	0.157021	0.204902
ENSG00000166848	TERF2IP	1.07589	0.173898	0.206632
ENSG00000100138	SNU13	1.63498	0.164916	0.206847
ENSG00000169223	LMAN2	1.16203	0.172008	0.208415
ENSG00000005339	CREBBP	1.03596	0.177997	0.210852
ENSG00000132824	SERINC3	1.13462	0.171039	0.211037
ENSG00000116604	MEF2D	1.56686	0.164528	0.214297
ENSG00000121691	CAT	1.17769	0.167887	0.215166
ENSG00000265491	RNF115	1.0524	0.198707	0.218037
ENSG00000100300	TSPO	1.97639	0.159778	0.218084
ENSG00000108654	DDX5	2.76021	0.156199	0.22004
ENSG00000107262	BAG1	1.95994	0.16993	0.220347
ENSG00000185800	DMWD	1.13149	0.168263	0.222862
ENSG00000143321	HDGF	1.02656	0.17019	0.223714
ENSG00000067900	ROCK1	1.16907	0.166627	0.223735
ENSG00000075785	RAB7A	1.36875	0.163756	0.224499
ENSG00000103196	CRISPLD2	4.25032	0.151646	0.227379
ENSG00000239697	TNFSF12	1.46506	0.159847	0.231459
ENSG00000100711	ZFYVE21	1.16907	0.16429	0.231482
ENSG00000168807	SNTB2	1.45175	0.16256	0.2323
ENSG00000185359	HGS	1.07433	0.164793	0.2323
ENSG00000141522	ARHGDIA	1.26539	0.162414	0.2323
ENSG00000160789	LMNA	13.6914	0.144268	0.23772
ENSG00000189171	S100A13	2.56131	0.15074	0.238791
ENSG00000164442	CITED2	1.1127	0.161147	0.24014
ENSG00000101182	PSMA7	1.05788	0.16303	0.240632
ENSG00000160551	TAOK1	1.20353	0.163612	0.24224
ENSG00000162733	DDR2	1.38676	0.156921	0.242828
ENSG00000140945	CDH13	1.78846	0.156225	0.243247
ENSG00000172270	BSG	1.50421	0.155776	0.245316
ENSG00000122359	ANXA11	3.87134	0.143822	0.251227
ENSG00000108828	VAT1	2.91838	0.145335	0.256245
ENSG00000091436	MAP3K20	1.51361	0.152183	0.256636
ENSG00000107438	PDLIM1	1.16203	0.156157	0.259053
ENSG00000115935	WIPF1	1.30845	0.151065	0.267418
ENSG00000140391	TSPAN3	1.46741	0.147375	0.272045
ENSG00000129003	VPS13C	1.41338	0.147129	0.272801
ENSG00000120129	DUSP1	8.96734	0.133957	0.2803
ENSG00000007080	CCDC124	1.23407	0.150169	0.280353
ENSG00000139793	MBNL2	1.37893	0.145822	0.280579
ENSG00000148484	RSU1	1.18082	0.152677	0.282831
ENSG00000128463	EMC4	1.22075	0.145524	0.287405
ENSG00000185532	PRKG1	1.9756	0.138699	0.288237
ENSG00000138185	ENTPD1	1.05397	0.169329	0.289696
ENSG00000183726	TMEM50A	1.9247	0.138882	0.290779
ENSG00000160014	CALM3	1.51439	0.144904	0.291421
ENSG00000197226	TBC1D9B	2.66467	0.135211	0.291696
ENSG00000131495	NDUFA2	1.12288	0.145803	0.291908
ENSG00000077549	CAPZB	1.45567	0.141312	0.295593
ENSG00000142173	COL6A2	19.608	0.129272	0.295888
ENSG00000156976	EIF4A2	1.09077	0.145979	0.298384
ENSG00000126456	IRF3	1.14402	0.143009	0.299262
ENSG00000143256	PFDN2	1.0939	0.14395	0.300332
ENSG00000168610	STAT3	1.41808	0.144775	0.302026
ENSG00000090273	NUDC	1.57469	0.137709	0.302085
ENSG00000168159	RNF187	1.90591	0.136275	0.30311
ENSG00000185236	RAB11B	2.43133	0.133804	0.30472
ENSG00000005812	FBXL3	1.02578	0.144609	0.309032
ENSG00000181467	RAP2B	1.02265	0.147435	0.311115
ENSG00000160058	BSDC1	1.39381	0.134672	0.320214
ENSG00000167202	TBC1D2B	1.12131	0.137804	0.322086
ENSG00000106333	PCOLCE	2.05626	0.129752	0.324732
ENSG00000048828	FAM120A	1.36327	0.168976	0.324732
ENSG00000155508	CNOT8	1.11426	0.135902	0.327572
ENSG00000072958	AP1M1	1.0939	0.137202	0.327739
ENSG00000147649	MTDH	1.52536	0.132369	0.328542
ENSG00000105701	FKBP8	1.5927	0.130895	0.32902
ENSG00000075426	FOSL2	1.52849	0.132267	0.329645
ENSG00000206418	RAB12	1.2325	0.133088	0.334981
ENSG00000117691	NENF	1.6616	0.130099	0.338774
ENSG00000074695	LMAN1	1.25286	0.146991	0.338965
ENSG00000126005	MMP24OS	1.32412	0.128971	0.344234
ENSG00000130522	JUND	9.70731	0.11799	0.349129
ENSG00000114125	RNF7	1.21762	0.12864	0.352328
ENSG00000213722	DDAH2	2.96693	0.119444	0.353371
ENSG00000100242	SUN2	1.57939	0.123825	0.360495
ENSG00000077147	TM9SF3	1.47211	0.123766	0.363626
ENSG00000135424	ITGA7	1.64203	0.122668	0.365149
ENSG00000113384	GOLPH3	1.37736	0.122845	0.369538
ENSG00000000971	CFH	3.5174	0.11755	0.37153
ENSG00000133243	BTBD2	1.08764	0.127698	0.380161
ENSG00000115234	SNX17	1.11661	0.124006	0.381054
ENSG00000108518	PFN1	4.86266	0.112291	0.381142
ENSG00000116786	PLEKHM2	1.03204	0.124161	0.383663
ENSG00000182208	MOB2	1.21606	0.120239	0.389231
ENSG00000150093	ITGB1	2.17919	0.116381	0.391748
ENSG00000078808	SDF4	2.37573	0.112587	0.396723
ENSG00000105254	TBCB	1.5465	0.115069	0.397487
ENSG00000180957	PITPNB	1.14872	0.118679	0.398477
ENSG00000141985	SH3GL1	1.08059	0.119551	0.400709
ENSG00000113140	SPARC	38.3665	0.106201	0.408199
ENSG00000104805	NUCB1	3.2958	0.10842	0.409055
ENSG00000198363	ASPH	3.13215	0.107065	0.409139
ENSG00000144642	RBMS3	1.2646	0.112289	0.423699
ENSG00000103266	STUB1	1.29671	0.110934	0.429989
ENSG00000125304	TM9SF2	1.16516	0.113504	0.430783
ENSG00000109046	WSB1	2.10637	0.105118	0.432164
ENSG00000114626	ABTB1	1.18865	0.110414	0.434578
ENSG00000126709	IFI6	2.24262	0.106566	0.434769
ENSG00000186174	BCL9L	1.41338	0.112716	0.435379
ENSG00000020181	ADGRA2	1.81195	0.110121	0.435754
ENSG00000264364	DYNLL2	1.2787	0.1076	0.442188
ENSG00000091542	ALKBH5	1.38989	0.106361	0.446569
ENSG00000153147	SMARCA5	1.00307	0.110371	0.446619
ENSG00000104765	BNIP3L	1.16673	0.112053	0.447167
ENSG00000049246	PER3	1.56138	0.104769	0.447472
ENSG00000112679	DUSP22	1.04849	0.108255	0.448296
ENSG00000162745	OLFML2B	2.54722	0.0985877	0.459989
ENSG00000119669	IRF2BPL	1.14558	0.104993	0.462637
ENSG00000103024	NME3	1.5512	0.1008	0.466311
ENSG00000114861	FOXP1	1.01403	0.108458	0.469761
ENSG00000089693	MLF2	1.00072	0.109614	0.471943
ENSG00000132716	DCAF8	1.02578	0.103858	0.47301
ENSG00000143222	UFC1	1.15655	0.101112	0.476741
ENSG00000140943	MBTPS1	1.17612	0.109586	0.478553
ENSG00000154096	THY1	3.89248	0.0954219	0.482702
ENSG00000102572	STK24	1.59896	0.096914	0.484319
ENSG00000180104	EXOC3	1.00072	0.100454	0.49306
ENSG00000110696	C11orf58	2.32092	0.0920094	0.493446
ENSG00000117868	ESYT2	2.52216	0.0922886	0.494471
ENSG00000152291	TGOLN2	1.74069	0.0934774	0.497571
ENSG00000129625	REEP5	1.54806	0.0936816	0.50186
ENSG00000143761	ARF1	1.11504	0.0972399	0.503192
ENSG00000130382	MLLT1	1.14402	0.0967466	0.503746
ENSG00000171206	TRIM8	2.68425	0.0896382	0.503925
ENSG00000135446	CDK4	1.41182	0.0939832	0.507158
ENSG00000164924	YWHAZ	1.985	0.0932195	0.507658
ENSG00000076706	MCAM	6.6934	0.0864991	0.516597
ENSG00000127603	MACF1	2.40236	0.0871324	0.51686
ENSG00000136279	DBNL	1.06806	0.093586	0.520132
ENSG00000161011	SQSTM1	5.17353	0.0813148	0.534489
ENSG00000104960	PTOV1	1.25834	0.0895995	0.536679
ENSG00000090857	PDPR	1.02813	0.0887768	0.539062
ENSG00000185129	PURA	1.0109	0.0930372	0.541097
ENSG00000105516	DBP	1.28496	0.0867013	0.544468
ENSG00000131446	MGAT1	1.64986	0.0838252	0.547616
ENSG00000069345	DNAJA2	1.31785	0.0849035	0.55162
ENSG00000176978	DPP7	1.02891	0.0867292	0.556195
ENSG00000179632	MAF1	1.59191	0.0828263	0.557091
ENSG00000132549	VPS13B	1.00072	0.0861761	0.558165
ENSG00000182670	TTC3	1.72503	0.0811916	0.560024
ENSG00000104419	NDRG1	1.81743	0.0807738	0.561352
ENSG00000151366	NDUFC2	1.11348	0.0835789	0.566885
ENSG00000158109	TPRG1L	1.00464	0.0840763	0.569861
ENSG00000167074	TEF	1.09625	0.0826988	0.574525
ENSG00000134531	EMP1	5.6504	0.0733884	0.58091
ENSG00000125503	PPP1R12C	1.50735	0.0806546	0.584732
ENSG00000163453	IGFBP7	35.452	0.0713581	0.586804
ENSG00000173706	HEG1	1.02343	0.0802862	0.590573
ENSG00000173372	C1QA	1.24894	0.0782779	0.592047
ENSG00000090686	USP48	1.02186	0.0787076	0.592362
ENSG00000168385	SEPTIN2	1.08294	0.0786767	0.598417
ENSG00000179271	GADD45GIP1	1.01638	0.078524	0.599078
ENSG00000167671	UBXN6	1.43922	0.0763908	0.601072
ENSG00000197746	PSAP	4.63401	0.0696074	0.601325
ENSG00000167815	PRDX2	1.29671	0.0758667	0.602269
ENSG00000125971	DYNLRB1	1.69762	0.0727366	0.604738
ENSG00000160310	PRMT2	1.20979	0.0746623	0.609629
ENSG00000165516	KLHDC2	1.25834	0.0737258	0.612057
ENSG00000100591	AHSA1	1.1495	0.0743434	0.613588
ENSG00000183722	LHFPL6	3.58709	0.0677763	0.614883
ENSG00000164096	C4orf3	1.22232	0.0731789	0.616927
ENSG00000144824	PHLDB2	2.04451	0.0686758	0.623085
ENSG00000142208	AKT1	1.4909	0.0704023	0.624559
ENSG00000197256	KANK2	2.05234	0.068265	0.626882
ENSG00000107758	PPP3CB	1.16046	0.0708425	0.632622
ENSG00000058668	ATP2B4	2.57932	0.0655933	0.635051
ENSG00000175550	DRAP1	1.34761	0.0689058	0.635486
ENSG00000105700	KXD1	1.12836	0.0706278	0.636057
ENSG00000197747	S100A10	3.23629	0.0649079	0.638006
ENSG00000143183	TMCO1	1.04692	0.069027	0.643022
ENSG00000124225	PMEPA1	1.16673	0.0676247	0.648932
ENSG00000128274	A4GALT	1.04535	0.0687001	0.650441
ENSG00000095139	ARCN1	1.20666	0.0666908	0.654363
ENSG00000244486	SCARF2	1.27557	0.0680902	0.657135
ENSG00000101347	SAMHD1	1.15811	0.0640688	0.672189
ENSG00000196262	PPIA	1.09312	0.0627809	0.679217
ENSG00000050405	LIMA1	1.88555	0.0589185	0.681208
ENSG00000113621	TXNDC15	1.00385	0.0619093	0.68961
ENSG00000183291	SELENOF	1.3202	0.0607675	0.690175
ENSG00000159388	BTG2	3.91988	0.0538153	0.698892
ENSG00000051108	HERPUD1	1.22545	0.0576081	0.702627
ENSG00000112339	HBS1L	1.50187	0.0567256	0.703438
ENSG00000196961	AP2A1	1.16986	0.0605934	0.705326
ENSG00000211455	STK38L	1.36092	0.0563134	0.706051
ENSG00000197324	LRP10	1.35857	0.0566166	0.707151
ENSG00000177951	BET1L	1.38206	0.0531772	0.721863
ENSG00000166295	ANAPC16	1.20118	0.0537991	0.724087
ENSG00000126461	SCAF1	1.25208	0.0558756	0.724185
ENSG00000150938	CRIM1	4.3255	0.048024	0.732157
ENSG00000120742	SERP1	1.0477	0.0537276	0.733238
ENSG00000170458	CD14	1.16673	0.0523925	0.733674
ENSG00000012822	CALCOCO1	1.21136	0.0523506	0.737985
ENSG00000165916	PSMC3	1.01717	0.0520699	0.739376
ENSG00000101384	JAG1	2.22696	0.0467416	0.746846
ENSG00000146122	DAAM2	1.68823	0.0474816	0.749073
ENSG00000116171	SCP2	1.60758	0.0463866	0.755183
ENSG00000007168	PAFAH1B1	1.58017	0.0448579	0.765814
ENSG00000106546	AHR	1.9435	0.043567	0.769072
ENSG00000125733	TRIP10	1.42513	0.0444656	0.771537
ENSG00000054116	TRAPPC3	1.05084	0.0448227	0.775645
ENSG00000108312	UBTF	1.25286	0.0446957	0.778368
ENSG00000186635	ARAP1	1.18082	0.0439611	0.779515
ENSG00000150991	UBC	1.51753	0.0424615	0.780404
ENSG00000104067	TJP1	1.81038	0.0408529	0.785259
ENSG00000172216	CEBPB	1.46506	0.0413371	0.786893
ENSG00000135441	BLOC1S1	1.24894	0.041186	0.791136
ENSG00000152061	RABGAP1L	1.12992	0.0412388	0.79743
ENSG00000182718	ANXA2	6.01607	0.0362565	0.798209
ENSG00000047849	MAP4	2.71792	0.0369405	0.802057
ENSG00000169116	PARM1	1.5371	0.0383914	0.802057
ENSG00000062716	VMP1	1.01873	0.0400861	0.803477
ENSG00000129103	SUMF2	1.40712	0.038519	0.805159
ENSG00000197694	SPTAN1	4.59095	0.0350495	0.808429
ENSG00000189241	TSPYL1	1.24973	0.037582	0.812295
ENSG00000100307	CBX7	1.1127	0.0386272	0.81599
ENSG00000196588	MRTFA	1.40164	0.0351153	0.822683
ENSG00000115204	MPV17	1.21527	0.0352767	0.823881
ENSG00000106823	ECM2	1.73208	0.03391	0.825431
ENSG00000212907	MT-ND4L	36.3008	0.0306035	0.827785
ENSG00000110108	TMEM109	1.58487	0.0329309	0.83274
ENSG00000140682	TGFB1I1	1.29749	0.0338286	0.835885
ENSG00000061676	NCKAP1	1.1495	0.0336549	0.838825
ENSG00000101150	TPD52L2	1.357	0.0322917	0.841033
ENSG00000101421	CHMP4B	1.17769	0.0332378	0.841476
ENSG00000099795	NDUFB7	2.06487	0.0302079	0.844479
ENSG00000162734	PEA15	2.26689	0.0289652	0.851731
ENSG00000128567	PODXL	1.07746	0.0303895	0.861353
ENSG00000164091	WDR82	1.23798	0.0289767	0.861557
ENSG00000124486	USP9X	1.35857	0.0280017	0.864506
ENSG00000108639	SYNGR2	1.20118	0.0292797	0.866179
ENSG00000124762	CDKN1A	2.52451	0.0262362	0.868016
ENSG00000125740	FOSB	6.00511	0.0248264	0.868695
ENSG00000125844	RRBP1	1.69136	0.0264911	0.873049
ENSG00000105404	RABAC1	1.60444	0.0253047	0.875093
ENSG00000183283	DAZAP2	1.69214	0.0249599	0.878029
ENSG00000167468	GPX4	3.61606	0.0216395	0.887395
ENSG00000167996	FTH1	3.59962	0.020376	0.892623
ENSG00000198763	MT-ND2	32.5078	0.0194825	0.893286
ENSG00000198886	MT-ND4	34.7676	0.0189216	0.896372
ENSG00000197702	PARVA	1.62324	0.0210071	0.897868
ENSG00000255112	CHMP1B	1.61306	0.0207175	0.898685
ENSG00000087274	ADD1	1.41573	0.0204584	0.902249
ENSG00000080845	DLGAP4	1.27792	0.0172036	0.920734
ENSG00000134986	NREP	1.0618	0.0168032	0.924894
ENSG00000087077	TRIP6	1.08372	0.0164146	0.926714
ENSG00000196576	PLXNB2	1.95838	0.01412	0.932361
ENSG00000198727	MT-CYB	42.302	0.0122181	0.934887
ENSG00000158604	TMED4	1.19257	0.0137404	0.939704
ENSG00000198938	MT-CO3	49.8027	0.0108185	0.942613
ENSG00000163956	LRPAP1	1.20196	0.0127381	0.944597
ENSG00000159189	C1QC	1.14323	0.0128231	0.945515
ENSG00000179820	MYADM	2.52138	0.0107522	0.948911
ENSG00000144802	NFKBIZ	1.93019	0.0102695	0.952612
ENSG00000109971	HSPA8	1.63576	0.0101832	0.954996
ENSG00000137507	LRRC32	1.36405	0.0102378	0.956193
ENSG00000148730	EIF4EBP2	1.45801	0.00978758	0.957072
ENSG00000185787	MORF4L1	1.02186	0.00990703	0.960079
ENSG00000166340	TPP1	1.61541	0.00871475	0.961899
ENSG00000125520	SLC2A4RG	1.55668	0.00823204	0.963221
ENSG00000165424	ZCCHC24	1.3617	0.00820219	0.96407
ENSG00000122218	COPA	1.13697	0.00759073	0.96918
ENSG00000023516	AKAP11	1.05867	0.00791105	0.96923
ENSG00000198888	MT-ND1	32.3128	0.00557013	0.970088
ENSG00000164111	ANXA5	4.01855	0.00524775	0.974092
ENSG00000115310	RTN4	1.25208	0.00472669	0.982321
ENSG00000166949	SMAD3	1.62089	0.00414892	0.983442
ENSG00000239779	WBP1	1.59035	0.00372436	0.985801
ENSG00000184900	SUMO3	1.48542	0.00215483	0.994607
ENSG00000161202	DVL3	1.0892	0.0022557	0.995917
ENSG00000198840	MT-ND3	28.1611	0.000453106	0.999077
ENSG00000169504	CLIC4	1.19648	0.000537677	1
ENSG00000116005	PCYOX1	1.3108	0.00128643	1
ENSG00000132274	TRIM22	1.18708	0.00092666	1

## Sheet: Compared to large vessel spots
Up-regulated genes at small vessel spots compared to large vessel spots in MAP2K1K57N-mutant AVM
FeatureID	FeatureName	Large vessels Average	Large vessels Log2 Fold Change	Large vessels P-Value	Small Average	Small Log2 Fold Change	Small P-Value
ENSG00000127954	STEAP4	0.15509	-4.84391	7.34948e-63	4.66676	4.84391	7.34948e-63
ENSG00000170323	FABP4	0.723755	-4.08497	2.3141e-61	12.3397	4.08497	2.3141e-61
ENSG00000135218	CD36	0.292948	-4.24578	4.31391e-57	5.67937	4.24578	4.31391e-57
ENSG00000108551	RASD1	0.482503	-3.59662	6.28929e-49	5.89787	3.59662	6.28929e-49
ENSG00000128641	MYO1B	0.585897	-3.31914	3.59628e-46	5.89033	3.31914	3.59628e-46
ENSG00000189058	APOD	0.456655	-3.61289	3.51962e-45	5.65074	3.61289	3.51962e-45
ENSG00000130300	PLVAP	0.792684	-3.16409	6.0501e-43	7.13048	3.16409	6.0501e-43
ENSG00000107562	CXCL12	3.54123	-2.30019	1.02809e-31	17.3591	2.30019	1.02809e-31
ENSG00000167680	SEMA6B	0.172323	-3.38549	2.0054e-31	1.87605	3.38549	2.0054e-31
ENSG00000132170	PPARG	0.189555	-3.30207	3.13824e-31	1.93933	3.30207	3.13824e-31
ENSG00000250722	SELENOP	1.21487	-2.39855	2.23704e-29	6.40417	2.39855	2.23704e-29
ENSG00000276409	CCL14	0.628977	-2.54853	5.3294e-29	3.70236	2.54853	5.3294e-29
ENSG00000171864	PRND	0.137858	-3.67169	6.31545e-28	1.85194	3.67169	6.31545e-28
ENSG00000134817	APLNR	0.180939	-3.17611	6.70865e-28	1.69974	3.17611	6.70865e-28
ENSG00000178573	MAF	1.36996	-2.23551	7.73236e-27	6.44486	2.23551	7.73236e-27
ENSG00000161544	CYGB	0.715139	-2.36332	1.77521e-26	3.69634	2.36332	1.77521e-26
ENSG00000130595	TNNT3	0.292948	-2.91136	4.15594e-26	2.25125	2.91136	4.15594e-26
ENSG00000157510	AFAP1L1	0.370494	-2.60893	4.76598e-26	2.29495	2.60893	4.76598e-26
ENSG00000221818	EBF2	0.224019	-2.88449	3.40722e-25	1.70426	2.88449	3.40722e-25
ENSG00000150636	CCDC102B	0.439423	-2.4507	9.5128e-25	2.43057	2.4507	9.5128e-25
ENSG00000112936	C7	0.715139	-2.72307	2.95267e-24	4.74361	2.72307	2.95267e-24
ENSG00000170962	PDGFD	0.861613	-2.25752	4.39635e-24	4.13031	2.25752	4.39635e-24
ENSG00000165124	SVEP1	0.37911	-2.59905	4.51938e-24	2.33112	2.59905	4.51938e-24
ENSG00000177098	SCN4B	0.137858	-3.16381	1.06597e-23	1.30193	3.16381	1.06597e-23
ENSG00000214357	NEURL1B	0.947774	-2.03401	4.29177e-23	3.88771	2.03401	4.29177e-23
ENSG00000003989	SLC7A2	0.301564	-2.55601	1.29656e-22	1.80974	2.55601	1.29656e-22
ENSG00000141338	ABCA8	0.784068	-2.53768	2.11521e-22	4.56881	2.53768	2.11521e-22
ENSG00000026508	CD44	3.70494	-1.79132	2.11521e-22	12.7616	1.79132	2.11521e-22
ENSG00000175899	A2M	6.24669	-1.80577	2.73722e-22	21.7139	1.80577	2.73722e-22
ENSG00000104723	TUSC3	0.232635	-2.66034	1.86991e-21	1.51289	2.66034	1.86991e-21
ENSG00000197766	CFD	3.84279	-1.99122	1.13168e-20	15.2027	1.99122	1.13168e-20
ENSG00000187678	SPRY4	0.611745	-2.14895	2.1496e-20	2.73044	2.14895	2.1496e-20
ENSG00000166148	AVPR1A	0.198171	-2.70741	2.78898e-20	1.3396	2.70741	2.78898e-20
ENSG00000163638	ADAMTS9	0.439423	-2.22263	3.403e-20	2.07495	2.22263	3.403e-20
ENSG00000125730	C3	1.64568	-2.18965	5.13738e-20	7.49213	2.18965	5.13738e-20
ENSG00000128917	DLL4	0.42219	-2.35468	1.49789e-19	2.18646	2.35468	1.49789e-19
ENSG00000148926	ADM	0.292948	-2.38919	3.42995e-19	1.56714	2.38919	3.42995e-19
ENSG00000185585	OLFML2A	1.75769	-1.87356	4.64682e-19	6.42527	1.87356	4.64682e-19
ENSG00000143772	ITPKB	1.21487	-1.78946	4.74858e-19	4.19812	1.78946	4.74858e-19
ENSG00000002933	TMEM176A	0.344645	-2.27671	8.11238e-19	1.69824	2.27671	8.11238e-19
ENSG00000080573	COL5A3	0.697906	-1.94371	8.42849e-19	2.69729	1.94371	8.42849e-19
ENSG00000121068	TBX2	0.672058	-1.918	5.15538e-18	2.55263	1.918	5.15538e-18
ENSG00000153902	LGI4	1.24934	-1.75507	5.15538e-18	4.2147	1.75507	5.15538e-18
ENSG00000115252	PDE1A	0.206787	-2.52858	8.1325e-18	1.23261	2.52858	8.1325e-18
ENSG00000135636	DYSF	0.560048	-1.97486	1.13791e-17	2.2181	1.97486	1.13791e-17
ENSG00000117525	F3	1.32688	-1.81245	1.18008e-17	4.65621	1.81245	1.18008e-17
ENSG00000143819	EPHX1	2.0851	-1.61122	1.18008e-17	6.34992	1.61122	1.18008e-17
ENSG00000130592	LSP1	2.30912	-1.65867	1.22309e-17	7.26459	1.65867	1.22309e-17
ENSG00000172247	C1QTNF4	0.215403	-2.48776	1.23714e-17	1.24618	2.48776	1.23714e-17
ENSG00000106565	TMEM176B	0.775452	-1.81347	4.06416e-17	2.73496	1.81347	4.06416e-17
ENSG00000136960	ENPP2	0.448039	-2.15696	4.63951e-17	2.0207	2.15696	4.63951e-17
ENSG00000154263	ABCA10	0.353261	-2.15768	5.58752e-17	1.6018	2.15768	5.58752e-17
ENSG00000140285	FGF7	0.172323	-2.59625	6.36846e-17	1.08494	2.59625	6.36846e-17
ENSG00000177374	HIC1	1.2838	-1.63658	1.1126e-16	3.98867	1.63658	1.1126e-16
ENSG00000124491	F13A1	0.353261	-2.18055	7.34166e-16	1.62741	2.18055	7.34166e-16
ENSG00000174807	CD248	1.42166	-1.6334	7.68979e-16	4.40456	1.6334	7.68979e-16
ENSG00000183688	RFLNB	0.232635	-2.31854	1.03943e-15	1.19344	2.31854	1.03943e-15
ENSG00000116132	PRRX1	4.76472	-1.42229	1.31942e-15	12.7014	1.42229	1.31942e-15
ENSG00000151617	EDNRA	0.715139	-1.75793	1.48441e-15	2.42906	1.75793	1.48441e-15
ENSG00000186469	GNG2	0.508352	-1.88589	2.16736e-15	1.89563	1.88589	2.16736e-15
ENSG00000143248	RGS5	4.79057	-1.62998	2.97021e-15	14.7477	1.62998	2.97021e-15
ENSG00000162998	FRZB	0.37911	-2.00145	5.67931e-15	1.54001	2.00145	5.67931e-15
ENSG00000135678	CPM	0.258484	-2.19336	9.21207e-15	1.21152	2.19336	9.21207e-15
ENSG00000145675	PIK3R1	1.20626	-1.60309	1.1695e-14	3.66319	1.60309	1.1695e-14
ENSG00000165795	NDRG2	1.05117	-1.58149	1.33136e-14	3.14784	1.58149	1.33136e-14
ENSG00000182963	GJC1	0.551432	-1.79878	1.71889e-14	1.93331	1.79878	1.71889e-14
ENSG00000134954	ETS1	2.73993	-1.40882	3.0464e-14	7.245	1.40882	3.0464e-14
ENSG00000277494	GPIHBP1	0.120626	-3.36426	4.6391e-14	1.32001	3.36426	4.6391e-14
ENSG00000150594	ADRA2A	0.64621	-1.87978	5.0134e-14	2.39139	1.87978	5.0134e-14
ENSG00000165457	FOLR2	0.284332	-2.07791	6.5485e-14	1.22659	2.07791	6.5485e-14
ENSG00000115457	IGFBP2	1.52505	-1.47892	7.48296e-14	4.24333	1.47892	7.48296e-14
ENSG00000087303	NID2	1.04255	-1.66398	7.87279e-14	3.30606	1.66398	7.87279e-14
ENSG00000211445	GPX3	0.990855	-1.61473	1.00435e-13	3.03784	1.61473	1.00435e-13
ENSG00000106333	PCOLCE	1.43028	-1.47021	1.16643e-13	3.95702	1.47021	1.16643e-13
ENSG00000137672	TRPC6	0.215403	-2.21423	1.39333e-13	1.03069	2.21423	1.39333e-13
ENSG00000113555	PCDH12	0.344645	-1.94291	2.01181e-13	1.34714	1.94291	2.01181e-13
ENSG00000144857	BOC	0.887461	-1.5608	2.1737e-13	2.62345	1.5608	2.1737e-13
ENSG00000112175	BMP5	0.232635	-2.15088	2.30973e-13	1.06234	2.15088	2.30973e-13
ENSG00000088320	REM1	0.215403	-2.19515	2.74734e-13	1.01713	2.19515	2.74734e-13
ENSG00000116774	OLFML3	0.387726	-1.87804	2.82993e-13	1.44508	1.87804	2.82993e-13
ENSG00000177575	CD163	0.370494	-1.95116	3.45794e-13	1.45412	1.95116	3.45794e-13
ENSG00000099282	TSPAN15	0.396342	-1.856	3.94299e-13	1.45412	1.856	3.94299e-13
ENSG00000113594	LIFR	1.75769	-1.45593	4.47788e-13	4.80991	1.45593	4.47788e-13
ENSG00000143344	RGL1	0.568664	-1.69307	5.26387e-13	1.85194	1.69307	5.26387e-13
ENSG00000125148	MT2A	2.02479	-1.39834	5.30369e-13	5.32074	1.39834	5.30369e-13
ENSG00000182175	RGMA	0.465271	-1.7727	5.67552e-13	1.60632	1.7727	5.67552e-13
ENSG00000106537	TSPAN13	0.292948	-1.98014	1.13323e-12	1.17987	1.98014	1.13323e-12
ENSG00000165633	VSTM4	0.654826	-1.59862	2.40059e-12	1.99358	1.59862	2.40059e-12
ENSG00000132386	SERPINF1	1.63706	-1.41464	2.64132e-12	4.35484	1.41464	2.64132e-12
ENSG00000184232	OAF	1.87832	-1.31798	2.94589e-12	4.66977	1.31798	2.94589e-12
ENSG00000163762	TM4SF18	0.241252	-2.04187	4.50788e-12	1.02015	2.04187	4.50788e-12
ENSG00000105559	PLEKHA4	0.292948	-1.91233	8.67916e-12	1.12563	1.91233	8.67916e-12
ENSG00000221869	CEBPD	3.05011	-1.32225	9.75266e-12	7.59309	1.32225	9.75266e-12
ENSG00000091409	ITGA6	2.24881	-1.27827	1.10195e-11	5.43526	1.27827	1.10195e-11
ENSG00000158270	COLEC12	0.904693	-1.44275	1.6531e-11	2.46372	1.44275	1.6531e-11
ENSG00000091656	ZFHX4	0.318797	-1.8467	1.75944e-11	1.16782	1.8467	1.75944e-11
ENSG00000061938	TNK2	0.818532	-1.46434	2.10932e-11	2.26482	1.46434	2.10932e-11
ENSG00000106538	RARRES2	0.448039	-1.68417	2.15322e-11	1.45563	1.68417	2.15322e-11
ENSG00000166825	ANPEP	0.413574	-1.71448	2.53985e-11	1.37426	1.71448	2.53985e-11
ENSG00000108387	SEPTIN4	0.896077	-1.43152	2.57608e-11	2.42153	1.43152	2.57608e-11
ENSG00000106511	MEOX2	1.55952	-1.29469	2.854e-11	3.81839	1.29469	2.854e-11
ENSG00000120549	KIAA1217	0.516968	-1.60837	3.34606e-11	1.58974	1.60837	3.34606e-11
ENSG00000121005	CRISPLD1	0.5342	-1.59291	4.33374e-11	1.6244	1.59291	4.33374e-11
ENSG00000019549	SNAI2	0.663442	-1.50048	6.79484e-11	1.88659	1.50048	6.79484e-11
ENSG00000004799	PDK4	1.18041	-1.31914	1.20321e-10	2.94441	1.31914	1.20321e-10
ENSG00000198478	SH3BGRL2	0.775452	-1.41528	2.22523e-10	2.07495	1.41528	2.22523e-10
ENSG00000154262	ABCA6	0.275716	-1.84478	2.41646e-10	1.01261	1.84478	2.41646e-10
ENSG00000185361	TNFAIP8L1	0.697906	-1.44094	2.53673e-10	1.90317	1.44094	2.53673e-10
ENSG00000176463	SLCO3A1	0.732371	-1.41828	3.77692e-10	1.96495	1.41828	3.77692e-10
ENSG00000163359	COL6A3	10.908	-1.16997	3.98516e-10	24.3886	1.16997	3.98516e-10
ENSG00000147257	GPC3	0.611745	-1.47327	4.38748e-10	1.70878	1.47327	4.38748e-10
ENSG00000197629	MPEG1	0.37911	-1.65929	4.40704e-10	1.21453	1.65929	4.40704e-10
ENSG00000092421	SEMA6A	0.284332	-1.78446	5.68342e-10	1.00056	1.78446	5.68342e-10
ENSG00000165029	ABCA1	0.292948	-1.7556	8.00261e-10	1.0096	1.7556	8.00261e-10
ENSG00000129657	SEC14L1	1.10286	-1.27872	8.4457e-10	2.67619	1.27872	8.4457e-10
ENSG00000113916	BCL6	0.835764	-1.33739	1.35295e-09	2.11714	1.33739	1.35295e-09
ENSG00000147119	CHST7	0.310181	-1.70311	1.58085e-09	1.02919	1.70311	1.58085e-09
ENSG00000163297	ANTXR2	0.91331	-1.30975	1.59831e-09	2.26783	1.30975	1.59831e-09
ENSG00000132688	NES	3.1535	-1.11782	1.86243e-09	6.81253	1.11782	1.86243e-09
ENSG00000148541	FAM13C	0.516968	-1.47836	2.31808e-09	1.45262	1.47836	2.31808e-09
ENSG00000158859	ADAMTS4	0.516968	-1.47836	2.31808e-09	1.45262	1.47836	2.31808e-09
ENSG00000167994	RAB3IL1	0.560048	-1.44326	2.53226e-09	1.53399	1.44326	2.53226e-09
ENSG00000145632	PLK2	0.654826	-1.3878	2.75637e-09	1.72235	1.3878	2.75637e-09
ENSG00000104213	PDGFRL	0.310181	-1.68187	2.88823e-09	1.01412	1.68187	2.88823e-09
ENSG00000010610	CD4	1.13733	-1.23222	3.29268e-09	2.67167	1.23222	3.29268e-09
ENSG00000183779	ZNF703	1.9214	-1.13186	3.29268e-09	4.19812	1.13186	3.29268e-09
ENSG00000143416	SELENBP1	0.715139	-1.35151	4.1426e-09	1.83235	1.35151	4.1426e-09
ENSG00000170365	SMAD1	0.361877	-1.59983	4.41963e-09	1.11357	1.59983	4.41963e-09
ENSG00000113721	PDGFRB	8.58166	-1.03945	4.48222e-09	17.5309	1.03945	4.48222e-09
ENSG00000149798	CDC42EP2	0.465271	-1.49143	4.48307e-09	1.32152	1.49143	4.48307e-09
ENSG00000149131	SERPING1	3.73078	-1.0794	6.00732e-09	7.84473	1.0794	6.00732e-09
ENSG00000105894	PTN	0.508352	-1.62125	6.96709e-09	1.57769	1.62125	6.96709e-09
ENSG00000139289	PHLDA1	1.36996	-1.16431	8.77043e-09	3.06647	1.16431	8.77043e-09
ENSG00000164330	EBF1	2.1885	-1.0825	9.85732e-09	4.61854	1.0825	9.85732e-09
ENSG00000100979	PLTP	1.8697	-1.10374	1.11139e-08	4.00675	1.10374	1.11139e-08
ENSG00000151276	MAGI1	0.68929	-1.32228	1.38668e-08	1.73139	1.32228	1.38668e-08
ENSG00000138031	ADCY3	1.19764	-1.17761	1.45349e-08	2.70783	1.17761	1.45349e-08
ENSG00000173372	C1QA	0.982239	-1.28947	1.52922e-08	2.40345	1.28947	1.52922e-08
ENSG00000136158	SPRY2	0.887461	-1.23618	1.99685e-08	2.09454	1.23618	1.99685e-08
ENSG00000072786	STK10	0.577281	-1.3629	2.05402e-08	1.49481	1.3629	2.05402e-08
ENSG00000173801	JUP	0.792684	-1.2673	2.14002e-08	1.91372	1.2673	2.14002e-08
ENSG00000068137	PLEKHH3	0.654826	-1.31274	3.00696e-08	1.63495	1.31274	3.00696e-08
ENSG00000185633	NDUFA4L2	0.766835	-1.26025	3.18686e-08	1.84289	1.26025	3.18686e-08
ENSG00000104870	FCGRT	1.58537	-1.09262	3.77144e-08	3.37387	1.09262	3.77144e-08
ENSG00000101955	SRPX	1.10286	-1.15768	4.78327e-08	2.46071	1.15768	4.78327e-08
ENSG00000011465	DCN	17.6803	-1.01837	5.00785e-08	35.5771	1.01837	5.00785e-08
ENSG00000174705	SH3PXD2B	0.732371	-1.25084	6.21782e-08	1.74947	1.25084	6.21782e-08
ENSG00000196569	LAMA2	0.758219	-1.23815	6.96389e-08	1.79467	1.23815	6.96389e-08
ENSG00000189184	PCDH18	0.672058	-1.26641	8.49357e-08	1.6244	1.26641	8.49357e-08
ENSG00000187800	PEAR1	1.27519	-1.1013	1.09072e-07	2.73345	1.1013	1.09072e-07
ENSG00000000971	CFH	3.11042	-1.12833	1.11896e-07	6.76883	1.12833	1.11896e-07
ENSG00000185650	ZFP36L1	6.47071	-0.929875	1.56361e-07	12.2553	0.929875	1.56361e-07
ENSG00000185432	METTL7A	2.20573	-0.997875	1.67773e-07	4.38949	0.997875	1.67773e-07
ENSG00000074181	NOTCH3	11.2785	-0.920108	1.71676e-07	21.2061	0.920108	1.71676e-07
ENSG00000138792	ENPEP	0.361877	-1.44783	2.18509e-07	1.00206	1.44783	2.18509e-07
ENSG00000175274	TP53I11	0.672058	-1.23122	2.36267e-07	1.58522	1.23122	2.36267e-07
ENSG00000103196	CRISPLD2	4.20467	-0.967494	3.40508e-07	8.17926	0.967494	3.40508e-07
ENSG00000010810	FYN	0.508352	-1.30379	3.69596e-07	1.26577	1.30379	3.69596e-07
ENSG00000179604	CDC42EP4	0.456655	-1.33228	4.08043e-07	1.16179	1.33228	4.08043e-07
ENSG00000182578	CSF1R	0.628977	-1.24816	4.14309e-07	1.50234	1.24816	4.14309e-07
ENSG00000103811	CTSH	0.594513	-1.24041	4.5281e-07	1.41344	1.24041	4.5281e-07
ENSG00000107738	VSIR	1.20626	-1.06338	4.59305e-07	2.51948	1.06338	4.59305e-07
ENSG00000140853	NLRC5	1.0684	-1.08639	4.90969e-07	2.26934	1.08639	4.90969e-07
ENSG00000185112	FAM43A	1.42166	-1.03032	5.02055e-07	2.89921	1.03032	5.02055e-07
ENSG00000185291	IL3RA	0.5342	-1.27399	5.10724e-07	1.30193	1.27399	5.10724e-07
ENSG00000153071	DAB2	1.55952	-1.01206	5.12014e-07	3.1388	1.01206	5.12014e-07
ENSG00000182326	C1S	5.50571	-1.10777	5.46219e-07	11.7987	1.10777	5.46219e-07
ENSG00000105472	CLEC11A	1.00809	-1.09589	5.49822e-07	2.15632	1.09589	5.49822e-07
ENSG00000158813	EDA	0.448039	-1.33094	5.61553e-07	1.13919	1.33094	5.61553e-07
ENSG00000179403	VWA1	2.39528	-0.994017	5.89891e-07	4.75265	0.994017	5.89891e-07
ENSG00000147010	SH3KBP1	0.654826	-1.20234	6.29308e-07	1.5144	1.20234	6.29308e-07
ENSG00000144791	LIMD1	0.516968	-1.26961	6.71262e-07	1.25672	1.26961	6.71262e-07
ENSG00000122861	PLAU	0.749603	-1.15552	7.26835e-07	1.67563	1.15552	7.26835e-07
ENSG00000162733	DDR2	1.30965	-1.02849	8.08022e-07	2.66866	1.02849	8.08022e-07
ENSG00000205336	ADGRG1	0.577281	-1.22583	8.44991e-07	1.35919	1.22583	8.44991e-07
ENSG00000019144	PHLDB1	3.06734	-0.933425	8.95974e-07	5.83156	0.933425	8.95974e-07
ENSG00000164056	SPRY1	2.82609	-0.916178	1.32708e-06	5.31019	0.916178	1.32708e-06
ENSG00000131370	SH3BP5	2.19711	-0.931426	1.3439e-06	4.17552	0.931426	1.3439e-06
ENSG00000165030	NFIL3	1.49921	-0.986751	1.34689e-06	2.96551	0.986751	1.34689e-06
ENSG00000198435	NRARP	1.21487	-1.02269	1.37155e-06	2.46674	1.02269	1.37155e-06
ENSG00000136732	GYPC	0.611745	-1.18898	1.49915e-06	1.40289	1.18898	1.49915e-06
ENSG00000214063	TSPAN4	1.51644	-1.32574	1.55978e-06	3.79428	1.32574	1.55978e-06
ENSG00000225327	USP17L3	1.36135	-1.12581	1.60593e-06	2.96702	1.12581	1.60593e-06
ENSG00000079337	RAPGEF3	0.973622	-1.05843	1.93371e-06	2.02975	1.05843	1.93371e-06
ENSG00000130653	PNPLA7	0.715139	-1.12476	2.32316e-06	1.56563	1.12476	2.32316e-06
ENSG00000118407	FILIP1	0.852997	-1.07847	2.50598e-06	1.80522	1.07847	2.50598e-06
ENSG00000101265	RASSF2	0.973622	-1.04661	2.63524e-06	2.01317	1.04661	2.63524e-06
ENSG00000100234	TIMP3	14.4234	-0.824373	2.8443e-06	25.3741	0.824373	2.8443e-06
ENSG00000142156	COL6A1	22.1176	-0.841428	2.99404e-06	39.3653	0.841428	2.99404e-06
ENSG00000223569	USP17L15	1.71461	-1.08088	3.36779e-06	3.61798	1.08088	3.36779e-06
ENSG00000133083	DCLK1	0.42219	-1.27502	3.37138e-06	1.03371	1.27502	3.37138e-06
ENSG00000166927	MS4A7	0.516968	-1.20241	3.37138e-06	1.19946	1.20241	3.37138e-06
ENSG00000120278	PLEKHG1	0.473887	-1.22652	3.64158e-06	1.1196	1.22652	3.64158e-06
ENSG00000188483	IER5L	1.36996	-0.963135	4.0069e-06	2.66715	0.963135	4.0069e-06
ENSG00000235750	KIAA0040	0.628977	-1.13857	4.087e-06	1.39234	1.13857	4.087e-06
ENSG00000161940	BCL6B	0.852997	-1.06882	4.50166e-06	1.79317	1.06882	4.50166e-06
ENSG00000124785	NRN1	1.70599	-0.923506	4.57265e-06	3.2277	0.923506	4.57265e-06
ENSG00000090776	EFNB1	0.551432	-1.16757	5.28821e-06	1.24768	1.16757	5.28821e-06
ENSG00000174059	CD34	4.13574	-0.839259	5.69293e-06	7.36103	0.839259	5.69293e-06
ENSG00000105426	PTPRS	2.20573	-0.892102	7.14211e-06	4.07908	0.892102	7.14211e-06
ENSG00000277443	MARCKS	3.03288	-0.880986	7.70148e-06	5.56033	0.880986	7.70148e-06
ENSG00000102780	DGKH	0.715139	-1.07538	8.02587e-06	1.51289	1.07538	8.02587e-06
ENSG00000151491	EPS8	2.79163	-0.841726	8.80633e-06	4.98169	0.841726	8.80633e-06
ENSG00000134369	NAV1	1.14595	-0.961955	9.44078e-06	2.23167	0.961955	9.44078e-06
ENSG00000052126	PLEKHA5	0.499735	-1.16666	9.85434e-06	1.13165	1.16666	9.85434e-06
ENSG00000160013	PTGIR	0.568664	-1.12906	9.88819e-06	1.2522	1.12906	9.88819e-06
ENSG00000125810	CD93	4.60963	-0.879063	1.03366e-05	8.43241	0.879063	1.03366e-05
ENSG00000103264	FBXO31	1.1201	-0.962133	1.12351e-05	2.18194	0.962133	1.12351e-05
ENSG00000130303	BST2	1.31827	-1.04251	1.2818e-05	2.71236	1.04251	1.2818e-05
ENSG00000110492	MDK	1.14595	-0.949244	1.36173e-05	2.21208	0.949244	1.36173e-05
ENSG00000204779	FOXD4L5	0.732371	-1.14927	1.37351e-05	1.63043	1.14927	1.37351e-05
ENSG00000162817	C1orf115	1.25795	-0.928945	1.46636e-05	2.3929	0.928945	1.46636e-05
ENSG00000166925	TSC22D4	0.663442	-1.06574	1.60469e-05	1.39536	1.06574	1.60469e-05
ENSG00000100311	PDGFB	2.26604	-0.866062	1.61206e-05	4.11525	0.866062	1.61206e-05
ENSG00000198771	RCSD1	0.990855	-0.971007	1.63515e-05	1.94385	0.971007	1.63515e-05
ENSG00000140464	PML	1.80077	-0.869919	1.643e-05	3.28195	0.869919	1.643e-05
ENSG00000186470	BTN3A2	0.491119	-1.15046	1.75564e-05	1.10001	1.15046	1.75564e-05
ENSG00000122035	RASL11A	0.611745	-1.08135	1.80177e-05	1.30193	1.08135	1.80177e-05
ENSG00000145824	CXCL14	10.1498	-0.985724	1.92442e-05	19.9735	0.985724	1.92442e-05
ENSG00000174804	FZD4	2.28327	-0.832286	2.05999e-05	4.05045	0.832286	2.05999e-05
ENSG00000099998	GGT5	1.42166	-0.893638	2.14357e-05	2.63701	0.893638	2.14357e-05
ENSG00000150048	CLEC1A	0.577281	-1.07436	3.02835e-05	1.22357	1.07436	3.02835e-05
ENSG00000171847	FAM90A1	0.430806	-1.27144	3.03268e-05	1.05179	1.27144	3.03268e-05
ENSG00000166750	SLFN5	1.36996	-0.88789	3.11399e-05	2.53153	0.88789	3.11399e-05
ENSG00000130702	LAMA5	2.19711	-0.821705	3.19526e-05	3.86963	0.821705	3.19526e-05
ENSG00000070614	NDST1	1.47336	-0.874193	3.31848e-05	2.69578	0.874193	3.31848e-05
ENSG00000165959	CLMN	0.516968	-1.1012	3.41905e-05	1.11809	1.1012	3.41905e-05
ENSG00000182463	TSHZ2	1.42166	-0.872892	3.64497e-05	2.59934	0.872892	3.64497e-05
ENSG00000005810	MYCBP2	0.611745	-1.0493	3.72678e-05	1.2733	1.0493	3.72678e-05
ENSG00000146376	ARHGAP18	1.27519	-0.891175	3.72678e-05	2.36276	0.891175	3.72678e-05
ENSG00000110455	ACCS	0.603129	-1.04714	3.96178e-05	1.25371	1.04714	3.96178e-05
ENSG00000170802	FOXN2	0.878845	-0.960499	3.98077e-05	1.7133	0.960499	3.98077e-05
ENSG00000081320	STK17B	0.697906	-1.01061	4.25422e-05	1.41193	1.01061	4.25422e-05
ENSG00000102760	RGCC	1.30104	-0.905891	4.38727e-05	2.43509	0.905891	4.38727e-05
ENSG00000157827	FMNL2	0.680674	-1.01199	4.40315e-05	1.37878	1.01199	4.40315e-05
ENSG00000111799	COL12A1	1.0167	-0.957449	4.40315e-05	1.9755	0.957449	4.40315e-05
ENSG00000197915	HRNR	0.5342	-1.19515	4.55788e-05	1.23261	1.19515	4.55788e-05
ENSG00000178585	CTNNBIP1	0.784068	-0.975373	5.14512e-05	1.54604	0.975373	5.14512e-05
ENSG00000204103	MAFB	1.27519	-0.901255	5.20705e-05	2.37934	0.901255	5.20705e-05
ENSG00000152527	PLEKHH2	0.525584	-1.0719	5.48056e-05	1.11357	1.0719	5.48056e-05
ENSG00000164741	DLC1	3.19658	-0.759283	6.53425e-05	5.38553	0.759283	6.53425e-05
ENSG00000130164	LDLR	0.844381	-0.944842	6.67918e-05	1.62892	0.944842	6.67918e-05
ENSG00000180447	GAS1	0.870229	-0.96184	6.71542e-05	1.69824	0.96184	6.71542e-05
ENSG00000148700	ADD3	0.896077	-0.930216	7.24825e-05	1.71029	0.930216	7.24825e-05
ENSG00000143196	DPT	1.3355	-0.918396	7.30302e-05	2.52098	0.918396	7.30302e-05
ENSG00000143554	SLC27A3	0.887461	-0.928701	7.69929e-05	1.69221	0.928701	7.69929e-05
ENSG00000183801	OLFML1	0.844381	-0.93816	7.87007e-05	1.62139	0.93816	7.87007e-05
ENSG00000188559	RALGAPA2	0.542816	-1.04354	7.88968e-05	1.12713	1.04354	7.88968e-05
ENSG00000176641	RNF152	0.775452	-0.975604	8.12943e-05	1.52947	0.975604	8.12943e-05
ENSG00000172164	SNTB1	0.560048	-1.0334	8.22436e-05	1.15426	1.0334	8.22436e-05
ENSG00000093072	ADA2	0.516968	-1.05583	8.25391e-05	1.08344	1.05583	8.25391e-05
ENSG00000112902	SEMA5A	1.3872	-0.839613	9.01605e-05	2.47879	0.839613	9.01605e-05
ENSG00000159640	ACE	0.491119	-1.063	9.75891e-05	1.03522	1.063	9.75891e-05
ENSG00000283967	TAF11L8	0.491119	-1.11853	0.000103058	1.0759	1.11853	0.000103058
ENSG00000142627	EPHA2	1.0167	-0.889915	0.00010394	1.88509	0.889915	0.00010394
ENSG00000148143	ZNF462	0.637593	-0.986995	0.00010694	1.27029	0.986995	0.00010694
ENSG00000008256	CYTH3	0.896077	-0.912326	0.00010708	1.68919	0.912326	0.00010708
ENSG00000114423	CBLB	0.594513	-1.00387	0.000109044	1.19946	1.00387	0.000109044
ENSG00000136141	LRCH1	0.930542	-0.901456	0.000109044	1.74043	0.901456	0.000109044
ENSG00000198363	ASPH	3.65324	-0.72954	0.00011009	6.02746	0.72954	0.00011009
ENSG00000159403	C1R	3.94619	-0.776808	0.000110944	6.72664	0.776808	0.000110944
ENSG00000187098	MITF	0.525584	-1.03437	0.000117416	1.08494	1.03437	0.000117416
ENSG00000113369	ARRDC3	2.05064	-0.776242	0.000124349	3.50044	0.776242	0.000124349
ENSG00000105287	PRKD2	0.766835	-0.935076	0.000126739	1.4707	0.935076	0.000126739
ENSG00000138640	FAM13A	1.04255	-0.873453	0.000128452	1.9107	0.873453	0.000128452
ENSG00000099139	PCSK5	0.499735	-1.03834	0.000136663	1.03522	1.03834	0.000136663
ENSG00000222036	POTEM	0.473887	-1.157	0.000139642	1.06686	1.157	0.000139642
ENSG00000103966	EHD4	1.58537	-0.800961	0.000143743	2.75605	0.800961	0.000143743
ENSG00000169783	LINGO1	0.499735	-1.03624	0.000155043	1.03371	1.03624	0.000155043
ENSG00000107957	SH3PXD2A	2.36082	-0.751176	0.000159252	3.95853	0.751176	0.000159252
ENSG00000173207	CKS1B	0.663442	-1.02309	0.000167351	1.35467	1.02309	0.000167351
ENSG00000139182	CLSTN3	0.723755	-0.932381	0.000168546	1.38631	0.932381	0.000168546
ENSG00000072736	NFATC3	0.594513	-0.98198	0.000180423	1.18138	0.98198	0.000180423
ENSG00000099250	NRP1	2.99841	-0.723147	0.000185306	4.92744	0.723147	0.000185306
ENSG00000162576	MXRA8	3.55846	-0.766651	0.000197033	6.02444	0.766651	0.000197033
ENSG00000099622	CIRBP	9.6673	-0.667349	0.000203613	15.257	0.667349	0.000203613
ENSG00000129675	ARHGEF6	0.620361	-0.963101	0.000204598	1.21604	0.963101	0.000204598
ENSG00000157227	MMP14	3.67047	-0.700602	0.000225725	5.93554	0.700602	0.000225725
ENSG00000169519	METTL15	0.568664	-1.05433	0.000255453	1.18892	1.05433	0.000255453
ENSG00000149212	SESN3	1.22349	-0.813613	0.000263663	2.14879	0.813613	0.000263663
ENSG00000083444	PLOD1	1.05978	-0.835139	0.000274643	1.89111	0.835139	0.000274643
ENSG00000170458	CD14	1.25795	-0.837107	0.000304809	2.24523	0.837107	0.000304809
ENSG00000198169	ZNF251	0.672058	-0.920554	0.000305139	1.27782	0.920554	0.000305139
ENSG00000175264	CHST1	0.749603	-0.89792	0.000305139	1.40138	0.89792	0.000305139
ENSG00000081189	MEF2C	0.706523	-0.907577	0.000308368	1.33056	0.907577	0.000308368
ENSG00000110900	TSPAN11	0.508352	-1.03284	0.000308452	1.04878	1.03284	0.000308452
ENSG00000198189	HSD17B11	1.19764	-0.807338	0.000310635	2.09454	0.807338	0.000310635
ENSG00000058091	CDK14	0.827148	-0.872081	0.000320575	1.51741	0.872081	0.000320575
ENSG00000095370	SH2D3C	1.12871	-0.814455	0.00033206	1.98454	0.814455	0.00033206
ENSG00000182022	CHST15	0.585897	-0.954146	0.0003651	1.1422	0.954146	0.0003651
ENSG00000140931	CMTM3	2.43836	-0.718376	0.000370753	3.9962	0.718376	0.000370753
ENSG00000090013	BLVRB	0.835764	-0.862998	0.000379797	1.52344	0.862998	0.000379797
ENSG00000185811	IKZF1	0.560048	-1.03152	0.000390703	1.15275	1.03152	0.000390703
ENSG00000138764	CCNG2	0.887461	-0.8482	0.000414931	1.60029	0.8482	0.000414931
ENSG00000166068	SPRED1	0.861613	-1.04352	0.000416535	1.77961	1.04352	0.000416535
ENSG00000181019	NQO1	0.551432	-0.954146	0.000420711	1.0759	0.954146	0.000420711
ENSG00000126217	MCF2L	2.22296	-0.714518	0.000425196	3.63456	0.714518	0.000425196
ENSG00000137962	ARHGAP29	1.51644	-0.75588	0.000439199	2.55564	0.75588	0.000439199
ENSG00000168906	MAT2A	3.64462	-0.682673	0.000456789	5.82102	0.682673	0.000456789
ENSG00000075618	FSCN1	0.732371	-0.875804	0.000477049	1.34864	0.875804	0.000477049
ENSG00000284042	TAF11L6	0.482503	-1.08178	0.000484146	1.03069	1.08178	0.000484146
ENSG00000140092	FBLN5	1.89555	-0.76548	0.000495797	3.21263	0.76548	0.000495797
ENSG00000069122	ADGRF5	2.49868	-0.696779	0.000495797	4.03387	0.696779	0.000495797
ENSG00000084676	NCOA1	0.568664	-0.934437	0.000519801	1.09398	0.934437	0.000519801
ENSG00000172817	CYP7B1	0.654826	-0.898584	0.000524769	1.22659	0.898584	0.000524769
ENSG00000162545	CAMK2N1	0.706523	-0.876231	0.000573648	1.30193	0.876231	0.000573648
ENSG00000159189	C1QC	1.23211	-0.83753	0.000579238	2.20002	0.83753	0.000579238
ENSG00000130584	ZBTB46	0.715139	-0.875536	0.000579269	1.317	0.875536	0.000579269
ENSG00000111348	ARHGDIB	3.53261	-0.666978	0.00058152	5.58142	0.666978	0.00058152
ENSG00000084070	SMAP2	0.870229	-0.829316	0.00059496	1.54906	0.829316	0.00059496
ENSG00000163132	MSX1	0.568664	-0.922481	0.000627428	1.08494	0.922481	0.000627428
ENSG00000071054	MAP4K4	2.37805	-0.690449	0.00063558	3.82291	0.690449	0.00063558
ENSG00000125945	ZNF436	1.07702	-0.790064	0.000642006	1.86248	0.790064	0.000642006
ENSG00000137831	UACA	4.92843	-0.646623	0.000642006	7.67295	0.646623	0.000642006
ENSG00000173210	ABLIM3	1.44751	-0.743091	0.000643947	2.41852	0.743091	0.000643947
ENSG00000160145	KALRN	1.11148	-0.780686	0.000665865	1.9092	0.780686	0.000665865
ENSG00000154359	LONRF1	0.723755	-0.861756	0.000671806	1.32001	0.861756	0.000671806
ENSG00000069020	MAST4	0.896077	-0.830317	0.00068369	1.59577	0.830317	0.00068369
ENSG00000170430	MGMT	1.36135	-0.745981	0.000760074	2.27989	0.745981	0.000760074
ENSG00000184113	CLDN5	5.91066	-0.700815	0.000786162	9.55201	0.700815	0.000786162
ENSG00000101938	CHRDL1	0.749603	-0.871333	0.000792775	1.37577	0.871333	0.000792775
ENSG00000110077	MS4A6A	0.706523	-0.866189	0.000799085	1.29289	0.866189	0.000799085
ENSG00000069702	TGFBR3	0.68929	-0.862223	0.000806048	1.25823	0.862223	0.000806048
ENSG00000135862	LAMC1	5.29892	-0.638379	0.000827853	8.20186	0.638379	0.000827853
ENSG00000163565	IFI16	2.68823	-0.664639	0.000861829	4.24333	0.664639	0.000861829
ENSG00000159433	STARD9	0.835764	-0.818114	0.000887292	1.47673	0.818114	0.000887292
ENSG00000185215	TNFAIP2	0.887461	-0.804103	0.000928108	1.55207	0.804103	0.000928108
ENSG00000133121	STARD13	1.05978	-0.771739	0.000955246	1.80974	0.771739	0.000955246
ENSG00000151474	FRMD4A	1.86108	-0.693889	0.000966902	3.00167	0.693889	0.000966902
ENSG00000272602	ZNF595	0.95639	-0.819216	0.00104637	1.68919	0.819216	0.00104637
ENSG00000088367	EPB41L1	0.766835	-0.821443	0.00107113	1.35919	0.821443	0.00107113
ENSG00000106823	ECM2	2.09372	-0.675765	0.0010747	3.33318	0.675765	0.0010747
ENSG00000162944	RFTN2	0.585897	-0.878043	0.00109343	1.08344	0.878043	0.00109343
ENSG00000266074	BAHCC1	0.663442	-0.847748	0.00114259	1.19946	0.847748	0.00114259
ENSG00000130313	PGLS	0.870229	-0.793833	0.00115646	1.51138	0.793833	0.00115646
ENSG00000184371	CSF1	0.878845	-0.794056	0.00115861	1.52645	0.794056	0.00115861
ENSG00000005102	MEOX1	1.61983	-0.699829	0.00116573	2.62496	0.699829	0.00116573
ENSG00000123096	SSPN	1.44751	-0.714055	0.00120414	2.3703	0.714055	0.00120414
ENSG00000168010	ATG16L2	0.542816	-0.891319	0.00122764	1.01412	0.891319	0.00122764
ENSG00000111678	C12orf57	5.43678	-0.766	0.00123091	9.19338	0.766	0.00123091
ENSG00000163625	WDFY3	0.766835	-0.815039	0.00125665	1.35316	0.815039	0.00125665
ENSG00000119900	OGFRL1	0.732371	-0.819994	0.00127398	1.29741	0.819994	0.00127398
ENSG00000119559	C19orf25	0.560048	-0.895335	0.00129259	1.04878	0.895335	0.00129259
ENSG00000111276	CDKN1B	3.06734	-0.632861	0.00132968	4.73457	0.632861	0.00132968
ENSG00000116667	C1orf21	1.35273	-0.714496	0.00134437	2.2166	0.714496	0.00134437
ENSG00000109906	ZBTB16	4.29945	-0.611744	0.00139667	6.53527	0.611744	0.00139667
ENSG00000130158	DOCK6	1.93863	-0.668889	0.00142124	3.0725	0.668889	0.00142124
ENSG00000174749	FAM241A	1.26657	-0.719889	0.00144026	2.08399	0.719889	0.00144026
ENSG00000134533	RERG	0.663442	-0.835021	0.00147685	1.18892	0.835021	0.00147685
ENSG00000130517	PGPEP1	0.637593	-0.843324	0.00151707	1.14974	0.843324	0.00151707
ENSG00000196535	MYO18A	0.792684	-0.796333	0.00153497	1.38029	0.796333	0.00153497
ENSG00000066735	KIF26A	0.585897	-0.859896	0.00158308	1.06987	0.859896	0.00158308
ENSG00000145020	AMT	0.64621	-0.831749	0.00160853	1.15576	0.831749	0.00160853
ENSG00000167470	MIDN	3.16212	-0.620409	0.00164741	4.83854	0.620409	0.00164741
ENSG00000119508	NR4A3	0.628977	-0.83985	0.00165512	1.13165	0.83985	0.00165512
ENSG00000165801	ARHGEF40	1.04255	-0.74015	0.00166433	1.74193	0.74015	0.00166433
ENSG00000123384	LRP1	5.88482	-0.630251	0.00166988	9.05625	0.630251	0.00166988
ENSG00000140848	CPNE2	1.0167	-0.744555	0.00171945	1.70426	0.744555	0.00171945
ENSG00000143333	RGS16	1.00809	-0.743928	0.00172027	1.68919	0.743928	0.00172027
ENSG00000173068	BNC2	0.8013	-0.782476	0.0017289	1.38179	0.782476	0.0017289
ENSG00000106571	GLI3	0.663442	-0.836846	0.00176388	1.19042	0.836846	0.00176388
ENSG00000143815	LBR	0.611745	-0.834564	0.00178377	1.097	0.834564	0.00178377
ENSG00000145555	MYO10	0.835764	-0.776337	0.00181517	1.43453	0.776337	0.00181517
ENSG00000117114	ADGRL2	1.55952	-0.680407	0.0018189	2.49386	0.680407	0.0018189
ENSG00000131620	ANO1	1.99033	-0.652148	0.00184115	3.1177	0.652148	0.00184115
ENSG00000136235	GPNMB	2.09372	-0.648785	0.00184592	3.2714	0.648785	0.00184592
ENSG00000129226	CD68	0.8013	-0.777753	0.00184801	1.37727	0.777753	0.00184801
ENSG00000168237	GLYCTK	0.594513	-0.845212	0.00185127	1.07439	0.845212	0.00185127
ENSG00000108622	ICAM2	1.20626	-0.711615	0.00188064	1.97399	0.711615	0.00188064
ENSG00000152583	SPARCL1	9.74484	-0.583676	0.00193691	14.5126	0.583676	0.00193691
ENSG00000189129	PLAC9	0.758219	-0.78551	0.00194553	1.31097	0.78551	0.00194553
ENSG00000167601	AXL	2.47283	-0.629141	0.00195669	3.80935	0.629141	0.00195669
ENSG00000171115	GIMAP8	1.52505	-0.679868	0.00197468	2.43811	0.679868	0.00197468
ENSG00000173818	ENDOV	0.740987	-0.793238	0.0020082	1.28837	0.793238	0.0020082
ENSG00000178695	KCTD12	10.3997	-0.572308	0.00201747	15.3655	0.572308	0.00201747
ENSG00000147202	DIAPH2	0.637593	-0.818565	0.00206655	1.13015	0.818565	0.00206655
ENSG00000111266	DUSP16	0.637593	-0.820484	0.00208316	1.13165	0.820484	0.00208316
ENSG00000088854	C20orf194	0.560048	-0.853332	0.00214795	1.01864	0.853332	0.00214795
ENSG00000169744	LDB2	2.49868	-0.622722	0.00217853	3.83195	0.622722	0.00217853
ENSG00000165512	ZNF22	0.809916	-0.765637	0.00229912	1.38029	0.765637	0.00229912
ENSG00000198121	LPAR1	0.585897	-0.824982	0.00237457	1.04426	0.824982	0.00237457
ENSG00000113296	THBS4	1.25795	-1.2894	0.00241191	3.0725	1.2894	0.00241191
ENSG00000130518	IQCN	1.61122	-0.923832	0.00242616	3.04989	0.923832	0.00242616
ENSG00000151353	TMEM18	0.620361	-0.810701	0.002484	1.09398	0.810701	0.002484
ENSG00000050820	BCAR1	2.44698	-0.617765	0.00248693	3.74004	0.617765	0.00248693
ENSG00000146674	IGFBP3	3.61016	-0.738296	0.00250274	5.9928	0.738296	0.00250274
ENSG00000149262	INTS4	0.749603	-0.798495	0.00257998	1.30796	0.798495	0.00257998
ENSG00000136167	LCP1	0.784068	-0.792926	0.00270768	1.3622	0.792926	0.00270768
ENSG00000115504	EHBP1	0.870229	-0.741152	0.0028249	1.45714	0.741152	0.0028249
ENSG00000136636	KCTD3	1.08563	-0.702017	0.00286667	1.76604	0.702017	0.00286667
ENSG00000197530	MIB2	0.672058	-0.781521	0.00295757	1.16029	0.781521	0.00295757
ENSG00000155903	RASA2	0.663442	-0.786741	0.00303085	1.14974	0.786741	0.00303085
ENSG00000256525	POLG2	0.852997	-0.738079	0.0030841	1.42549	0.738079	0.0030841
ENSG00000100726	TELO2	0.663442	-0.786741	0.0031999	1.14974	0.786741	0.0031999
ENSG00000108924	HLF	0.990855	-0.706854	0.00324466	1.61837	0.706854	0.00324466
ENSG00000174080	CTSF	1.10286	-0.691721	0.00335007	1.78111	0.691721	0.00335007
ENSG00000143013	LMO4	0.930542	-0.718052	0.00336224	1.53248	0.718052	0.00336224
ENSG00000174233	ADCY6	0.672058	-1.01748	0.00338099	1.36673	1.01748	0.00338099
ENSG00000147408	CSGALNACT1	0.835764	-0.73643	0.00340177	1.39536	0.73643	0.00340177
ENSG00000118495	PLAGL1	0.818532	-0.729931	0.00370302	1.3607	0.729931	0.00370302
ENSG00000166900	STX3	0.577281	-0.79742	0.00375254	1.0096	0.79742	0.00375254
ENSG00000178719	GRINA	0.809916	-0.733823	0.00380082	1.35015	0.733823	0.00380082
ENSG00000170525	PFKFB3	0.672058	-0.768362	0.00381289	1.14974	0.768362	0.00381289
ENSG00000188641	DPYD	1.17179	-0.675132	0.0038162	1.87002	0.675132	0.0038162
ENSG00000131584	ACAP3	1.20626	-0.670313	0.00383057	1.91824	0.670313	0.00383057
ENSG00000105373	NOP53	3.17935	-0.608541	0.00393329	4.82498	0.608541	0.00393329
ENSG00000186298	PPP1CC	0.64621	-0.770349	0.00395213	1.10754	0.770349	0.00395213
ENSG00000119772	DNMT3A	0.766835	-0.739263	0.00408802	1.28385	0.739263	0.00408802
ENSG00000169242	EFNA1	0.818532	-0.721929	0.00428076	1.35316	0.721929	0.00428076
ENSG00000006210	CX3CL1	1.40443	-0.641981	0.00436392	2.18797	0.641981	0.00436392
ENSG00000135766	EGLN1	2.63654	-0.581348	0.00445596	3.92839	0.581348	0.00445596
ENSG00000240065	PSMB9	0.982239	-0.688143	0.00452838	1.58371	0.688143	0.00452838
ENSG00000154096	THY1	4.91119	-0.616978	0.00456077	7.49062	0.616978	0.00456077
ENSG00000185070	FLRT2	0.603129	-0.77542	0.0046556	1.03823	0.77542	0.0046556
ENSG00000167202	TBC1D2B	1.3872	-0.639687	0.00467634	2.15783	0.639687	0.00467634
ENSG00000164442	CITED2	1.37858	-0.637503	0.00500362	2.14125	0.637503	0.00500362
ENSG00000069399	BCL3	0.8013	-0.713265	0.00507421	1.317	0.713265	0.00507421
ENSG00000171522	PTGER4	0.835764	-0.704963	0.00509313	1.36522	0.704963	0.00509313
ENSG00000100968	NFATC4	1.30965	-0.733181	0.00528844	2.1744	0.733181	0.00528844
ENSG00000241404	EGFL8	0.740987	-0.727728	0.00532779	1.23111	0.727728	0.00532779
ENSG00000154217	PITPNC1	1.43028	-0.628679	0.00532779	2.20756	0.628679	0.00532779
ENSG00000102606	ARHGEF7	1.52505	-0.620752	0.00532943	2.34016	0.620752	0.00532943
ENSG00000133800	LYVE1	0.64621	-0.824216	0.00533489	1.14974	0.824216	0.00533489
ENSG00000111725	PRKAB1	0.697906	-0.737075	0.00533749	1.16782	0.737075	0.00533749
ENSG00000130749	ZC3H4	1.25795	-0.642663	0.00535679	1.96194	0.642663	0.00535679
ENSG00000100280	AP1B1	1.07702	-0.663367	0.0055054	1.70577	0.663367	0.0055054
ENSG00000157985	AGAP1	1.08563	-0.658314	0.00570419	1.7133	0.658314	0.00570419
ENSG00000059804	SLC2A3	0.620361	-0.754038	0.0057458	1.05179	0.754038	0.0057458
ENSG00000122386	ZNF205	0.68929	-0.732293	0.00583589	1.14974	0.732293	0.00583589
ENSG00000168140	VASN	1.19764	-0.643881	0.00589575	1.87002	0.643881	0.00589575
ENSG00000103319	EEF2K	1.29242	-0.634604	0.00592844	2.00413	0.634604	0.00592844
ENSG00000047648	ARHGAP6	0.637593	-0.743654	0.00597014	1.07289	0.743654	0.00597014
ENSG00000266714	MYO15B	1.74907	-0.599544	0.00600035	2.64304	0.599544	0.00600035
ENSG00000131759	RARA	1.21487	-0.640736	0.00605283	1.89262	0.640736	0.00605283
ENSG00000121691	CAT	1.48197	-0.615634	0.00619522	2.26632	0.615634	0.00619522
ENSG00000159216	RUNX1	1.09425	-0.655846	0.00619781	1.72385	0.655846	0.00619781
ENSG00000154447	SH3RF1	1.09425	-0.649532	0.00623555	1.71632	0.649532	0.00623555
ENSG00000105176	URI1	1.54229	-0.606488	0.00641286	2.34317	0.606488	0.00641286
ENSG00000147251	DOCK11	0.525584	-1.05029	0.00645756	1.097	1.05029	0.00645756
ENSG00000127990	SGCE	0.947774	-0.670404	0.00645756	1.50988	0.670404	0.00645756
ENSG00000108848	LUC7L3	2.75716	-0.564354	0.00654056	4.05949	0.564354	0.00654056
ENSG00000049618	ARID1B	1.30104	-0.625082	0.00674975	2.00413	0.625082	0.00674975
ENSG00000126947	ARMCX1	0.706523	-0.745384	0.00677508	1.18892	0.745384	0.00677508
ENSG00000088808	PPP1R13B	0.827148	-0.690841	0.00678281	1.3381	0.690841	0.00678281
ENSG00000120279	MYCT1	0.611745	-0.744749	0.00687866	1.03069	0.744749	0.00687866
ENSG00000164941	INTS8	0.637593	-0.731462	0.00696251	1.06385	0.731462	0.00696251
ENSG00000159256	MORC3	1.03394	-0.652667	0.00699239	1.62591	0.652667	0.00699239
ENSG00000128833	MYO5C	0.637593	-0.735537	0.00704842	1.06686	0.735537	0.00704842
ENSG00000170276	HSPB2	1.02532	-0.647168	0.00747733	1.60632	0.647168	0.00747733
ENSG00000198355	PIM3	3.67909	-0.529269	0.00757945	5.28306	0.529269	0.00757945
ENSG00000172889	EGFL7	7.98715	-0.509793	0.00791367	11.303	0.509793	0.00791367
ENSG00000047346	FAM214A	0.732371	-0.695983	0.00820877	1.19042	0.695983	0.00820877
ENSG00000034510	TMSB10	18.8607	-0.482808	0.00854227	26.1818	0.482808	0.00854227
ENSG00000180370	PAK2	0.654826	-0.707708	0.00902284	1.07439	0.707708	0.00902284
ENSG00000126773	PCNX4	0.594513	-0.787496	0.00925037	1.0322	0.787496	0.00925037
ENSG00000136997	MYC	3.98927	-0.517082	0.00966182	5.67937	0.517082	0.00966182
ENSG00000121060	TRIM25	1.35273	-0.591813	0.00967596	2.03577	0.591813	0.00967596
ENSG00000113580	NR3C1	2.97256	-0.524121	0.00988421	4.25538	0.524121	0.00988421
ENSG00000198276	UCKL1	0.611745	-0.708494	0.00989171	1.00508	0.708494	0.00989171
ENSG00000184271	POU6F1	0.611745	-0.708494	0.00989171	1.00508	0.708494	0.00989171
ENSG00000160271	RALGDS	0.64621	-0.704168	0.00994714	1.05782	0.704168	0.00994714
ENSG00000185201	IFITM2	1.64568	-0.570639	0.0100579	2.43811	0.570639	0.0100579
ENSG00000145362	ANK2	0.91331	-0.638944	0.0103515	1.42399	0.638944	0.0103515
ENSG00000148053	NTRK2	1.53367	-0.581703	0.0103668	2.29043	0.581703	0.0103668
ENSG00000066336	SPI1	0.982239	-0.626504	0.0106575	1.51741	0.626504	0.0106575
ENSG00000019582	CD74	16.6981	-0.51659	0.0107568	23.7301	0.51659	0.0107568
ENSG00000163072	NOSTRIN	1.05978	-0.617334	0.0107602	1.62591	0.617334	0.0107602
ENSG00000130204	TOMM40	0.749603	-0.695279	0.0109721	1.21755	0.695279	0.0109721
ENSG00000006194	ZNF263	0.91331	-0.637418	0.0110613	1.42248	0.637418	0.0110613
ENSG00000134294	SLC38A2	3.86864	-0.50191	0.0112761	5.45033	0.50191	0.0112761
ENSG00000118503	TNFAIP3	1.11148	-0.614454	0.0117167	1.70125	0.614454	0.0117167
ENSG00000179981	TSHZ1	0.775452	-0.657576	0.0118199	1.22659	0.657576	0.0118199
ENSG00000174306	ZHX3	0.628977	-0.690402	0.0119199	1.02015	0.690402	0.0119199
ENSG00000054654	SYNE2	5.60048	-0.509596	0.0123942	7.92761	0.509596	0.0123942
ENSG00000079819	EPB41L2	1.98171	-0.741655	0.0124787	3.30305	0.741655	0.0124787
ENSG00000139668	WDFY2	1.00809	-0.738776	0.0124787	1.68317	0.738776	0.0124787
ENSG00000198743	SLC5A3	1.47336	-0.582177	0.0126427	2.20153	0.582177	0.0126427
ENSG00000172216	CEBPB	1.94724	-0.538531	0.0127757	2.81934	0.538531	0.0127757
ENSG00000175414	ARL10	0.654826	-0.675011	0.0128284	1.05028	0.675011	0.0128284
ENSG00000131378	RFTN1	2.11957	-0.529341	0.0129685	3.04839	0.529341	0.0129685
ENSG00000158092	NCK1	0.809916	-0.642535	0.0130989	1.26727	0.642535	0.0130989
ENSG00000137504	CREBZF	1.42166	-0.563654	0.0131498	2.09755	0.563654	0.0131498
ENSG00000115641	FHL2	1.93863	-0.534846	0.0132608	2.79975	0.534846	0.0132608
ENSG00000131981	LGALS3	6.87567	-0.473799	0.013366	9.49174	0.473799	0.013366
ENSG00000113083	LOX	0.896077	-0.625959	0.0133761	1.38481	0.625959	0.0133761
ENSG00000168246	UBTD2	0.775452	-0.67517	0.0134102	1.24166	0.67517	0.0134102
ENSG00000081923	ATP8B1	1.63706	-0.549372	0.0137738	2.38989	0.549372	0.0137738
ENSG00000078596	ITM2A	5.342	-0.487144	0.0137753	7.44541	0.487144	0.0137753
ENSG00000171680	PLEKHG5	1.43028	-0.558093	0.014154	2.10208	0.558093	0.014154
ENSG00000144320	LNPK	0.620361	-0.6821	0.0142536	1.00056	0.6821	0.0142536
ENSG00000176105	YES1	0.775452	-0.641556	0.014284	1.21303	0.641556	0.014284
ENSG00000145390	USP53	0.91331	-0.614334	0.014744	1.39988	0.614334	0.014744
ENSG00000068028	RASSF1	0.852997	-0.620696	0.0150659	1.31399	0.620696	0.0150659
ENSG00000184897	H1FX	3.07596	-0.493706	0.0151508	4.31114	0.493706	0.0151508
ENSG00000126705	AHDC1	1.21487	-0.568969	0.0156697	1.8007	0.568969	0.0156697
ENSG00000095794	CREM	1.0167	-0.588581	0.0160937	1.52947	0.588581	0.0160937
ENSG00000162434	JAK1	2.33497	-0.507257	0.0163013	3.30606	0.507257	0.0163013
ENSG00000062725	APPBP2	0.792684	-0.62444	0.0165457	1.22508	0.62444	0.0165457
ENSG00000074660	SCARF1	1.30104	-0.5574	0.016666	1.91221	0.5574	0.016666
ENSG00000152894	PTPRK	1.31827	-0.554357	0.016842	1.93331	0.554357	0.016842
ENSG00000086544	ITPKC	0.999471	-0.591576	0.016982	1.50686	0.591576	0.016982
ENSG00000132510	KDM6B	1.11148	-0.575634	0.0170282	1.65604	0.575634	0.0170282
ENSG00000130309	COLGALT1	1.93001	-0.517772	0.0170959	2.75455	0.517772	0.0170959
ENSG00000211450	SELENOH	1.90416	-0.518881	0.0172549	2.71989	0.518881	0.0172549
ENSG00000124181	PLCG1	1.20626	-0.560956	0.0176431	1.7781	0.560956	0.0176431
ENSG00000147862	NFIB	3.67909	-0.474774	0.0176785	5.08717	0.474774	0.0176785
ENSG00000163479	SSR2	2.55899	-0.494109	0.0179874	3.58935	0.494109	0.0179874
ENSG00000077454	LRCH4	1.0167	-0.58289	0.0180201	1.52344	0.58289	0.0180201
ENSG00000198933	TBKBP1	0.637593	-0.651758	0.0180246	1.00659	0.651758	0.0180246
ENSG00000132535	DLG4	0.852997	-0.607414	0.0181226	1.30193	0.607414	0.0181226
ENSG00000136720	HS6ST1	1.00809	-0.582177	0.0182962	1.50988	0.582177	0.0182962
ENSG00000175471	MCTP1	2.8864	-0.611182	0.0188054	4.38949	0.611182	0.0188054
ENSG00000148337	CIZ1	1.30104	-0.548283	0.0189805	1.90016	0.548283	0.0189805
ENSG00000100353	EIF3D	0.878845	-0.599377	0.019071	1.33357	0.599377	0.019071
ENSG00000109756	RAPGEF2	1.18903	-0.559409	0.0191863	1.75098	0.559409	0.0191863
ENSG00000166508	MCM7	1.16318	-0.558268	0.0191863	1.7118	0.558268	0.0191863
ENSG00000196628	TCF4	2.32635	-0.665231	0.0192155	3.67524	0.665231	0.0192155
ENSG00000178878	APOLD1	0.766835	-0.62857	0.0192817	1.18892	0.62857	0.0192817
ENSG00000124942	AHNAK	34.1113	-0.429602	0.0192882	45.6293	0.429602	0.0192882
ENSG00000105516	DBP	1.73184	-0.517741	0.0197491	2.47276	0.517741	0.0197491
ENSG00000213445	SIPA1	1.0167	-0.57144	0.0198514	1.51138	0.57144	0.0198514
ENSG00000069431	ABCC9	1.42166	-0.535417	0.0202843	2.05687	0.535417	0.0202843
ENSG00000100034	PPM1F	2.31774	-0.490701	0.0209672	3.24428	0.490701	0.0209672
ENSG00000112773	TENT5A	0.749603	-0.610822	0.0210503	1.14823	0.610822	0.0210503
ENSG00000186153	WWOX	0.947774	-0.578349	0.0212976	1.41645	0.578349	0.0212976
ENSG00000180304	OAZ2	2.671	-0.480144	0.0213538	3.7099	0.480144	0.0213538
ENSG00000106003	LFNG	1.61983	-0.515555	0.0214226	2.31002	0.515555	0.0214226
ENSG00000198087	CD2AP	1.32688	-0.536003	0.0215063	1.92125	0.536003	0.0215063
ENSG00000204628	RACK1	5.45401	-0.450525	0.0218255	7.41076	0.450525	0.0218255
ENSG00000141582	CBX4	0.68929	-0.62247	0.0219786	1.06535	0.62247	0.0219786
ENSG00000175130	MARCKSL1	1.80939	-0.504085	0.0220175	2.55865	0.504085	0.0220175
ENSG00000100129	EIF3L	1.41305	-0.526067	0.0222158	2.03125	0.526067	0.0222158
ENSG00000204389	HSPA1A	1.53367	-0.519684	0.0224887	2.19399	0.519684	0.0224887
ENSG00000139329	LUM	7.97853	-0.469002	0.0225198	10.976	0.469002	0.0225198
ENSG00000125249	RAP2A	1.6543	-0.512359	0.0225782	2.35372	0.512359	0.0225782
ENSG00000170291	ELP5	0.64621	-0.623997	0.0231925	1.00056	0.623997	0.0231925
ENSG00000054267	ARID4B	0.973622	-0.565706	0.0233213	1.44207	0.565706	0.0233213
ENSG00000163513	TGFBR2	8.17671	-0.431464	0.0233408	10.9594	0.431464	0.0233408
ENSG00000165655	ZNF503	1.24072	-0.5376	0.0237508	1.7992	0.5376	0.0237508
ENSG00000140612	SEC11A	2.97256	-0.465228	0.023902	4.08511	0.465228	0.023902
ENSG00000101400	SNTA1	0.921926	-0.572717	0.0240406	1.37275	0.572717	0.0240406
ENSG00000141480	ARRB2	0.930542	-0.587617	0.0240794	1.39988	0.587617	0.0240794
ENSG00000143842	SOX13	0.654826	-0.618097	0.024249	1.0096	0.618097	0.024249
ENSG00000089094	KDM2B	0.809916	-0.625298	0.0245774	1.2522	0.625298	0.0245774
ENSG00000153317	ASAP1	2.24019	-0.480131	0.0245841	3.11318	0.480131	0.0245841
ENSG00000155760	FZD7	0.723755	-0.597076	0.0256952	1.0985	0.597076	0.0256952
ENSG00000144118	RALB	1.36135	-0.518338	0.0257822	1.94687	0.518338	0.0257822
ENSG00000137996	RTCA	0.766835	-0.591576	0.025835	1.15878	0.591576	0.025835
ENSG00000146112	PPP1R18	1.71461	-0.497417	0.025971	2.414	0.497417	0.025971
ENSG00000121310	ECHDC2	0.844381	-0.574442	0.0262267	1.25974	0.574442	0.0262267
ENSG00000006451	RALA	0.715139	-0.600249	0.026496	1.08796	0.600249	0.026496
ENSG00000146067	FAM193B	1.46474	-0.508359	0.0265485	2.07947	0.508359	0.0265485
ENSG00000180694	TMEM64	0.68929	-0.601948	0.0267018	1.05028	0.601948	0.0267018
ENSG00000100982	PCIF1	1.19764	-0.526563	0.0270673	1.72385	0.526563	0.0270673
ENSG00000132356	PRKAA1	1.31827	-0.517947	0.0270673	1.88509	0.517947	0.0270673
ENSG00000185344	ATP6V0A2	0.663442	-0.610192	0.0272784	1.01713	0.610192	0.0272784
ENSG00000170275	CRTAP	6.48794	-0.423631	0.0275798	8.65091	0.423631	0.0275798
ENSG00000136485	DCAF7	0.990855	-0.549623	0.0276235	1.45111	0.549623	0.0276235
ENSG00000090924	PLEKHG2	0.844381	-0.569261	0.0278674	1.25522	0.569261	0.0278674
ENSG00000087086	FTL	4.23914	-0.444467	0.0278773	5.73814	0.444467	0.0278773
ENSG00000119862	LGALSL	0.740987	-0.59093	0.0279876	1.1196	0.59093	0.0279876
ENSG00000167173	C15orf39	1.05117	-0.5522	0.0280756	1.54152	0.5522	0.0280756
ENSG00000196233	LCOR	1.16318	-0.530079	0.0282665	1.67865	0.530079	0.0282665
ENSG00000178927	CYBC1	1.07702	-0.535635	0.0285944	1.56111	0.535635	0.0285944
ENSG00000196739	COL27A1	0.68929	-0.597808	0.0287288	1.04727	0.597808	0.0287288
ENSG00000004399	PLXND1	6.84121	-0.453995	0.0287288	9.31543	0.453995	0.0287288
ENSG00000163947	ARHGEF3	0.809916	-0.570517	0.0289738	1.20549	0.570517	0.0289738
ENSG00000167615	LENG8	3.7911	-0.440974	0.0294149	5.12032	0.440974	0.0294149
ENSG00000241839	PLEKHO2	1.90416	-0.476731	0.0297883	2.64153	0.476731	0.0297883
ENSG00000136244	IL6	0.784068	-0.574779	0.0299493	1.17083	0.574779	0.0299493
ENSG00000102172	SMS	0.95639	-0.546894	0.0301687	1.39837	0.546894	0.0301687
ENSG00000027697	IFNGR1	0.930542	-0.546709	0.030376	1.3607	0.546709	0.030376
ENSG00000006042	TMEM98	0.809916	-0.568715	0.0306401	1.20398	0.568715	0.0306401
ENSG00000075142	SRI	1.10286	-0.527881	0.0308615	1.58974	0.527881	0.0308615
ENSG00000113971	NPHP3	0.878845	-0.551365	0.0313232	1.28988	0.551365	0.0313232
ENSG00000165102	HGSNAT	1.5509	-0.489724	0.0313232	2.1729	0.489724	0.0313232
ENSG00000108679	LGALS3BP	4.66994	-0.42741	0.0313328	6.24595	0.42741	0.0313328
ENSG00000204946	ZNF783	0.878845	-0.554728	0.031549	1.29289	0.554728	0.031549
ENSG00000085662	AKR1B1	1.12871	-0.539108	0.0318989	1.63947	0.539108	0.0318989
ENSG00000011523	CEP68	1.44751	-0.494714	0.0319699	2.03577	0.494714	0.0319699
ENSG00000116194	ANGPTL1	1.36996	-0.499216	0.0321061	1.93331	0.499216	0.0321061
ENSG00000188612	SUMO2	3.97204	-0.427191	0.0328814	5.3132	0.427191	0.0328814
ENSG00000163788	SNRK	2.9381	-0.441544	0.0329734	3.97209	0.441544	0.0329734
ENSG00000102879	CORO1A	0.8013	-0.610782	0.0333926	1.22659	0.610782	0.0333926
ENSG00000186350	RXRA	3.03288	-0.43952	0.0336185	4.09415	0.43952	0.0336185
ENSG00000131899	LLGL1	0.792684	-0.557326	0.0340071	1.16933	0.557326	0.0340071
ENSG00000172081	MOB3A	1.30965	-0.501769	0.0340253	1.85194	0.501769	0.0340253
ENSG00000100441	KHNYN	1.2838	-0.506687	0.0341288	1.8218	0.506687	0.0341288
ENSG00000064999	ANKS1A	0.672058	-0.581103	0.0341592	1.0096	0.581103	0.0341592
ENSG00000204713	TRIM27	1.15456	-0.510656	0.03418	1.64399	0.510656	0.03418
ENSG00000239306	RBM14	0.809916	-0.554215	0.0342409	1.19193	0.554215	0.0342409
ENSG00000167113	COQ4	0.809916	-0.554215	0.0342409	1.19193	0.554215	0.0342409
ENSG00000111077	TNS2	3.23966	-0.433147	0.0346026	4.35333	0.433147	0.0346026
ENSG00000125450	NUP85	0.827148	-0.553013	0.0346262	1.21604	0.553013	0.0346262
ENSG00000111252	SH2B3	0.999471	-0.528231	0.0346348	1.44207	0.528231	0.0346348
ENSG00000204681	GABBR1	0.706523	-0.570886	0.034693	1.0533	0.570886	0.034693
ENSG00000166289	PLEKHF1	0.706523	-0.579107	0.0347817	1.05933	0.579107	0.0347817
ENSG00000197283	SYNGAP1	0.844381	-0.550106	0.0347817	1.23864	0.550106	0.0347817
ENSG00000162714	ZNF496	0.921926	-0.539108	0.0347817	1.34111	0.539108	0.0347817
ENSG00000198585	NUDT16	1.14595	-0.509443	0.0347817	1.63043	0.509443	0.0347817
ENSG00000095564	BTAF1	1.22349	-0.50602	0.0347817	1.73591	0.50602	0.0347817
ENSG00000177989	ODF3B	1.0167	-0.562793	0.0348419	1.50234	0.562793	0.0348419
ENSG00000168944	CEP120	0.740987	-0.565498	0.0353025	1.10001	0.565498	0.0353025
ENSG00000197329	PELI1	0.680674	-0.580054	0.0356213	1.02165	0.580054	0.0356213
ENSG00000172716	SLFN11	1.16318	-0.503967	0.036393	1.64851	0.503967	0.036393
ENSG00000121858	TNFSF10	1.50782	-0.480298	0.0367672	2.09906	0.480298	0.0367672
ENSG00000184863	RBM33	2.49006	-0.4428	0.0368426	3.37085	0.4428	0.0368426
ENSG00000170832	USP32	0.896077	-0.532013	0.0369315	1.29741	0.532013	0.0369315
ENSG00000130159	ECSIT	1.13733	-0.505521	0.0371466	1.61385	0.505521	0.0371466
ENSG00000181722	ZBTB20	1.49921	-0.477089	0.0372688	2.08249	0.477089	0.0372688
ENSG00000106665	CLIP2	1.04255	-0.516718	0.0375334	1.4918	0.516718	0.0375334
ENSG00000147162	OGT	1.3355	-0.490083	0.0375334	1.87303	0.490083	0.0375334
ENSG00000132640	BTBD3	0.740987	-0.561546	0.0375817	1.097	0.561546	0.0375817
ENSG00000105819	PMPCB	1.5509	-0.475659	0.0375922	2.1518	0.475659	0.0375922
ENSG00000198625	MDM4	2.10234	-0.450619	0.0375922	2.86304	0.450619	0.0375922
ENSG00000101290	CDS2	1.40443	-0.482568	0.0376318	1.95892	0.482568	0.0376318
ENSG00000166341	DCHS1	1.0167	-0.514282	0.0380163	1.45262	0.514282	0.0380163
ENSG00000173273	TNKS	0.904693	-0.531665	0.0382627	1.30946	0.531665	0.0382627
ENSG00000145349	CAMK2D	0.844381	-0.536014	0.0385018	1.22659	0.536014	0.0385018
ENSG00000161642	ZNF385A	0.844381	-0.537783	0.0386312	1.22809	0.537783	0.0386312
ENSG00000176915	ANKLE2	1.13733	-0.501478	0.0388621	1.60933	0.501478	0.0388621
ENSG00000117139	KDM5B	0.68929	-0.564255	0.0389282	1.02316	0.564255	0.0389282
ENSG00000153774	CFDP1	1.43889	-0.477436	0.039333	1.99961	0.477436	0.039333
ENSG00000105974	CAV1	14.7767	-0.390464	0.0394456	19.2427	0.390464	0.0394456
ENSG00000163848	ZNF148	0.715139	-0.553608	0.0405826	1.0533	0.553608	0.0405826
ENSG00000170545	SMAGP	0.697906	-0.561329	0.0405834	1.03371	0.561329	0.0405834
ENSG00000114120	SLC25A36	0.715139	-0.555668	0.0407283	1.0548	0.555668	0.0407283
ENSG00000089916	GPATCH2L	0.827148	-0.535046	0.0407569	1.20097	0.535046	0.0407569
ENSG00000130881	LRP3	0.697906	-0.563427	0.0407778	1.03522	0.563427	0.0407778
ENSG00000165914	TTC7B	0.784068	-0.542905	0.0416528	1.14522	0.542905	0.0416528
ENSG00000131748	STARD3	1.12871	-0.497444	0.041737	1.59276	0.497444	0.041737
ENSG00000100614	PPM1A	0.904693	-0.520011	0.0425497	1.29892	0.520011	0.0425497
ENSG00000171488	LRRC8C	0.921926	-0.517904	0.0426991	1.32152	0.517904	0.0426991
ENSG00000149541	B3GAT3	0.715139	-0.570002	0.0430719	1.06535	0.570002	0.0430719
ENSG00000213923	CSNK1E	1.31827	-0.477041	0.0440045	1.83235	0.477041	0.0440045
ENSG00000100600	LGMN	2.19711	-0.44089	0.04437	2.97154	0.44089	0.04437
ENSG00000127947	PTPN12	1.43028	-0.465259	0.0446789	1.97098	0.465259	0.0446789
ENSG00000063046	EIF4B	1.44751	-0.465612	0.0448287	1.99509	0.465612	0.0448287
ENSG00000178607	ERN1	0.758219	-0.538617	0.0450088	1.10453	0.538617	0.0450088
ENSG00000114779	ABHD14B	0.775452	-0.535742	0.0451893	1.12713	0.535742	0.0451893
ENSG00000147044	CASK	1.18041	-0.482905	0.0455177	1.64851	0.482905	0.0455177
ENSG00000135049	AGTPBP1	0.827148	-0.525979	0.0455768	1.19344	0.525979	0.0455768
ENSG00000145990	GFOD1	0.878845	-0.515573	0.0456796	1.25823	0.515573	0.0456796
ENSG00000064666	CNN2	4.12713	-0.402406	0.0459921	5.42622	0.402406	0.0459921
ENSG00000130203	APOE	4.04096	-0.537433	0.0463547	5.83458	0.537433	0.0463547
ENSG00000127951	FGL2	1.91278	-0.461171	0.0467202	2.62496	0.461171	0.0467202
ENSG00000168487	BMP1	1.49059	-0.456912	0.0473277	2.0418	0.456912	0.0473277
ENSG00000139722	VPS37B	1.11148	-0.484971	0.047487	1.55508	0.484971	0.047487
ENSG00000135090	TAOK3	0.784068	-0.550468	0.0475225	1.15124	0.550468	0.0475225
ENSG00000085491	SLC25A24	1.21487	-0.502314	0.0482135	1.71933	0.502314	0.0482135
ENSG00000068745	IP6K2	0.91331	-0.506464	0.0483748	1.29892	0.506464	0.0483748
ENSG00000168758	SEMA4C	1.20626	-0.475401	0.0485681	1.67563	0.475401	0.0485681
ENSG00000171862	PTEN	0.784068	-0.521899	0.0490624	1.12864	0.521899	0.0490624
ENSG00000159314	ARHGAP27	0.95639	-0.496324	0.0494619	1.35015	0.496324	0.0494619
ENSG00000090372	STRN4	0.904693	-0.504886	0.0495347	1.28535	0.504886	0.0495347
ENSG00000168310	IRF2	1.21487	-0.47425	0.0497352	1.68618	0.47425	0.0497352
ENSG00000157800	SLC37A3	0.775452	-0.531884	0.0501649	1.12412	0.531884	0.0501649
ENSG00000134744	TUT4	0.758219	-0.524792	0.0504051	1.09398	0.524792	0.0504051
ENSG00000280789	PAGR1	1.82662	-0.43508	0.0505252	2.46222	0.43508	0.0505252
ENSG00000183722	LHFPL6	5.27307	-0.396733	0.0506141	6.90294	0.396733	0.0506141
ENSG00000102901	CENPT	1.10286	-0.480667	0.050858	1.53851	0.480667	0.050858
ENSG00000196843	ARID5A	1.17179	-0.476167	0.0509248	1.62892	0.476167	0.0509248
ENSG00000100227	POLDIP3	1.63706	-0.444762	0.0515243	2.22262	0.444762	0.0515243
ENSG00000183011	NAA38	1.85247	-0.435055	0.0515243	2.49687	0.435055	0.0515243
ENSG00000204304	PBX2	2.47283	-0.41424	0.0517291	3.28195	0.41424	0.0517291
ENSG00000122591	FAM126A	1.08563	-0.477573	0.0531892	1.51138	0.477573	0.0531892
ENSG00000116497	S100PBP	0.706523	-0.529066	0.0532266	1.02316	0.529066	0.0532266
ENSG00000073050	XRCC1	0.930542	-0.493059	0.0533755	1.31097	0.493059	0.0533755
ENSG00000119147	ECRG4	1.34412	-0.505015	0.0534649	1.90468	0.505015	0.0534649
ENSG00000156650	KAT6B	0.878845	-0.501701	0.0536178	1.24618	0.501701	0.0536178
ENSG00000066027	PPP2R5A	1.16318	-0.469298	0.0541873	1.60933	0.469298	0.0541873
ENSG00000135999	EPC2	1.14595	-0.471652	0.0543458	1.58823	0.471652	0.0543458
ENSG00000139163	ETNK1	1.09425	-0.474854	0.0543977	1.52043	0.474854	0.0543977
ENSG00000071051	NCK2	1.50782	-0.443612	0.054524	2.04632	0.443612	0.054524
ENSG00000104131	EIF3J	0.8013	-0.532582	0.0545292	1.16179	0.532582	0.0545292
ENSG00000169554	ZEB2	4.68717	-0.381882	0.0546818	6.07417	0.381882	0.0546818
ENSG00000101596	SMCHD1	1.00809	-0.483977	0.0547541	1.41042	0.483977	0.0547541
ENSG00000063322	MED29	0.732371	-0.52172	0.0549684	1.0548	0.52172	0.0549684
ENSG00000121774	KHDRBS1	1.40443	-0.451179	0.0553662	1.91673	0.451179	0.0553662
ENSG00000157350	ST3GAL2	1.3355	-0.452486	0.0554219	1.82481	0.452486	0.0554219
ENSG00000134532	SOX5	1.1201	-0.47112	0.0555835	1.55207	0.47112	0.0555835
ENSG00000111731	C2CD5	0.878845	-0.496464	0.0565242	1.24166	0.496464	0.0565242
ENSG00000189060	H1F0	1.22349	-0.458964	0.0574329	1.68015	0.458964	0.0574329
ENSG00000176248	ANAPC2	0.887461	-0.489503	0.0577133	1.24768	0.489503	0.0577133
ENSG00000179583	CIITA	0.852997	-0.494714	0.0578605	1.20398	0.494714	0.0578605
ENSG00000164615	CAMLG	1.43028	-0.441927	0.0579943	1.93933	0.441927	0.0579943
ENSG00000167904	TMEM68	0.835764	-0.505713	0.0582969	1.18892	0.505713	0.0582969
ENSG00000100345	MYH9	6.8929	-0.371637	0.0584807	8.86488	0.371637	0.0584807
ENSG00000071575	TRIB2	1.46474	-0.694329	0.0589843	2.36578	0.694329	0.0589843
ENSG00000163697	APBB2	1.80939	-0.423769	0.0592422	2.42002	0.423769	0.0592422
ENSG00000119906	SLF2	0.792684	-0.50052	0.0597036	1.12412	0.50052	0.0597036
ENSG00000146278	PNRC1	5.54879	-0.400859	0.0599111	7.28418	0.400859	0.0599111
ENSG00000125952	MAX	1.3355	-0.445326	0.0599359	1.81577	0.445326	0.0599359
ENSG00000164346	NSA2	0.999471	-0.483884	0.0602216	1.39837	0.483884	0.0602216
ENSG00000173482	PTPRM	2.3522	-0.405111	0.0608346	3.10263	0.405111	0.0608346
ENSG00000162585	FAAP20	1.23211	-0.451494	0.0608927	1.68317	0.451494	0.0608927
ENSG00000095059	DHPS	0.870229	-0.487625	0.0609806	1.22207	0.487625	0.0609806
ENSG00000159658	EFCAB14	2.11095	-0.410181	0.0610044	2.79523	0.410181	0.0610044
ENSG00000110852	CLEC2B	1.30965	-0.44678	0.0614317	1.78262	0.44678	0.0614317
ENSG00000080345	RIF1	0.784068	-0.500583	0.0614725	1.11207	0.500583	0.0614725
ENSG00000078699	CBFA2T2	0.766835	-0.502707	0.0615039	1.08946	0.502707	0.0615039
ENSG00000152284	TCF7L1	1.64568	-0.427421	0.0615039	2.20756	0.427421	0.0615039
ENSG00000265972	TXNIP	7.2634	-0.372831	0.063048	9.34858	0.372831	0.063048
ENSG00000109920	FNBP4	0.809916	-0.494714	0.0630672	1.14371	0.494714	0.0630672
ENSG00000215788	TNFRSF25	1.00809	-0.590782	0.063951	1.51892	0.590782	0.063951
ENSG00000154133	ROBO4	2.20573	-0.401979	0.063951	2.90373	0.401979	0.063951
ENSG00000172349	IL16	0.809916	-0.513573	0.0639744	1.15878	0.513573	0.0639744
ENSG00000113658	SMAD5	0.818532	-0.487181	0.0642321	1.14974	0.487181	0.0642321
ENSG00000116918	TSNAX	0.8013	-0.490872	0.0645139	1.12864	0.490872	0.0645139
ENSG00000126261	UBA2	0.965006	-0.470575	0.0647	1.3381	0.470575	0.0647
ENSG00000143486	EIF2D	0.784068	-0.494714	0.0648376	1.10754	0.494714	0.0648376
ENSG00000217555	CKLF	0.91331	-0.477761	0.0655796	1.2733	0.477761	0.0655796
ENSG00000104517	UBR5	1.08563	-0.454397	0.0662783	1.48727	0.454397	0.0662783
ENSG00000011638	TMEM159	1.40443	-0.432931	0.0663464	1.89262	0.432931	0.0663464
ENSG00000108799	EZH1	1.29242	-0.438704	0.0664299	1.74947	0.438704	0.0664299
ENSG00000183160	TMEM119	1.74046	-0.417156	0.0669269	2.31756	0.417156	0.0669269
ENSG00000071967	CYBRD1	2.49006	-0.41481	0.0669955	3.30606	0.41481	0.0669955
ENSG00000073921	PICALM	2.68823	-0.388331	0.0672891	3.50346	0.388331	0.0672891
ENSG00000143751	SDE2	0.775452	-0.652256	0.0676501	1.22207	0.652256	0.0676501
ENSG00000160813	PPP1R35	0.852997	-0.478392	0.0676618	1.19042	0.478392	0.0676618
ENSG00000010327	STAB1	2.01617	-0.402014	0.0679004	2.65509	0.402014	0.0679004
ENSG00000196323	ZBTB44	0.947774	-0.466827	0.0683104	1.31097	0.466827	0.0683104
ENSG00000119397	CNTRL	1.26657	-0.441344	0.0683885	1.71782	0.441344	0.0683885
ENSG00000171988	JMJD1C	1.9214	-0.406748	0.0683885	2.53907	0.406748	0.0683885
ENSG00000091009	RBM27	0.784068	-0.486852	0.0684874	1.10152	0.486852	0.0684874
ENSG00000177971	IMP3	0.732371	-0.494714	0.0691278	1.03522	0.494714	0.0691278
ENSG00000083844	ZNF264	1.3355	-0.432107	0.0699353	1.7992	0.432107	0.0699353
ENSG00000221983	UBA52	8.07331	-0.343864	0.0707797	10.1834	0.343864	0.0707797
ENSG00000101347	SAMHD1	1.68014	-0.411386	0.0719762	2.22865	0.411386	0.0719762
ENSG00000070018	LRP6	0.930542	-0.464622	0.07217	1.28535	0.464622	0.07217
ENSG00000213626	LBH	2.34359	-0.394187	0.0721928	3.06797	0.394187	0.0721928
ENSG00000132613	MTSS2	2.11957	-0.393404	0.0723102	2.77414	0.393404	0.0723102
ENSG00000189319	FAM53B	0.766835	-0.482641	0.0726865	1.07439	0.482641	0.0726865
ENSG00000152492	CCDC50	3.29998	-0.371231	0.0726865	4.24785	0.371231	0.0726865
ENSG00000118689	FOXO3	2.0851	-0.395656	0.0730051	2.73345	0.395656	0.0730051
ENSG00000141699	RETREG3	0.973622	-0.457864	0.0730172	1.3381	0.457864	0.0730172
ENSG00000198873	GRK5	0.939158	-0.459869	0.0735339	1.29289	0.459869	0.0735339
ENSG00000114166	KAT2B	0.827148	-0.474117	0.0737514	1.15124	0.474117	0.0737514
ENSG00000139641	ESYT1	2.38667	-0.383501	0.0747734	3.10113	0.383501	0.0747734
ENSG00000211592	IGKC	1.20626	-1.68888	0.0749196	3.88771	1.68888	0.0749196
ENSG00000119655	NPC2	2.87779	-0.373484	0.0754167	3.71141	0.373484	0.0754167
ENSG00000142910	TINAGL1	6.24669	-0.34899	0.0758717	7.90953	0.34899	0.0758717
ENSG00000110237	ARHGEF17	4.08404	-0.364897	0.0764149	5.23183	0.364897	0.0764149
ENSG00000011600	TYROBP	0.818532	-0.489068	0.0764304	1.15124	0.489068	0.0764304
ENSG00000187742	SECISBP2	0.921926	-0.454072	0.0771967	1.26426	0.454072	0.0771967
ENSG00000100596	SPTLC2	1.15456	-0.431919	0.0771967	1.55659	0.431919	0.0771967
ENSG00000131634	TMEM204	1.43028	-0.414791	0.0772854	1.90317	0.414791	0.0772854
ENSG00000104731	KLHDC4	1.05978	-0.439875	0.0777522	1.43755	0.439875	0.0777522
ENSG00000156273	BACH1	1.27519	-0.424022	0.0777522	1.70878	0.424022	0.0777522
ENSG00000173334	TRIB1	0.930542	-0.457849	0.078169	1.27933	0.457849	0.078169
ENSG00000120071	KANSL1	1.44751	-0.42251	0.078329	1.93632	0.42251	0.078329
ENSG00000174953	DHX36	1.00809	-0.444961	0.0791085	1.37275	0.444961	0.0791085
ENSG00000186908	ZDHHC17	0.852997	-0.465568	0.0792566	1.17987	0.465568	0.0792566
ENSG00000211895	IGHA1	0.15509	-2.71439	0.0793691	1.06535	2.71439	0.0793691
ENSG00000089159	PXN	3.14489	-0.364338	0.0798785	4.02935	0.364338	0.0798785
ENSG00000105939	ZC3HAV1	1.17179	-0.428728	0.0800822	1.57618	0.428728	0.0800822
ENSG00000160131	VMA21	0.766835	-0.470467	0.0808976	1.06535	0.470467	0.0808976
ENSG00000064393	HIPK2	0.861613	-0.460384	0.0809346	1.18741	0.460384	0.0809346
ENSG00000085832	EPS15	2.27466	-0.379294	0.0813903	2.94743	0.379294	0.0813903
ENSG00000131828	PDHA1	1.43889	-0.410736	0.0815058	1.9092	0.410736	0.0815058
ENSG00000133056	PIK3C2B	0.809916	-0.464018	0.0822709	1.1196	0.464018	0.0822709
ENSG00000157873	TNFRSF14	1.85247	-0.390879	0.0823819	2.42153	0.390879	0.0823819
ENSG00000126005	MMP24OS	1.95586	-0.386338	0.0823819	2.54811	0.386338	0.0823819
ENSG00000074219	TEAD2	0.758219	-0.46813	0.0835442	1.05179	0.46813	0.0835442
ENSG00000181090	EHMT1	2.1368	-0.380986	0.0843281	2.77263	0.380986	0.0843281
ENSG00000137497	NUMA1	2.67962	-0.368553	0.084481	3.44469	0.368553	0.084481
ENSG00000073417	PDE8A	1.0167	-0.437524	0.0845013	1.37727	0.437524	0.0845013
ENSG00000112406	HECA	0.999471	-0.439733	0.0851726	1.35618	0.439733	0.0851726
ENSG00000167716	WDR81	0.766835	-0.464341	0.0855499	1.06083	0.464341	0.0855499
ENSG00000185453	ZSWIM9	1.02532	-0.436447	0.0863985	1.38782	0.436447	0.0863985
ENSG00000142279	WTIP	2.01617	-0.379749	0.0868053	2.61441	0.379749	0.0868053
ENSG00000196954	CASP4	0.947774	-0.44345	0.0868331	1.28988	0.44345	0.0868331
ENSG00000141068	KSR1	0.990855	-0.434395	0.0869391	1.3396	0.434395	0.0869391
ENSG00000135390	ATP5MC2	2.80024	-0.362126	0.0873997	3.58332	0.362126	0.0873997
ENSG00000112096	SOD2	2.80886	-0.361341	0.0882921	3.59236	0.361341	0.0882921
ENSG00000137713	PPP2R1B	0.95639	-0.437229	0.0883067	1.2959	0.437229	0.0883067
ENSG00000100485	SOS2	0.939158	-0.442975	0.0885252	1.27782	0.442975	0.0885252
ENSG00000111885	MAN1A1	1.80077	-0.385948	0.0886276	2.34619	0.385948	0.0886276
ENSG00000115866	DARS	1.0167	-0.434368	0.088658	1.37426	0.434368	0.088658
ENSG00000168404	MLKL	0.844381	-0.44844	0.0900071	1.15426	0.44844	0.0900071
ENSG00000140497	SCAMP2	0.784068	-0.458992	0.0900376	1.08042	0.458992	0.0900376
ENSG00000168298	HIST1H1E	1.75769	-0.38414	0.0910256	2.28742	0.38414	0.0910256
ENSG00000085982	USP40	0.732371	-0.460767	0.0915083	1.01111	0.460767	0.0915083
ENSG00000121879	PIK3CA	0.792684	-0.451411	0.0917432	1.08645	0.451411	0.0917432
ENSG00000116679	IVNS1ABP	0.792684	-0.451411	0.0917432	1.08645	0.451411	0.0917432
ENSG00000113240	CLK4	0.835764	-0.446059	0.0925368	1.1407	0.446059	0.0925368
ENSG00000122482	ZNF644	1.79215	-0.382613	0.0927984	2.32961	0.382613	0.0927984
ENSG00000127483	HP1BP3	1.0684	-0.419194	0.094293	1.42851	0.419194	0.094293
ENSG00000163602	RYBP	1.00809	-0.424249	0.0945338	1.35316	0.424249	0.0945338
ENSG00000173473	SMARCC1	1.30104	-0.400339	0.0946871	1.71481	0.400339	0.0946871
ENSG00000088448	ANKRD10	2.41252	-0.361696	0.0948245	3.08756	0.361696	0.0948245
ENSG00000204084	INPP5B	1.18041	-0.409944	0.0958452	1.56714	0.409944	0.0958452
ENSG00000196159	FAT4	1.24934	-0.401605	0.0966055	1.64851	0.401605	0.0966055
ENSG00000180357	ZNF609	1.48197	-0.389882	0.0966678	1.93783	0.389882	0.0966678
ENSG00000139631	CSAD	1.39581	-0.396285	0.0967469	1.83385	0.396285	0.0967469
ENSG00000104756	KCTD9	0.896077	-0.433314	0.0969143	1.21152	0.433314	0.0969143
ENSG00000174348	PODN	5.36785	-0.348863	0.0969999	6.79746	0.348863	0.0969999
ENSG00000183864	TOB2	1.08563	-0.41292	0.0974526	1.44508	0.41292	0.0974526
ENSG00000071205	ARHGAP10	1.23211	-0.404274	0.0976459	1.62892	0.404274	0.0976459
ENSG00000173575	CHD2	1.17179	-0.417662	0.0979377	1.56412	0.417662	0.0979377
ENSG00000091986	CCDC80	7.17723	-0.372247	0.098027	9.23406	0.372247	0.098027
ENSG00000148719	DNAJB12	0.818532	-0.443082	0.0981887	1.11508	0.443082	0.0981887
ENSG00000128487	SPECC1	1.34412	-0.39731	0.09875	1.76755	0.39731	0.09875
ENSG00000147679	UTP23	0.8013	-0.445937	0.0990569	1.09398	0.445937	0.0990569
ENSG00000168394	TAP1	1.58537	-0.38224	0.0991774	2.06139	0.38224	0.0991774
ENSG00000115944	COX7A2L	1.55952	-0.38031	0.102017	2.02523	0.38031	0.102017
ENSG00000148516	ZEB1	1.6026	-0.386612	0.102377	2.09002	0.386612	0.102377
ENSG00000105778	AVL9	0.835764	-0.434593	0.102429	1.13165	0.434593	0.102429
ENSG00000119707	RBM25	1.22349	-0.396889	0.103634	1.60933	0.396889	0.103634
ENSG00000215021	PHB2	1.40443	-0.38509	0.104974	1.83084	0.38509	0.104974
ENSG00000102755	FLT1	1.27519	-0.39189	0.105153	1.67111	0.39189	0.105153
ENSG00000130830	MPP1	0.827148	-0.43396	0.105604	1.1196	0.43396	0.105604
ENSG00000182606	TRAK1	2.02479	-0.361941	0.105605	2.59331	0.361941	0.105605
ENSG00000100650	SRSF5	2.16265	-0.35585	0.105803	2.75756	0.35585	0.105803
ENSG00000130816	DNMT1	0.749603	-0.440424	0.107024	1.02015	0.440424	0.107024
ENSG00000167371	PRRT2	1.19764	-0.394719	0.107024	1.57317	0.394719	0.107024
ENSG00000164828	SUN1	1.68014	-0.371858	0.107175	2.16838	0.371858	0.107175
ENSG00000117505	DR1	1.15456	-0.400892	0.107432	1.52344	0.400892	0.107432
ENSG00000018510	AGPS	0.809916	-0.434634	0.107604	1.097	0.434634	0.107604
ENSG00000160783	PMF1	0.835764	-0.428826	0.107625	1.12713	0.428826	0.107625
ENSG00000064205	CCN5	3.29136	-0.383156	0.108164	4.27196	0.383156	0.108164
ENSG00000060491	OGFR	0.878845	-0.426599	0.108379	1.18289	0.426599	0.108379
ENSG00000110931	CAMKK2	1.89555	-0.361448	0.109021	2.42756	0.361448	0.109021
ENSG00000101017	CD40	0.861613	-0.42709	0.109238	1.16029	0.42709	0.109238
ENSG00000068697	LAPTM4A	2.671	-0.343227	0.109982	3.37387	0.343227	0.109982
ENSG00000104823	ECH1	2.37805	-0.347478	0.110017	3.01373	0.347478	0.110017
ENSG00000085719	CPNE3	0.930542	-0.41478	0.110057	1.24166	0.41478	0.110057
ENSG00000169926	KLF13	1.56814	-0.372405	0.110197	2.02523	0.372405	0.110197
ENSG00000118007	STAG1	1.79215	-0.36384	0.110239	2.29947	0.36384	0.110239
ENSG00000176209	SMIM19	0.740987	-0.439788	0.110492	1.00809	0.439788	0.110492
ENSG00000188994	ZNF292	1.2838	-0.384837	0.110633	1.67413	0.384837	0.110633
ENSG00000135823	STX6	0.91331	-0.418583	0.111364	1.22207	0.418583	0.111364
ENSG00000174718	RESF1	1.19764	-0.393337	0.111549	1.57166	0.393337	0.111549
ENSG00000093167	LRRFIP2	1.46474	-0.377214	0.111622	1.89865	0.377214	0.111622
ENSG00000108001	EBF3	0.982239	-0.409112	0.112127	1.30494	0.409112	0.112127
ENSG00000051523	CYBA	1.24934	-0.385707	0.112578	1.63043	0.385707	0.112578
ENSG00000100425	BRD1	1.88693	-0.357211	0.113957	2.40948	0.357211	0.113957
ENSG00000175029	CTBP2	1.49921	-0.3733	0.113971	1.93783	0.3733	0.113971
ENSG00000134072	CAMK1	1.03394	-0.4024	0.113974	1.36673	0.4024	0.113974
ENSG00000204371	EHMT2	0.818532	-0.427421	0.114791	1.10302	0.427421	0.114791
ENSG00000142039	CCDC97	0.930542	-0.409525	0.115089	1.23714	0.409525	0.115089
ENSG00000148824	MTG1	1.0167	-0.404028	0.11509	1.34563	0.404028	0.11509
ENSG00000105538	RASIP1	1.49059	-0.370314	0.115661	1.92276	0.370314	0.115661
ENSG00000162104	ADCY9	0.758219	-0.434723	0.115787	1.02768	0.434723	0.115787
ENSG00000104714	ERICH1	1.3355	-0.37673	0.115974	1.73139	0.37673	0.115974
ENSG00000115020	PIKFYVE	0.740987	-0.433314	0.116505	1.00357	0.433314	0.116505
ENSG00000247596	TWF2	1.54229	-0.366996	0.116535	1.98454	0.366996	0.116535
ENSG00000168899	VAMP5	1.88693	-0.354503	0.116794	2.40495	0.354503	0.116794
ENSG00000133835	HSD17B4	1.02532	-0.401605	0.116941	1.35467	0.401605	0.116941
ENSG00000100239	PPP6R2	0.852997	-0.415008	0.117336	1.13919	0.415008	0.117336
ENSG00000262919	CCNQ	0.870229	-0.416614	0.118119	1.1633	0.416614	0.118119
ENSG00000119865	CNRIP1	1.30965	-0.376878	0.119833	1.69824	0.376878	0.119833
ENSG00000217128	FNIP1	1.19764	-0.38224	0.119911	1.5596	0.38224	0.119911
ENSG00000183386	FHL3	0.775452	-0.423631	0.120101	1.04275	0.423631	0.120101
ENSG00000130723	PRRC2B	1.58537	-0.364212	0.120163	2.03577	0.364212	0.120163
ENSG00000171681	ATF7IP	1.15456	-0.385125	0.120345	1.50686	0.385125	0.120345
ENSG00000135317	SNX14	0.887461	-0.407143	0.120464	1.17837	0.407143	0.120464
ENSG00000166377	ATP9B	0.999471	-0.397489	0.12091	1.317	0.397489	0.12091
ENSG00000169093	ASMTL	1.0684	-0.416151	0.120931	1.42549	0.416151	0.120931
ENSG00000180964	TCEAL8	1.31827	-0.376404	0.12157	1.70878	0.376404	0.12157
ENSG00000100647	SUSD6	1.20626	-0.381686	0.121787	1.57015	0.381686	0.121787
ENSG00000158711	ELK4	1.30104	-0.373491	0.122187	1.68317	0.373491	0.122187
ENSG00000145715	RASA1	0.939158	-0.399855	0.12222	1.24015	0.399855	0.12222
ENSG00000152127	MGAT5	0.784068	-0.418236	0.122236	1.05028	0.418236	0.122236
ENSG00000064419	TNPO3	0.784068	-0.420301	0.122522	1.05179	0.420301	0.122522
ENSG00000154065	ANKRD29	1.21487	-0.396176	0.12301	1.59728	0.396176	0.12301
ENSG00000121064	SCPEP1	1.14595	-0.384275	0.123601	1.49481	0.384275	0.123601
ENSG00000148400	NOTCH1	2.34359	-0.33491	0.12768	2.94441	0.33491	0.12768
ENSG00000144824	PHLDB2	3.16212	-0.322092	0.127897	3.93442	0.322092	0.127897
ENSG00000198840	MT-ND3	44.2007	-0.303996	0.128533	54.1929	0.303996	0.128533
ENSG00000110651	CD81	2.49868	-0.337054	0.128583	3.14332	0.337054	0.128583
ENSG00000232388	SMIM26	1.03394	-0.384815	0.12908	1.35015	0.384815	0.12908
ENSG00000188647	PTAR1	1.03394	-0.384815	0.12908	1.35015	0.384815	0.12908
ENSG00000187498	COL4A1	34.8953	-0.343097	0.130215	43.9612	0.343097	0.130215
ENSG00000185989	RASA3	0.878845	-0.398801	0.130465	1.16029	0.398801	0.130465
ENSG00000084754	HADHA	1.27519	-0.366981	0.131226	1.64248	0.366981	0.131226
ENSG00000132424	PNISR	1.54229	-0.354905	0.132905	1.96796	0.354905	0.132905
ENSG00000197081	IGF2R	1.59398	-0.350018	0.133207	2.02673	0.350018	0.133207
ENSG00000166963	MAP1A	1.1201	-0.377171	0.133337	1.45412	0.377171	0.133337
ENSG00000198695	MT-ND6	48.638	-0.298085	0.133411	59.3885	0.298085	0.133411
ENSG00000239900	ADSL	0.775452	-0.411086	0.133473	1.03371	0.411086	0.133473
ENSG00000183978	COA3	0.844381	-0.400633	0.13352	1.11659	0.400633	0.13352
ENSG00000129187	DCTD	1.22349	-0.368266	0.135456	1.57769	0.368266	0.135456
ENSG00000161618	ALDH16A1	0.947774	-0.386799	0.136737	1.24015	0.386799	0.136737
ENSG00000141504	SAT2	1.37858	-0.35609	0.137669	1.76152	0.35609	0.137669
ENSG00000241370	RPP21	0.835764	-0.397674	0.137692	1.10302	0.397674	0.137692
ENSG00000141564	RPTOR	0.766835	-0.408003	0.137866	1.02015	0.408003	0.137866
ENSG00000116584	ARHGEF2	2.62792	-0.320806	0.138281	3.26839	0.320806	0.138281
ENSG00000185619	PCGF3	1.52505	-0.351017	0.138404	1.94084	0.351017	0.138404
ENSG00000178921	PFAS	0.758219	-0.415586	0.138705	1.01412	0.415586	0.138705
ENSG00000119729	RHOQ	0.861613	-0.396836	0.138913	1.13618	0.396836	0.138913
ENSG00000157778	PSMG3	0.887461	-0.390464	0.139232	1.16481	0.390464	0.139232
ENSG00000111737	RAB35	1.24072	-0.366014	0.139499	1.59728	0.366014	0.139499
ENSG00000148841	ITPRIP	0.818532	-0.3996	0.139671	1.08193	0.3996	0.139671
ENSG00000117713	ARID1A	1.61122	-0.34633	0.140893	2.04331	0.34633	0.140893
ENSG00000127838	PNKD	0.896077	-0.389648	0.141891	1.17535	0.389648	0.141891
ENSG00000099977	DDT	1.20626	-0.363592	0.14192	1.55056	0.363592	0.14192
ENSG00000038382	TRIO	1.61983	-0.342923	0.14192	2.04933	0.342923	0.14192
ENSG00000141098	GFOD2	1.04255	-0.376154	0.143071	1.35316	0.376154	0.143071
ENSG00000146729	NIPSNAP2	0.784068	-0.401605	0.14312	1.03823	0.401605	0.14312
ENSG00000164985	PSIP1	0.973622	-0.377786	0.143129	1.26577	0.377786	0.143129
ENSG00000108840	HDAC5	1.09425	-0.371231	0.143842	1.41495	0.371231	0.143842
ENSG00000136381	IREB2	0.930542	-0.381166	0.144287	1.21303	0.381166	0.144287
ENSG00000106049	HIBADH	0.835764	-0.393732	0.144562	1.10001	0.393732	0.144562
ENSG00000104765	BNIP3L	1.78354	-0.336339	0.144562	2.24523	0.336339	0.144562
ENSG00000125835	SNRPB	1.29242	-0.356972	0.144877	1.65303	0.356972	0.144877
ENSG00000066427	ATXN3	0.930542	-0.384741	0.144917	1.21604	0.384741	0.144917
ENSG00000092621	PHGDH	0.672058	-0.593946	0.145865	1.01864	0.593946	0.145865
ENSG00000133316	WDR74	0.887461	-0.386732	0.146017	1.16179	0.386732	0.146017
ENSG00000104946	TBC1D17	1.12871	-0.367692	0.146772	1.45563	0.367692	0.146772
ENSG00000166025	AMOTL1	1.62845	-0.338487	0.147891	2.05386	0.338487	0.147891
ENSG00000171056	SOX7	0.775452	-0.400548	0.148283	1.02617	0.400548	0.148283
ENSG00000116171	SCP2	2.49868	-0.314059	0.149587	3.09359	0.314059	0.149587
ENSG00000135945	REV1	1.48197	-0.402161	0.150188	1.9544	0.402161	0.150188
ENSG00000171444	MCC	0.8013	-0.391337	0.150188	1.0533	0.391337	0.150188
ENSG00000090971	NAT14	0.818532	-0.395581	0.152299	1.07891	0.395581	0.152299
ENSG00000188021	UBQLN2	0.766835	-0.395179	0.152562	1.01111	0.395179	0.152562
ENSG00000185127	C6orf120	0.792684	-0.392267	0.153364	1.04275	0.392267	0.153364
ENSG00000140153	WDR20	0.818532	-0.38751	0.153854	1.07289	0.38751	0.153854
ENSG00000126698	DNAJC8	1.16318	-0.357078	0.154498	1.48878	0.357078	0.154498
ENSG00000198900	TOP1	1.18903	-0.354484	0.154627	1.51892	0.354484	0.154627
ENSG00000124749	COL21A1	1.1201	-0.356109	0.155957	1.43303	0.356109	0.155957
ENSG00000198176	TFDP1	0.758219	-0.520818	0.156074	1.09097	0.520818	0.156074
ENSG00000140044	JDP2	2.05925	-0.319143	0.156074	2.56016	0.319143	0.156074
ENSG00000187609	EXD3	0.904693	-0.481039	0.156411	1.26426	0.481039	0.156411
ENSG00000011422	PLAUR	0.827148	-0.384649	0.156812	1.08193	0.384649	0.156812
ENSG00000066739	ATG2B	0.827148	-0.384649	0.156812	1.08193	0.384649	0.156812
ENSG00000165637	VDAC2	0.835764	-0.38383	0.159908	1.09248	0.38383	0.159908
ENSG00000119408	NEK6	1.26657	-0.426091	0.160335	1.69974	0.426091	0.160335
ENSG00000055609	KMT2C	2.04202	-0.316716	0.161483	2.53455	0.316716	0.161483
ENSG00000049239	H6PD	1.04255	-0.361639	0.162371	1.3396	0.361639	0.162371
ENSG00000112679	DUSP22	1.61122	-0.328143	0.163351	2.01769	0.328143	0.163351
ENSG00000138668	HNRNPD	1.61122	-0.328143	0.163351	2.01769	0.328143	0.163351
ENSG00000152484	USP12	1.40443	-0.341733	0.163486	1.77659	0.341733	0.163486
ENSG00000126870	WDR60	0.973622	-0.365728	0.163891	1.25522	0.365728	0.163891
ENSG00000120910	PPP3CC	0.827148	-0.376601	0.16425	1.0759	0.376601	0.16425
ENSG00000058063	ATP11B	0.999471	-0.36413	0.16425	1.28686	0.36413	0.16425
ENSG00000138095	LRPPRC	1.43889	-0.333618	0.1649	1.80974	0.333618	0.1649
ENSG00000185262	UBALD2	0.852997	-0.376379	0.164948	1.10905	0.376379	0.164948
ENSG00000159674	SPON2	3.67047	-0.301104	0.165511	4.4995	0.301104	0.165511
ENSG00000167548	KMT2D	1.78354	-0.319795	0.165857	2.21961	0.319795	0.165857
ENSG00000213619	NDUFS3	0.982239	-0.361751	0.165905	1.26275	0.361751	0.165905
ENSG00000109099	PMP22	4.04958	-0.287556	0.166356	4.9169	0.287556	0.166356
ENSG00000198899	MT-ATP6	56.4012	-0.272942	0.169387	67.6763	0.272942	0.169387
ENSG00000074054	CLASP1	0.818532	-0.375318	0.169392	1.06385	0.375318	0.169392
ENSG00000127837	AAMP	1.88693	-0.314197	0.169834	2.33865	0.314197	0.169834
ENSG00000115129	TP53I3	0.947774	-0.360294	0.170245	1.21755	0.360294	0.170245
ENSG00000168264	IRF2BP2	2.05064	-0.309809	0.170485	2.53304	0.309809	0.170485
ENSG00000204264	PSMB8	2.02479	-0.309908	0.170534	2.50139	0.309908	0.170534
ENSG00000158747	NBL1	4.77333	-0.296115	0.171439	5.82855	0.296115	0.171439
ENSG00000080503	SMARCA2	2.24881	-0.305212	0.172093	2.76811	0.305212	0.172093
ENSG00000100417	PMM1	1.00809	-0.351852	0.172577	1.28686	0.351852	0.172577
ENSG00000123243	ITIH5	1.87832	-0.31145	0.172596	2.32358	0.31145	0.172596
ENSG00000092330	TINF2	1.00809	-0.353538	0.172834	1.28837	0.353538	0.172834
ENSG00000122557	HERPUD2	1.61983	-0.320489	0.174815	2.01769	0.320489	0.174815
ENSG00000115760	BIRC6	1.19764	-0.338411	0.174952	1.51289	0.338411	0.174952
ENSG00000113593	PPWD1	0.887461	-0.360329	0.175021	1.1407	0.360329	0.175021
ENSG00000122884	P4HA1	0.809916	-0.371942	0.175044	1.05028	0.371942	0.175044
ENSG00000005206	SPPL2B	1.0684	-0.345914	0.175189	1.35768	0.345914	0.175189
ENSG00000182150	ERCC6L2	1.0167	-0.349766	0.175242	1.2959	0.349766	0.175242
ENSG00000187954	CYHR1	0.965006	-0.355774	0.175478	1.23563	0.355774	0.175478
ENSG00000124222	STX16	1.49059	-0.325566	0.175607	1.86399	0.325566	0.175607
ENSG00000161904	LEMD2	1.25795	-0.332589	0.176425	1.58221	0.332589	0.176425
ENSG00000171223	JUNB	40.806	-0.264024	0.177542	48.6642	0.264024	0.177542
ENSG00000100288	CHKB	1.18041	-0.340386	0.177557	1.4933	0.340386	0.177557
ENSG00000166886	NAB2	1.36996	-0.327604	0.17806	1.71632	0.327604	0.17806
ENSG00000183172	SMDT1	1.63706	-0.318165	0.178079	2.03577	0.318165	0.178079
ENSG00000164190	NIPBL	1.02532	-0.351036	0.17811	1.30796	0.351036	0.17811
ENSG00000163687	DNASE1L3	1.57675	-0.347278	0.178566	2.00112	0.347278	0.178566
ENSG00000184640	SEPTIN9	3.09319	-0.287107	0.178683	3.75661	0.287107	0.178683
ENSG00000189266	PNRC2	1.45613	-0.323728	0.179305	1.81878	0.323728	0.179305
ENSG00000134748	PRPF38A	0.930542	-0.352239	0.179984	1.18892	0.352239	0.179984
ENSG00000114520	SNX4	0.95639	-0.352695	0.180208	1.22207	0.352695	0.180208
ENSG00000115204	MPV17	1.89555	-0.307654	0.180208	2.33865	0.307654	0.180208
ENSG00000181222	POLR2A	3.27413	-0.284654	0.180208	3.96908	0.284654	0.180208
ENSG00000123131	PRDX4	0.982239	-0.351397	0.180261	1.25371	0.351397	0.180261
ENSG00000100503	NIN	1.68014	-0.31359	0.180545	2.08249	0.31359	0.180545
ENSG00000124228	DDX27	0.939158	-0.349979	0.182348	1.19796	0.349979	0.182348
ENSG00000164944	VIRMA	0.939158	-0.349979	0.182348	1.19796	0.349979	0.182348
ENSG00000182247	UBE2E2	1.0167	-0.346411	0.182348	1.29289	0.346411	0.182348
ENSG00000153922	CHD1	0.784068	-0.365615	0.18264	1.01261	0.365615	0.18264
ENSG00000123146	ADGRE5	1.55952	-0.314472	0.183245	1.93481	0.314472	0.183245
ENSG00000198938	MT-CO3	80.578	-0.260308	0.185657	95.8396	0.260308	0.185657
ENSG00000061273	HDAC7	2.76578	-0.288565	0.186225	3.36332	0.288565	0.186225
ENSG00000171222	SCAND1	1.04255	-0.342054	0.186319	1.32152	0.342054	0.186319
ENSG00000164463	CREBRF	1.90416	-0.302997	0.186319	2.34167	0.302997	0.186319
ENSG00000135404	CD63	9.09002	-0.256467	0.18712	10.7907	0.256467	0.18712
ENSG00000205730	ITPRIPL2	2.20573	-0.295639	0.190478	2.69729	0.295639	0.190478
ENSG00000134086	VHL	1.29242	-0.321052	0.190857	1.61234	0.321052	0.190857
ENSG00000126088	UROD	1.31827	-0.323325	0.191035	1.647	0.323325	0.191035
ENSG00000204130	RUFY2	0.887461	-0.348863	0.191196	1.13165	0.348863	0.191196
ENSG00000172493	AFF1	2.38667	-0.290906	0.191942	2.90825	0.290906	0.191942
ENSG00000139637	C12orf10	1.07702	-0.337613	0.192249	1.3607	0.337613	0.192249
ENSG00000166710	B2M	15.4659	-0.255658	0.193525	18.3431	0.255658	0.193525
ENSG00000106948	AKNA	1.85247	-0.302069	0.193974	2.27687	0.302069	0.193974
ENSG00000130511	SSBP4	0.749603	-0.519098	0.196005	1.07741	0.519098	0.196005
ENSG00000077150	NFKB2	1.48197	-0.495756	0.196932	2.0855	0.495756	0.196932
ENSG00000031081	ARHGAP31	2.05064	-0.294287	0.196967	2.50591	0.294287	0.196967
ENSG00000142173	COL6A2	31.828	-0.255418	0.197902	37.7334	0.255418	0.197902
ENSG00000138735	PDE5A	2.31774	-0.287493	0.198286	2.81784	0.287493	0.198286
ENSG00000008513	ST3GAL1	0.990855	-0.337173	0.198362	1.2522	0.337173	0.198362
ENSG00000198265	HELZ	0.939158	-0.340888	0.199429	1.19042	0.340888	0.199429
ENSG00000214078	CPNE1	2.06787	-0.290909	0.199617	2.52098	0.290909	0.199617
ENSG00000111785	RIC8B	0.91331	-0.341962	0.199711	1.15878	0.341962	0.199711
ENSG00000186001	LRCH3	0.861613	-0.346278	0.2005	1.097	0.346278	0.2005
ENSG00000138688	KIAA1109	0.999471	-0.335156	0.201081	1.26125	0.335156	0.201081
ENSG00000005339	CREBBP	1.61983	-0.303159	0.201507	1.99358	0.303159	0.201507
ENSG00000146083	RNF44	1.13733	-0.325128	0.201723	1.42399	0.325128	0.201723
ENSG00000065308	TRAM2	1.05978	-0.328421	0.202256	1.33056	0.328421	0.202256
ENSG00000089053	ANAPC5	1.54229	-0.304357	0.203134	1.90016	0.304357	0.203134
ENSG00000133687	TMTC1	0.91331	-0.407883	0.204431	1.21303	0.407883	0.204431
ENSG00000115935	WIPF1	2.06787	-0.289184	0.204588	2.51797	0.289184	0.204588
ENSG00000163412	EIF4E3	1.20626	-0.320947	0.204655	1.50536	0.320947	0.204655
ENSG00000157540	DYRK1A	1.78354	-0.29412	0.205165	2.18043	0.29412	0.205165
ENSG00000148180	GSN	34.6196	-0.248045	0.205165	40.833	0.248045	0.205165
ENSG00000104964	TLE5	3.01564	-0.273007	0.20617	3.62702	0.273007	0.20617
ENSG00000130254	SAFB2	1.49921	-0.303246	0.206171	1.84591	0.303246	0.206171
ENSG00000157557	ETS2	2.96395	-0.273715	0.207179	3.56675	0.273715	0.207179
ENSG00000179388	EGR3	2.1368	-0.2896	0.207791	2.60235	0.2896	0.207791
ENSG00000168137	SETD5	2.32635	-0.28293	0.208783	2.81934	0.28293	0.208783
ENSG00000186635	ARAP1	1.86108	-0.29254	0.209518	2.27235	0.29254	0.209518
ENSG00000126216	TUBGCP3	0.999471	-0.329982	0.209702	1.25672	0.329982	0.209702
ENSG00000146576	C7orf26	0.861613	-0.340329	0.210086	1.09248	0.340329	0.210086
ENSG00000038219	BOD1L1	1.63706	-0.29558	0.210768	2.00413	0.29558	0.210768
ENSG00000134717	BTF3L4	1.82662	-0.293334	0.211248	2.23167	0.293334	0.211248
ENSG00000197043	ANXA6	3.51538	-0.265841	0.21252	4.20566	0.265841	0.21252
ENSG00000089057	SLC23A2	1.00809	-0.329748	0.212788	1.26727	0.329748	0.212788
ENSG00000105397	TYK2	1.18041	-0.316927	0.212932	1.46919	0.316927	0.212932
ENSG00000144567	RETREG2	1.15456	-0.315744	0.213146	1.43604	0.315744	0.213146
ENSG00000169957	ZNF768	0.818532	-0.340204	0.214047	1.03823	0.340204	0.214047
ENSG00000090238	YPEL3	2.54176	-0.276074	0.214085	3.06496	0.276074	0.214085
ENSG00000152332	UHMK1	0.844381	-0.343116	0.214105	1.07289	0.343116	0.214105
ENSG00000110395	CBL	0.904693	-0.330943	0.214686	1.13919	0.330943	0.214686
ENSG00000155876	RRAGA	0.990855	-0.326731	0.215648	1.24316	0.326731	0.215648
ENSG00000137486	ARRB1	3.1535	-0.267975	0.215791	3.77921	0.267975	0.215791
ENSG00000162191	UBXN1	1.97309	-0.394058	0.216331	2.58427	0.394058	0.216331
ENSG00000050426	LETMD1	0.620361	-0.764321	0.216543	1.05933	0.764321	0.216543
ENSG00000075391	RASAL2	1.79215	-0.287201	0.218176	2.18043	0.287201	0.218176
ENSG00000182704	TSKU	0.8013	-0.341005	0.218203	1.01713	0.341005	0.218203
ENSG00000144028	SNRNP200	2.78301	-0.269908	0.21825	3.34072	0.269908	0.21825
ENSG00000110107	PRPF19	0.91331	-0.332563	0.218279	1.15124	0.332563	0.218279
ENSG00000128274	A4GALT	1.64568	-0.293456	0.219133	2.01166	0.293456	0.219133
ENSG00000139318	DUSP6	1.14595	-0.315846	0.219331	1.42549	0.315846	0.219331
ENSG00000055147	FAM114A2	0.835764	-0.339436	0.221143	1.05933	0.339436	0.221143
ENSG00000175073	VCPIP1	0.809916	-0.33637	0.221143	1.02467	0.33637	0.221143
ENSG00000167323	STIM1	1.27519	-0.304833	0.22227	1.57317	0.304833	0.22227
ENSG00000072210	ALDH3A2	0.95639	-0.323984	0.22277	1.19796	0.323984	0.22277
ENSG00000109670	FBXW7	1.51644	-0.293895	0.223116	1.85495	0.293895	0.223116
ENSG00000108819	PPP1R9B	2.75716	-0.355018	0.223711	3.51099	0.355018	0.223711
ENSG00000119917	IFIT3	0.827148	-0.337745	0.225463	1.04727	0.337745	0.225463
ENSG00000170873	MTSS1	0.878845	-0.335691	0.22568	1.11056	0.335691	0.22568
ENSG00000167996	FTH1	5.85897	-0.249994	0.225779	6.92705	0.249994	0.225779
ENSG00000213719	CLIC1	2.05064	-0.277719	0.227315	2.47728	0.277719	0.227315
ENSG00000165322	ARHGAP12	0.818532	-0.456646	0.227916	1.12563	0.456646	0.227916
ENSG00000112343	TRIM38	1.26657	-0.303461	0.228003	1.56111	0.303461	0.228003
ENSG00000198218	QRICH1	1.18041	-0.305053	0.228398	1.45714	0.305053	0.228398
ENSG00000160285	LSS	0.827148	-0.335671	0.228514	1.04576	0.335671	0.228514
ENSG00000198740	ZNF652	0.8013	-0.334588	0.229104	1.01261	0.334588	0.229104
ENSG00000247315	ZCCHC3	1.09425	-0.308496	0.229104	1.35467	0.308496	0.229104
ENSG00000109790	KLHL5	1.66291	-0.287119	0.229104	2.02372	0.287119	0.229104
ENSG00000078668	VDAC3	1.21487	-0.377013	0.229182	1.57618	0.377013	0.229182
ENSG00000121966	CXCR4	0.896077	-0.336975	0.229332	1.13316	0.336975	0.229332
ENSG00000104973	MED25	1.51644	-0.289204	0.229782	1.84892	0.289204	0.229782
ENSG00000166260	COX11	1.63706	-0.287973	0.230194	1.99358	0.287973	0.230194
ENSG00000099910	KLHL22	0.921926	-0.324789	0.231356	1.15576	0.324789	0.231356
ENSG00000076924	XAB2	1.10286	-0.306854	0.231829	1.36371	0.306854	0.231829
ENSG00000143442	POGZ	2.19711	-0.283433	0.232517	2.66414	0.283433	0.232517
ENSG00000188725	SMIM15	0.809916	-0.332126	0.23252	1.02165	0.332126	0.23252
ENSG00000272886	DCP1A	0.870229	-0.326115	0.233217	1.09248	0.326115	0.233217
ENSG00000198786	MT-ND5	33.7838	-0.244607	0.233388	39.7526	0.244607	0.233388
ENSG00000134250	NOTCH2	0.930542	-0.318987	0.233422	1.16179	0.318987	0.233422
ENSG00000076928	ARHGEF1	1.89555	-0.420198	0.23378	2.52852	0.420198	0.23378
ENSG00000133110	POSTN	4.60101	-0.265395	0.233937	5.50005	0.265395	0.233937
ENSG00000123200	ZC3H13	0.990855	-0.316213	0.234084	1.23412	0.316213	0.234084
ENSG00000077684	JADE1	1.17179	-0.302069	0.23412	1.44358	0.302069	0.23412
ENSG00000119383	PTPA	1.29242	-0.297969	0.234442	1.58673	0.297969	0.234442
ENSG00000142102	PGGHG	0.904693	-0.321383	0.234668	1.13165	0.321383	0.234668
ENSG00000102910	LONP2	1.72323	-0.281415	0.23474	2.08851	0.281415	0.23474
ENSG00000172531	PPP1CA	1.20626	-0.299143	0.235171	1.48275	0.299143	0.235171
ENSG00000234127	TRIM26	0.818532	-0.329712	0.23542	1.03069	0.329712	0.23542
ENSG00000198727	MT-CYB	69.4632	-0.238926	0.236219	81.4053	0.238926	0.236219
ENSG00000172845	SP3	1.30104	-0.295274	0.236375	1.59426	0.295274	0.236375
ENSG00000119630	PGF	2.80024	-0.302701	0.236637	3.43866	0.302701	0.236637
ENSG00000136717	BIN1	0.939158	-0.320685	0.236849	1.17385	0.320685	0.236849
ENSG00000111361	EIF2B1	0.852997	-0.324564	0.237133	1.06987	0.324564	0.237133
ENSG00000100154	TTC28	0.91331	-0.319301	0.237732	1.1407	0.319301	0.237732
ENSG00000090905	TNRC6A	1.18903	-0.300586	0.239346	1.46316	0.300586	0.239346
ENSG00000123349	PFDN5	1.6543	-0.280552	0.239831	2.00413	0.280552	0.239831
ENSG00000213614	HEXA	1.2838	-0.295183	0.240175	1.57317	0.295183	0.240175
ENSG00000149451	ADAM33	2.01617	-0.279085	0.241801	2.43811	0.279085	0.241801
ENSG00000100991	TRPC4AP	1.13733	-0.302069	0.242137	1.40138	0.302069	0.242137
ENSG00000204256	BRD2	2.96395	-0.257171	0.24248	3.52606	0.257171	0.24248
ENSG00000076108	BAZ2A	0.95639	-0.314893	0.242586	1.19042	0.314893	0.242586
ENSG00000124104	SNX21	2.36082	-0.264871	0.242644	2.82537	0.264871	0.242644
ENSG00000107816	LZTS2	2.24019	-0.26447	0.24326	2.68071	0.26447	0.24326
ENSG00000088812	ATRN	0.844381	-0.318628	0.244455	1.0548	0.318628	0.244455
ENSG00000243943	ZNF512	0.844381	-0.318628	0.244455	1.0548	0.318628	0.244455
ENSG00000198888	MT-ND1	53.1615	-0.236127	0.24494	62.1822	0.236127	0.24494
ENSG00000162923	WDR26	2.63654	-0.258451	0.245464	3.1403	0.258451	0.245464
ENSG00000101460	MAP1LC3A	1.21487	-0.293334	0.246117	1.48727	0.293334	0.246117
ENSG00000167074	TEF	1.74907	-0.27453	0.246575	2.10961	0.27453	0.246575
ENSG00000179776	CDH5	5.47124	-0.247247	0.24688	6.45691	0.247247	0.24688
ENSG00000164684	ZNF704	1.12871	-0.29581	0.247868	1.38481	0.29581	0.247868
ENSG00000160959	LRRC14	0.973622	-0.31108	0.248434	1.2085	0.31108	0.248434
ENSG00000135250	SRPK2	0.973622	-0.31108	0.248434	1.2085	0.31108	0.248434
ENSG00000169871	TRIM56	1.12871	-0.300507	0.248868	1.38933	0.300507	0.248868
ENSG00000112941	TENT4A	1.36996	-0.341458	0.249453	1.73289	0.341458	0.249453
ENSG00000242498	ARPIN	1.93001	-0.266835	0.250783	2.31454	0.266835	0.250783
ENSG00000152518	ZFP36L2	10.2963	-0.227633	0.251689	11.9796	0.227633	0.251689
ENSG00000168172	HOOK3	1.90416	-0.269205	0.252561	2.28742	0.269205	0.252561
ENSG00000197976	AKAP17A	0.835764	-0.314633	0.252747	1.04124	0.314633	0.252747
ENSG00000157483	MYO1E	2.20573	-0.259754	0.25367	2.63098	0.259754	0.25367
ENSG00000109606	DHX15	2.27466	-0.258647	0.25426	2.71085	0.258647	0.25426
ENSG00000184557	SOCS3	13.7255	-0.235657	0.254334	16.0556	0.235657	0.254334
ENSG00000114450	GNB4	1.1201	-0.295762	0.255027	1.37426	0.295762	0.255027
ENSG00000117036	ETV3	1.15456	-0.291343	0.255424	1.41193	0.291343	0.255424
ENSG00000110711	AIP	1.82662	-0.267799	0.255494	2.19249	0.267799	0.255494
ENSG00000156467	UQCRB	1.76631	-0.267645	0.256144	2.12016	0.267645	0.256144
ENSG00000165424	ZCCHC24	2.19711	-0.259586	0.25788	2.62044	0.259586	0.25788
ENSG00000185722	ANKFY1	1.10286	-0.295664	0.25952	1.35316	0.295664	0.25952
ENSG00000197343	ZNF655	0.887461	-0.308002	0.260461	1.10001	0.308002	0.260461
ENSG00000107341	UBE2R2	1.3355	-0.280774	0.26152	1.61988	0.280774	0.26152
ENSG00000154642	C21orf91	0.861613	-0.308178	0.262232	1.06837	0.308178	0.262232
ENSG00000148335	NTMT1	0.861613	-0.310209	0.262645	1.06987	0.310209	0.262645
ENSG00000138433	CIR1	0.861613	-0.310209	0.262645	1.06987	0.310209	0.262645
ENSG00000198763	MT-ND2	53.8163	-0.227146	0.262907	62.5575	0.227146	0.262907
ENSG00000138641	HERC3	1.18041	-0.287057	0.263154	1.43906	0.287057	0.263154
ENSG00000004975	DVL2	0.896077	-0.304031	0.263356	1.10754	0.304031	0.263356
ENSG00000183020	AP2A2	1.37858	-0.276237	0.264094	1.66659	0.276237	0.264094
ENSG00000213722	DDAH2	4.87673	-0.235492	0.264344	5.70951	0.235492	0.264344
ENSG00000065526	SPEN	1.61122	-0.310813	0.264728	1.99358	0.310813	0.264728
ENSG00000146834	MEPCE	1.22349	-0.519718	0.264866	1.75248	0.519718	0.264866
ENSG00000170473	PYM1	0.835764	-0.318796	0.264889	1.04426	0.318796	0.264889
ENSG00000141933	TPGS1	1.31827	-0.280496	0.265792	1.59878	0.280496	0.265792
ENSG00000090857	PDPR	1.64568	-0.269501	0.265953	1.97851	0.269501	0.265953
ENSG00000017427	IGF1	0.809916	-0.321463	0.266294	1.01412	0.321463	0.266294
ENSG00000167792	NDUFV1	2.53314	-0.265991	0.26701	3.03332	0.265991	0.26701
ENSG00000214021	TTLL3	1.49059	-0.270939	0.267648	1.79467	0.270939	0.267648
ENSG00000101350	KIF3B	0.973622	-0.296635	0.268632	1.19645	0.296635	0.268632
ENSG00000078618	NRDC	1.10286	-0.290842	0.269344	1.34864	0.290842	0.269344
ENSG00000136859	ANGPTL2	4.79918	-0.242498	0.269422	5.64622	0.242498	0.269422
ENSG00000118482	PHF3	1.00809	-0.295066	0.269612	1.23714	0.295066	0.269612
ENSG00000060237	WNK1	4.50623	-0.233606	0.269652	5.2695	0.233606	0.269652
ENSG00000101161	PRPF6	2.41252	-0.249031	0.271542	2.85551	0.249031	0.271542
ENSG00000141543	EIF4A3	1.84385	-0.258274	0.272023	2.19851	0.258274	0.272023
ENSG00000111961	SASH1	1.54229	-0.268476	0.272236	1.85344	0.268476	0.272236
ENSG00000103168	TAF1C	0.896077	-0.300105	0.274944	1.10453	0.300105	0.274944
ENSG00000165861	ZFYVE1	0.896077	-0.300105	0.274944	1.10453	0.300105	0.274944
ENSG00000179134	SAMD4B	1.55952	-0.265369	0.275923	1.87002	0.265369	0.275923
ENSG00000213625	LEPROT	0.930542	-0.298283	0.27601	1.14522	0.298283	0.27601
ENSG00000198964	SGMS1	0.835764	-0.304171	0.276318	1.03371	0.304171	0.276318
ENSG00000106809	OGN	2.11957	-0.253706	0.276353	2.51797	0.253706	0.276353
ENSG00000109180	OCIAD1	0.835764	-0.306269	0.276672	1.03522	0.306269	0.276672
ENSG00000090382	LYZ	1.11148	-0.334984	0.276821	1.40138	0.334984	0.276821
ENSG00000054118	THRAP3	1.63706	-0.260471	0.277943	1.95591	0.260471	0.277943
ENSG00000137776	SLTM	2.59345	-0.244994	0.278339	3.06044	0.244994	0.278339
ENSG00000186566	GPATCH8	0.973622	-0.289358	0.278916	1.19042	0.289358	0.278916
ENSG00000111653	ING4	0.844381	-0.299986	0.279249	1.04124	0.299986	0.279249
ENSG00000185551	NR2F2	8.96939	-0.216089	0.282325	10.3537	0.216089	0.282325
ENSG00000115648	MLPH	1.68014	-0.260466	0.283199	2.00714	0.260466	0.283199
ENSG00000170634	ACYP2	1.49059	-0.262442	0.28364	1.78413	0.262442	0.28364
ENSG00000134186	PRPF38B	1.1201	-0.278275	0.283945	1.35768	0.278275	0.283945
ENSG00000070366	SMG6	0.921926	-0.290574	0.284167	1.12864	0.290574	0.284167
ENSG00000126368	NR1D1	2.0851	-0.247621	0.28588	2.46674	0.247621	0.28588
ENSG00000073584	SMARCE1	1.05978	-0.280299	0.285974	1.28686	0.280299	0.285974
ENSG00000100599	RIN3	1.09425	-0.282617	0.287214	1.33056	0.282617	0.287214
ENSG00000094631	HDAC6	1.3355	-0.268657	0.288095	1.60632	0.268657	0.288095
ENSG00000115170	ACVR1	0.870229	-0.293964	0.289786	1.06837	0.293964	0.289786
ENSG00000072134	EPN2	1.6543	-0.256507	0.290209	1.97098	0.256507	0.290209
ENSG00000163882	POLR2H	1.30965	-0.269372	0.29047	1.57618	0.269372	0.29047
ENSG00000266964	FXYD1	3.40337	-0.231133	0.29047	3.97511	0.231133	0.29047
ENSG00000213203	GIMAP1	1.69738	-0.254451	0.291841	2.0192	0.254451	0.291841
ENSG00000170653	ATF7	1.21487	-0.26978	0.291937	1.46316	0.26978	0.291937
ENSG00000142657	PGD	0.947774	-0.283381	0.292897	1.15426	0.283381	0.292897
ENSG00000145623	OSMR	0.878845	-0.294043	0.293069	1.07891	0.294043	0.293069
ENSG00000123636	BAZ2B	1.29242	-0.264738	0.293937	1.55056	0.264738	0.293937
ENSG00000124789	NUP153	0.818532	-0.295614	0.294748	1.00659	0.295614	0.294748
ENSG00000198453	ZNF568	0.818532	-0.297769	0.29522	1.00809	0.297769	0.29522
ENSG00000064607	SUGP2	1.04255	-0.281653	0.295963	1.26727	0.281653	0.295963
ENSG00000112640	PPP2R5D	1.19764	-0.267806	0.296592	1.44056	0.267806	0.296592
ENSG00000136051	WASHC4	1.12871	-0.272094	0.296726	1.3622	0.272094	0.296726
ENSG00000173726	TOMM20	1.86108	-0.249848	0.296885	2.20605	0.249848	0.296885
ENSG00000167658	EEF2	7.35817	-0.21539	0.296972	8.49118	0.21539	0.296972
ENSG00000168477	TNXB	10.2618	-0.221355	0.297135	11.8876	0.221355	0.297135
ENSG00000117758	STX12	1.6543	-0.253196	0.297421	1.96646	0.253196	0.297421
ENSG00000175895	PLEKHF2	0.827148	-0.291406	0.297812	1.01412	0.291406	0.297812
ENSG00000134644	PUM1	1.76631	-0.248045	0.298485	2.09153	0.248045	0.298485
ENSG00000143149	ALDH9A1	1.27519	-0.26423	0.298966	1.52947	0.26423	0.298966
ENSG00000092201	SUPT16H	1.30965	-0.26385	0.299033	1.57015	0.26385	0.299033
ENSG00000269556	TMEM185A	1.91278	-0.244561	0.299297	2.25879	0.244561	0.299297
ENSG00000196367	TRRAP	1.17179	-0.271664	0.2998	1.41344	0.271664	0.2998
ENSG00000105401	CDC37	2.55899	-0.236272	0.299997	3.00167	0.236272	0.299997
ENSG00000114331	ACAP2	1.42166	-0.257947	0.300674	1.69673	0.257947	0.300674
ENSG00000174197	MGA	0.947774	-0.285261	0.301627	1.15576	0.285261	0.301627
ENSG00000147421	HMBOX1	1.21487	-0.266808	0.302062	1.46015	0.266808	0.302062
ENSG00000112851	ERBIN	1.68014	-0.249602	0.303508	1.99207	0.249602	0.303508
ENSG00000156304	SCAF4	1.1201	-0.270255	0.305389	1.35015	0.270255	0.305389
ENSG00000106443	PHF14	1.08563	-0.272559	0.30559	1.31097	0.272559	0.30559
ENSG00000137275	RIPK1	0.982239	-0.280401	0.306306	1.19344	0.280401	0.306306
ENSG00000169100	SLC25A6	2.86055	-0.229729	0.307595	3.33921	0.229729	0.307595
ENSG00000198712	MT-CO2	54.7469	-0.206686	0.307835	62.7428	0.206686	0.307835
ENSG00000138758	SEPTIN11	3.19658	-0.225851	0.308218	3.72045	0.225851	0.308218
ENSG00000115355	CCDC88A	1.02532	-0.272572	0.30854	1.23864	0.272572	0.30854
ENSG00000124006	OBSL1	1.41305	-0.256386	0.30856	1.68467	0.256386	0.30856
ENSG00000131018	SYNE1	1.6026	-0.261837	0.308586	1.91673	0.261837	0.308586
ENSG00000160305	DIP2A	0.852997	-0.285486	0.308864	1.04124	0.285486	0.308864
ENSG00000185591	SP1	1.20626	-0.262054	0.310198	1.44508	0.262054	0.310198
ENSG00000083223	TUT7	1.56814	-0.248141	0.310885	1.85796	0.248141	0.310885
ENSG00000030110	BAK1	0.861613	-0.281518	0.312052	1.04878	0.281518	0.312052
ENSG00000166971	AKTIP	0.827148	-0.289264	0.312982	1.01261	0.289264	0.312982
ENSG00000111605	CPSF6	0.827148	-0.289264	0.312982	1.01261	0.289264	0.312982
ENSG00000198408	OGA	4.10989	-0.225934	0.31378	4.78128	0.225934	0.31378
ENSG00000007392	LUC7L	2.01617	-0.239333	0.314074	2.3718	0.239333	0.314074
ENSG00000136536	2024-03-07	2.64515	-0.229336	0.314152	3.08756	0.229336	0.314152
ENSG00000134013	LOXL2	1.8697	-0.253029	0.315052	2.22112	0.253029	0.315052
ENSG00000123395	ATG101	0.870229	-0.27967	0.315651	1.05782	0.27967	0.315651
ENSG00000138760	SCARB2	0.904693	-0.278547	0.315657	1.0985	0.278547	0.315657
ENSG00000141101	NOB1	1.36996	-0.252271	0.315902	1.62892	0.252271	0.315902
ENSG00000089289	IGBP1	0.749603	-0.651832	0.316819	1.18138	0.651832	0.316819
ENSG00000160679	CHTOP	1.62845	-0.245659	0.317022	1.92577	0.245659	0.317022
ENSG00000140262	TCF12	1.05117	-0.268162	0.317435	1.26577	0.268162	0.317435
ENSG00000003756	RBM5	1.23211	-0.257004	0.317553	1.4707	0.257004	0.317553
ENSG00000133561	GIMAP6	2.74854	-0.226033	0.318012	3.20058	0.226033	0.318012
ENSG00000196329	GIMAP5	0.844381	-0.278986	0.318492	1.02617	0.278986	0.318492
ENSG00000212907	MT-ND4L	61.0367	-0.204755	0.319569	69.8567	0.204755	0.319569
ENSG00000058453	CROCC	1.04255	-0.278222	0.320321	1.26426	0.278222	0.320321
ENSG00000162928	PEX13	0.921926	-0.271208	0.321398	1.11357	0.271208	0.321398
ENSG00000100354	TNRC6B	1.20626	-0.26055	0.321407	1.44358	0.26055	0.321407
ENSG00000141503	MINK1	3.03288	-0.224715	0.322207	3.52757	0.224715	0.322207
ENSG00000167978	SRRM2	1.39581	-0.250585	0.32292	1.65755	0.250585	0.32292
ENSG00000169813	HNRNPF	3.75663	-0.262868	0.323172	4.48443	0.262868	0.323172
ENSG00000138835	RGS3	2.11957	-0.235471	0.323328	2.48633	0.235471	0.323328
ENSG00000130508	PXDN	2.19711	-0.231962	0.323801	2.57071	0.231962	0.323801
ENSG00000141580	WDR45B	1.31827	-0.258595	0.324045	1.57467	0.258595	0.324045
ENSG00000112715	VEGFA	0.896077	-0.272322	0.324907	1.08344	0.272322	0.324907
ENSG00000178913	TAF7	1.66291	-0.242423	0.324907	1.96194	0.242423	0.324907
ENSG00000118058	KMT2A	1.25795	-0.253595	0.325	1.49782	0.253595	0.325
ENSG00000125124	BBS2	0.861613	-0.275295	0.325367	1.04426	0.275295	0.325367
ENSG00000272333	KMT2B	0.861613	-0.277372	0.325792	1.04576	0.277372	0.325792
ENSG00000123136	DDX39A	0.973622	-0.267304	0.3271	1.17234	0.267304	0.3271
ENSG00000137575	SDCBP	0.973622	-0.267304	0.3271	1.17234	0.267304	0.3271
ENSG00000072501	SMC1A	1.26657	-0.252487	0.327391	1.50686	0.252487	0.327391
ENSG00000111581	NUP107	0.827148	-0.280664	0.327561	1.00659	0.280664	0.327561
ENSG00000197912	SPG7	1.94724	-0.232315	0.328864	2.27989	0.232315	0.328864
ENSG00000080822	CLDND1	1.16318	-0.254309	0.329119	1.38631	0.254309	0.329119
ENSG00000083896	YTHDC1	1.61122	-0.241622	0.330221	1.90016	0.241622	0.330221
ENSG00000135424	ITGA7	2.7227	-0.221174	0.331218	3.15989	0.221174	0.331218
ENSG00000144021	CIAO1	0.91331	-0.268947	0.331589	1.10152	0.268947	0.331589
ENSG00000139880	CDH24	0.91331	-0.270917	0.331842	1.10302	0.270917	0.331842
ENSG00000151923	TIAL1	1.69738	-0.25122	0.331983	2.01468	0.25122	0.331983
ENSG00000180900	SCRIB	1.20626	-0.25603	0.332104	1.43906	0.25603	0.332104
ENSG00000117362	APH1A	1.61983	-0.240811	0.332343	1.9092	0.240811	0.332343
ENSG00000102103	PQBP1	1.05978	-0.263326	0.33244	1.27179	0.263326	0.33244
ENSG00000154734	ADAMTS1	8.17671	-0.20841	0.332691	9.38927	0.20841	0.332691
ENSG00000019995	ZRANB1	0.990855	-0.262442	0.332746	1.18892	0.262442	0.332746
ENSG00000111786	SRSF9	1.47336	-0.243375	0.332746	1.74043	0.243375	0.332746
ENSG00000092964	DPYSL2	5.45401	-0.209437	0.332746	6.27006	0.209437	0.332746
ENSG00000204161	TMEM273	1.40443	-0.243071	0.334046	1.65906	0.243071	0.334046
ENSG00000184903	IMMP2L	1.14595	-0.255174	0.33547	1.36673	0.255174	0.33547
ENSG00000101752	MIB1	0.999471	-0.264595	0.336471	1.20097	0.264595	0.336471
ENSG00000125652	ALKBH7	1.22349	-0.252215	0.336627	1.45563	0.252215	0.336627
ENSG00000168209	DDIT4	3.63601	-0.211588	0.338616	4.18908	0.211588	0.338616
ENSG00000065548	ZC3H15	1.42166	-0.241208	0.338786	1.67714	0.241208	0.338786
ENSG00000169740	ZNF32	0.861613	-0.269045	0.339242	1.03974	0.269045	0.339242
ENSG00000221823	PPP3R1	0.861613	-0.269045	0.339242	1.03974	0.269045	0.339242
ENSG00000114796	KLHL24	1.27519	-0.247089	0.340536	1.51138	0.247089	0.340536
ENSG00000092439	TRPM7	0.8013	-0.338869	0.341573	1.01563	0.338869	0.341573
ENSG00000158321	AUTS2	0.904693	-0.264646	0.341573	1.08796	0.264646	0.341573
ENSG00000106771	TMEM245	1.24072	-0.248496	0.341573	1.47221	0.248496	0.341573
ENSG00000170145	SIK2	1.47336	-0.239626	0.34237	1.73591	0.239626	0.34237
ENSG00000167291	TBC1D16	1.17179	-0.248431	0.343126	1.39084	0.248431	0.343126
ENSG00000152049	KCNE4	1.55952	-0.234847	0.344362	1.83084	0.234847	0.344362
ENSG00000188042	ARL4C	1.02532	-0.254935	0.344529	1.22357	0.254935	0.344529
ENSG00000173369	C1QB	0.766835	-0.410129	0.345203	1.02165	0.410129	0.345203
ENSG00000139990	DCAF5	1.29242	-0.243574	0.345203	1.52796	0.243574	0.345203
ENSG00000090686	USP48	1.68014	-0.230944	0.345271	1.96646	0.230944	0.345271
ENSG00000123739	PLA2G12A	0.91331	-0.266975	0.345578	1.10001	0.266975	0.345578
ENSG00000133422	MORC2	0.844381	-0.266237	0.346632	1.01713	0.266237	0.346632
ENSG00000138834	MAPK8IP3	1.36996	-0.241564	0.347231	1.61686	0.241564	0.347231
ENSG00000160014	CALM3	2.51591	-0.218075	0.347428	2.91427	0.218075	0.347428
ENSG00000115286	NDUFS7	1.37858	-0.239277	0.347664	1.6244	0.239277	0.347664
ENSG00000107672	NSMCE4A	1.03394	-0.257089	0.348315	1.23563	0.257089	0.348315
ENSG00000082805	ERC1	1.09425	-0.252938	0.348942	1.30344	0.252938	0.348942
ENSG00000103197	TSC2	0.999471	-0.257345	0.349089	1.19494	0.257345	0.349089
ENSG00000070770	CSNK2A2	1.15456	-0.247621	0.349786	1.36974	0.247621	0.349786
ENSG00000104332	SFRP1	1.12871	-0.458749	0.349873	1.55056	0.458749	0.349873
ENSG00000204308	RNF5	0.852997	-0.268711	0.350883	1.02919	0.268711	0.350883
ENSG00000120616	EPC1	1.58537	-0.233628	0.350883	1.85947	0.233628	0.350883
ENSG00000144711	IQSEC1	2.82609	-0.211588	0.351626	3.25784	0.211588	0.351626
ENSG00000111269	CREBL2	1.39581	-0.236099	0.352002	1.64097	0.236099	0.352002
ENSG00000185507	IRF7	0.973622	-0.254281	0.352895	1.16179	0.254281	0.352895
ENSG00000105325	FZR1	1.51644	-0.235343	0.353577	1.78111	0.235343	0.353577
ENSG00000162618	ADGRL4	3.26551	-0.209683	0.353647	3.75812	0.209683	0.353647
ENSG00000125457	MIF4GD	0.844381	-0.274749	0.355256	1.02316	0.274749	0.355256
ENSG00000048405	ZNF800	0.904693	-0.262649	0.356359	1.08645	0.262649	0.356359
ENSG00000116731	PRDM2	1.18041	-0.241058	0.357312	1.39385	0.241058	0.357312
ENSG00000157077	ZFYVE9	0.835764	-0.261547	0.358352	1.00357	0.261547	0.358352
ENSG00000124782	RREB1	0.91331	-0.257073	0.359035	1.09248	0.257073	0.359035
ENSG00000170035	UBE2E3	1.46474	-0.23168	0.359974	1.71632	0.23168	0.359974
ENSG00000110066	KMT5B	1.58537	-0.227775	0.360018	1.85194	0.227775	0.360018
ENSG00000183354	KIAA2026	1.26657	-0.239457	0.360076	1.4933	0.239457	0.360076
ENSG00000146833	TRIM4	1.11148	-0.243836	0.360303	1.31549	0.243836	0.360303
ENSG00000166888	STAT6	3.50676	-0.203291	0.361031	4.0173	0.203291	0.361031
ENSG00000105379	ETFB	1.30965	-0.238735	0.361277	1.54303	0.238735	0.361277
ENSG00000141627	DYM	1.51644	-0.230457	0.362928	1.77509	0.230457	0.362928
ENSG00000263465	SRSF8	1.04255	-0.248726	0.363643	1.23864	0.248726	0.363643
ENSG00000155463	OXA1L	0.852997	-0.256	0.364438	1.02015	0.256	0.364438
ENSG00000075711	DLG1	1.08563	-0.244122	0.364438	1.28535	0.244122	0.364438
ENSG00000050405	LIMA1	3.16212	-0.205371	0.364438	3.62853	0.205371	0.364438
ENSG00000034677	RNF19A	1.00809	-0.246882	0.364442	1.19645	0.246882	0.364442
ENSG00000036257	CUL3	0.930542	-0.252051	0.364652	1.10905	0.252051	0.364652
ENSG00000102226	USP11	0.852997	-0.260249	0.364999	1.02316	0.260249	0.364999
ENSG00000196781	TLE1	0.973622	-0.250539	0.36629	1.15878	0.250539	0.36629
ENSG00000136758	YME1L1	0.973622	-0.252411	0.366674	1.16029	0.252411	0.366674
ENSG00000101109	STK4	1.0167	-0.245555	0.367221	1.20549	0.245555	0.367221
ENSG00000204520	MICA	1.21487	-0.236751	0.367221	1.43001	0.236751	0.367221
ENSG00000148634	HERC4	1.37858	-0.229887	0.367658	1.61385	0.229887	0.367658
ENSG00000239697	TNFSF12	2.44698	-0.210261	0.368112	2.81934	0.210261	0.368112
ENSG00000254505	CHMP4A	1.25795	-0.237556	0.368257	1.48125	0.237556	0.368257
ENSG00000134686	PHC2	2.32635	-0.211037	0.368429	2.68222	0.211037	0.368429
ENSG00000112531	QKI	3.07596	-0.203808	0.368539	3.52606	0.203808	0.368539
ENSG00000126012	KDM5C	2.41252	-0.210475	0.369201	2.78016	0.210475	0.369201
ENSG00000112701	SENP6	1.87832	-0.217779	0.369919	2.17742	0.217779	0.369919
ENSG00000055483	USP36	0.870229	-0.252742	0.370685	1.03823	0.252742	0.370685
ENSG00000186834	HEXIM1	1.11148	-0.238875	0.372067	1.31097	0.238875	0.372067
ENSG00000107758	PPP3CB	1.93001	-0.215236	0.372067	2.23317	0.215236	0.372067
ENSG00000072062	PRKACA	3.78248	-0.198177	0.373326	4.31717	0.198177	0.373326
ENSG00000112081	SRSF3	0.878845	-0.251157	0.374356	1.04727	0.251157	0.374356
ENSG00000169057	MECP2	0.95639	-0.249602	0.374356	1.13768	0.249602	0.374356
ENSG00000198586	TLK1	0.95639	-0.249602	0.374356	1.13768	0.249602	0.374356
ENSG00000118260	CREB1	0.999471	-0.242735	0.374915	1.18289	0.242735	0.374915
ENSG00000184277	TM2D3	1.04255	-0.239934	0.375947	1.23111	0.239934	0.375947
ENSG00000181467	RAP2B	1.53367	-0.362942	0.379317	1.96796	0.362942	0.379317
ENSG00000163166	IWS1	0.930542	-0.250092	0.379943	1.10754	0.250092	0.379943
ENSG00000141867	BRD4	2.05925	-0.210791	0.381421	2.37482	0.210791	0.381421
ENSG00000176046	NUPR1	5.22137	-0.190209	0.381446	5.92348	0.190209	0.381446
ENSG00000185532	PRKG1	3.32583	-0.200021	0.382375	3.80182	0.200021	0.382375
ENSG00000198909	MAP3K3	1.6026	-0.218115	0.382725	1.85947	0.218115	0.382725
ENSG00000119185	ITGB1BP1	1.14595	-0.234369	0.383271	1.34714	0.234369	0.383271
ENSG00000146830	GIGYF1	1.0684	-0.234562	0.384167	1.25672	0.234562	0.384167
ENSG00000155090	KLF10	2.55037	-0.202236	0.384772	2.92181	0.202236	0.384772
ENSG00000188643	S100A16	2.89502	-0.199429	0.384772	3.30907	0.199429	0.384772
ENSG00000243749	TMEM35B	1.15456	-0.23168	0.385483	1.35467	0.23168	0.385483
ENSG00000181588	MEX3D	1.44751	-0.220539	0.385553	1.68317	0.220539	0.385553
ENSG00000230124	ACBD6	0.990855	-0.24036	0.385771	1.17083	0.24036	0.385771
ENSG00000126070	AGO3	0.827148	-0.483516	0.385844	1.15878	0.483516	0.385844
ENSG00000148339	SLC25A25	2.17126	-0.208688	0.386311	2.49989	0.208688	0.386311
ENSG00000099942	CRKL	1.03394	-0.237629	0.386351	1.21905	0.237629	0.386351
ENSG00000175309	PHYKPL	1.03394	-0.237629	0.386351	1.21905	0.237629	0.386351
ENSG00000178498	DTX3	1.05978	-0.477156	0.386555	1.47522	0.477156	0.386555
ENSG00000125347	IRF1	2.1885	-0.21718	0.386794	2.53455	0.21718	0.386794
ENSG00000165494	PCF11	1.66291	-0.21673	0.386794	1.92728	0.21673	0.386794
ENSG00000184014	DENND5A	1.63706	-0.253792	0.386923	1.94687	0.253792	0.386923
ENSG00000074695	LMAN1	2.09372	-0.208735	0.387723	2.41098	0.208735	0.387723
ENSG00000198886	MT-ND4	59.4857	-0.179626	0.387811	66.9063	0.179626	0.387811
ENSG00000011485	PPP5C	1.16318	-0.230619	0.387994	1.36371	0.230619	0.387994
ENSG00000204291	COL15A1	6.97906	-0.196932	0.387994	7.95172	0.196932	0.387994
ENSG00000177425	PAWR	1.08563	-0.23395	0.38991	1.27631	0.23395	0.38991
ENSG00000146066	HIGD2A	1.5509	-0.216456	0.39007	1.79769	0.216456	0.39007
ENSG00000168309	FAM107A	1.80939	-0.210327	0.390295	2.08701	0.210327	0.390295
ENSG00000080603	SRCAP	1.17179	-0.229572	0.390555	1.37275	0.229572	0.390555
ENSG00000146859	TMEM140	0.965006	-0.240589	0.391085	1.1407	0.240589	0.391085
ENSG00000179094	PER1	6.195	-0.184945	0.391397	7.00089	0.184945	0.391397
ENSG00000158195	WASF2	3.60154	-0.192238	0.391418	4.09415	0.192238	0.391418
ENSG00000164548	TRA2A	2.03341	-0.207742	0.392361	2.34016	0.207742	0.392361
ENSG00000141646	SMAD4	1.86108	-0.210921	0.392487	2.14728	0.210921	0.392487
ENSG00000117614	SYF2	1.86108	-0.210921	0.392487	2.14728	0.210921	0.392487
ENSG00000171109	MFN1	0.887461	-0.245486	0.39265	1.0533	0.245486	0.39265
ENSG00000114573	ATP6V1A	0.887461	-0.245486	0.39265	1.0533	0.245486	0.39265
ENSG00000171853	TRAPPC12	0.887461	-0.245486	0.39265	1.0533	0.245486	0.39265
ENSG00000100258	LMF2	1.09425	-0.234495	0.39268	1.28686	0.234495	0.39268
ENSG00000116539	ASH1L	1.56814	-0.215029	0.394078	1.81577	0.215029	0.394078
ENSG00000185386	MAPK11	1.15456	-0.462293	0.395898	1.58974	0.462293	0.395898
ENSG00000121749	TBC1D15	1.36135	-0.222121	0.396616	1.58522	0.222121	0.396616
ENSG00000160584	SIK3	1.15456	-0.226863	0.397943	1.35015	0.226863	0.397943
ENSG00000134453	RBM17	1.15456	-0.226863	0.397943	1.35015	0.226863	0.397943
ENSG00000005483	KMT2E	3.08457	-0.193608	0.398525	3.51099	0.193608	0.398525
ENSG00000187244	BCAM	6.53103	-0.190321	0.398771	7.40774	0.190321	0.398771
ENSG00000117616	RSRP1	2.47283	-0.198233	0.399622	2.82537	0.198233	0.399622
ENSG00000100664	EIF5	2.11957	-0.203666	0.400005	2.43208	0.203666	0.400005
ENSG00000109501	WFS1	0.921926	-0.506356	0.400946	1.31097	0.506356	0.400946
ENSG00000028528	SNX1	3.28274	-0.192246	0.401077	3.7325	0.192246	0.401077
ENSG00000011007	ELOA	0.870229	-0.242249	0.401539	1.03069	0.242249	0.401539
ENSG00000049246	PER3	2.61069	-0.20896	0.401701	3.00469	0.20896	0.401701
ENSG00000259956	RBM15B	0.95639	-0.236181	0.402337	1.12713	0.236181	0.402337
ENSG00000147123	NDUFB11	0.999471	-0.235374	0.402596	1.17686	0.235374	0.402596
ENSG00000169682	SPNS1	1.25795	-0.221338	0.402596	1.46467	0.221338	0.402596
ENSG00000127054	INTS11	2.44698	-0.198654	0.402596	2.79674	0.198654	0.402596
ENSG00000142599	RERE	3.30859	-0.190824	0.403908	3.75812	0.190824	0.403908
ENSG00000175573	C11orf68	1.1201	-0.22782	0.404569	1.31097	0.22782	0.404569
ENSG00000100697	DICER1	1.09425	-0.22773	0.405245	1.28083	0.22773	0.405245
ENSG00000004534	RBM6	2.06787	-0.20021	0.40615	2.36728	0.20021	0.40615
ENSG00000140829	DHX38	1.27519	-0.21806	0.407393	1.48125	0.21806	0.407393
ENSG00000092199	HNRNPC	1.27519	-0.219526	0.407652	1.48275	0.219526	0.407652
ENSG00000273749	CYFIP1	1.89555	-0.203666	0.407723	2.17591	0.203666	0.407723
ENSG00000165233	CARD19	0.835764	-0.345571	0.407895	1.06385	0.345571	0.407895
ENSG00000067704	IARS2	1.27519	-0.22099	0.407962	1.48426	0.22099	0.407962
ENSG00000153989	NUS1	1.24072	-0.21718	0.409849	1.44056	0.21718	0.409849
ENSG00000132002	DNAJB1	1.24072	-0.218687	0.410112	1.44207	0.218687	0.410112
ENSG00000100823	APEX1	1.91278	-0.200618	0.410973	2.19098	0.200618	0.410973
ENSG00000132676	DAP3	1.0684	-0.227635	0.411027	1.2507	0.227635	0.411027
ENSG00000185189	NRBP2	1.46474	-0.211288	0.411027	1.69221	0.211288	0.411027
ENSG00000113163	CERT1	0.896077	-0.250111	0.411258	1.06686	0.250111	0.411258
ENSG00000137145	DENND4C	1.16318	-0.219429	0.412205	1.35316	0.219429	0.412205
ENSG00000100941	PNN	2.55899	-0.192172	0.412205	2.91126	0.192172	0.412205
ENSG00000177565	TBL1XR1	1.3872	-0.211502	0.413192	1.6033	0.211502	0.413192
ENSG00000078687	TNRC6C	0.904693	-0.23236	0.413194	1.06385	0.23236	0.413194
ENSG00000167283	ATP5MG	1.39581	-0.212075	0.415728	1.61385	0.212075	0.415728
ENSG00000185022	MAFF	2.3522	-0.200006	0.415756	2.69126	0.200006	0.415756
ENSG00000152404	CWF19L2	0.870229	-0.2338	0.416546	1.02467	0.2338	0.416546
ENSG00000167522	ANKRD11	2.95533	-0.188039	0.41673	3.35127	0.188039	0.41673
ENSG00000115306	SPTBN1	7.18585	-0.185687	0.417457	8.1235	0.185687	0.417457
ENSG00000104324	CPQ	1.68014	-0.204185	0.418943	1.93029	0.204185	0.418943
ENSG00000073578	SDHA	1.31827	-0.21377	0.418946	1.52645	0.21377	0.418946
ENSG00000108349	CASC3	2.23158	-0.1943	0.418946	2.54359	0.1943	0.418946
ENSG00000008952	SEC62	2.83471	-0.189088	0.419461	3.21715	0.189088	0.419461
ENSG00000162745	OLFML2B	4.34253	-0.182573	0.420085	4.90183	0.182573	0.420085
ENSG00000220205	VAMP2	1.87832	-0.197686	0.421859	2.14728	0.197686	0.421859
ENSG00000126351	THRA	1.25795	-0.397018	0.422186	1.65454	0.397018	0.422186
ENSG00000115548	KDM3A	1.42166	-0.209787	0.422612	1.64097	0.209787	0.422612
ENSG00000141002	TCF25	2.90364	-0.187252	0.422664	3.29099	0.187252	0.422664
ENSG00000108219	TSPAN14	2.30912	-0.192263	0.424496	2.62797	0.192263	0.424496
ENSG00000119314	PTBP3	1.24934	-0.214783	0.425031	1.4481	0.214783	0.425031
ENSG00000121716	PILRB	1.66291	-0.202002	0.425211	1.90769	0.202002	0.425211
ENSG00000160179	ABCG1	1.16318	-0.214606	0.425652	1.34864	0.214606	0.425652
ENSG00000149532	CPSF7	1.43889	-0.205685	0.426472	1.65604	0.205685	0.426472
ENSG00000127334	DYRK2	1.07702	-0.219607	0.427508	1.25371	0.219607	0.427508
ENSG00000142864	SERBP1	1.25795	-0.213905	0.427748	1.45714	0.213905	0.427748
ENSG00000137845	ADAM10	0.904693	-0.224175	0.42914	1.05782	0.224175	0.42914
ENSG00000258818	RNASE4	1.08563	-0.215113	0.429714	1.25974	0.215113	0.429714
ENSG00000154945	ANKRD40	1.08563	-0.218557	0.430368	1.26275	0.218557	0.430368
ENSG00000120738	EGR1	31.9314	-0.17012	0.431275	35.6825	0.17012	0.431275
ENSG00000166086	JAM3	1.87832	-0.194647	0.431332	2.14276	0.194647	0.431332
ENSG00000169718	DUS1L	1.13733	-0.212571	0.431583	1.317	0.212571	0.431583
ENSG00000121741	ZMYM2	1.13733	-0.214219	0.431861	1.31851	0.214219	0.431861
ENSG00000105576	TNPO2	1.23211	-0.20896	0.432639	1.42248	0.20896	0.432639
ENSG00000076984	MAP2K7	1.09425	-0.217522	0.433126	1.27179	0.217522	0.433126
ENSG00000107854	TNKS2	1.05117	-0.219311	0.433951	1.22357	0.219311	0.433951
ENSG00000197386	HTT	1.24072	-0.209623	0.435453	1.43303	0.209623	0.435453
ENSG00000167766	ZNF83	0.878845	-0.223956	0.436427	1.02768	0.223956	0.436427
ENSG00000160007	ARHGAP35	1.57675	-0.198768	0.437829	1.80522	0.198768	0.437829
ENSG00000100097	LGALS1	21.8333	-0.161807	0.438271	24.2605	0.161807	0.438271
ENSG00000127914	AKAP9	1.39581	-0.202624	0.43983	1.6033	0.202624	0.43983
ENSG00000101972	STAG2	2.20573	-0.187794	0.43983	2.5029	0.187794	0.43983
ENSG00000133104	SPART	1.02532	-0.215358	0.44034	1.19042	0.215358	0.44034
ENSG00000111752	PHC1	0.887461	-0.224727	0.442448	1.03823	0.224727	0.442448
ENSG00000085871	MGST2	1.36135	-0.201422	0.443108	1.56262	0.201422	0.443108
ENSG00000183963	SMTN	4.04958	-0.181185	0.444478	4.5673	0.181185	0.444478
ENSG00000119471	HSDL2	0.990855	-0.216049	0.444528	1.15124	0.216049	0.444528
ENSG00000114942	EEF1B2	2.30051	-0.186848	0.444663	2.60838	0.186848	0.444663
ENSG00000124659	TBCC	0.904693	-0.222121	0.44738	1.05631	0.222121	0.44738
ENSG00000028137	TNFRSF1B	1.47336	-0.196444	0.447656	1.68467	0.196444	0.447656
ENSG00000065150	IPO5	0.861613	-0.222365	0.447972	1.00659	0.222365	0.447972
ENSG00000137200	CMTR1	1.09425	-0.210676	0.448129	1.26577	0.210676	0.448129
ENSG00000102158	MAGT1	0.870229	-0.218894	0.450948	1.01412	0.218894	0.450948
ENSG00000198876	DCAF12	1.10286	-0.211408	0.451204	1.27631	0.211408	0.451204
ENSG00000221978	CCNL2	7.13415	-0.163894	0.452748	7.94419	0.163894	0.452748
ENSG00000118816	CCNI	7.24616	-0.16317	0.453102	8.06474	0.16317	0.453102
ENSG00000198561	CTNND1	4.94566	-0.166894	0.454158	5.52115	0.166894	0.454158
ENSG00000185950	IRS2	0.973622	-0.212571	0.454293	1.12864	0.212571	0.454293
ENSG00000275052	PPP4R3B	0.878845	-0.221842	0.454665	1.02617	0.221842	0.454665
ENSG00000107290	SETX	1.0684	-0.210168	0.454696	1.23563	0.210168	0.454696
ENSG00000171703	TCEA2	1.50782	-0.19263	0.455575	1.71933	0.19263	0.455575
ENSG00000198816	ZNF358	2.39528	-0.181165	0.455575	2.70482	0.181165	0.455575
ENSG00000169018	FEM1B	1.21487	-0.204502	0.455727	1.39837	0.204502	0.455727
ENSG00000075292	ZNF638	1.46474	-0.193206	0.457229	1.67111	0.193206	0.457229
ENSG00000160799	CCDC12	1.31827	-0.199471	0.458137	1.51138	0.199471	0.458137
ENSG00000075426	FOSL2	2.61069	-0.178263	0.458137	2.9414	0.178263	0.458137
ENSG00000130558	OLFM1	2.17126	-0.185913	0.459536	2.46071	0.185913	0.459536
ENSG00000177613	CSTF2T	1.08563	-0.204734	0.459817	1.2507	0.204734	0.459817
ENSG00000133639	BTG1	6.23808	-0.163115	0.460263	6.94363	0.163115	0.460263
ENSG00000175215	CTDSP2	4.10128	-0.168622	0.460708	4.58539	0.168622	0.460708
ENSG00000143393	PI4KB	1.13733	-0.205961	0.461487	1.31097	0.205961	0.461487
ENSG00000130332	LSM7	1.3872	-0.195154	0.462506	1.58522	0.195154	0.462506
ENSG00000158615	PPP1R15B	2.1885	-0.18072	0.462759	2.47126	0.18072	0.462759
ENSG00000111596	CNOT2	0.861613	-0.215881	0.465534	1.00206	0.215881	0.465534
ENSG00000184009	ACTG1	5.43678	-0.163195	0.465534	6.05307	0.163195	0.465534
ENSG00000182512	GLRX5	0.95639	-0.21288	0.465574	1.10905	0.21288	0.465574
ENSG00000157191	NECAP2	1.30104	-0.196614	0.46601	1.48878	0.196614	0.46601
ENSG00000178605	GTPBP6	1.5509	-0.192085	0.466813	1.76755	0.192085	0.466813
ENSG00000165156	ZHX1	1.05978	-0.202296	0.466923	1.21905	0.202296	0.466923
ENSG00000103496	STX4	1.80939	-0.186185	0.468142	2.05235	0.186185	0.468142
ENSG00000065485	PDIA5	1.21487	-0.198277	0.469299	1.39234	0.198277	0.469299
ENSG00000204219	TCEA3	0.921926	-0.209469	0.469476	1.06686	0.209469	0.469476
ENSG00000105722	ERF	3.1535	-0.171065	0.469479	3.5336	0.171065	0.469479
ENSG00000128284	APOL3	0.930542	-0.411279	0.470322	1.23864	0.411279	0.470322
ENSG00000117691	NENF	2.85194	-0.171564	0.470395	3.19757	0.171564	0.470395
ENSG00000154473	BUB3	0.973622	-0.206789	0.470616	1.12412	0.206789	0.470616
ENSG00000188243	COMMD6	1.02532	-0.202534	0.471349	1.17987	0.202534	0.471349
ENSG00000048649	RSF1	1.17179	-0.200813	0.471451	1.34563	0.200813	0.471451
ENSG00000065882	TBC1D1	0.827148	-0.43396	0.47202	1.1196	0.43396	0.47202
ENSG00000189180	ZNF33A	0.930542	-0.210346	0.472749	1.07741	0.210346	0.472749
ENSG00000173548	SNX33	1.43028	-0.191828	0.473041	1.63043	0.191828	0.473041
ENSG00000160741	CRTC2	1.23211	-0.195154	0.473362	1.40892	0.195154	0.473362
ENSG00000105281	SLC1A5	1.18041	-0.199971	0.473431	1.35467	0.199971	0.473431
ENSG00000104518	GSDMD	1.53367	-0.189563	0.473431	1.74495	0.189563	0.473431
ENSG00000109610	SOD3	6.08299	-0.163895	0.473549	6.77486	0.163895	0.473549
ENSG00000167157	PRRX2	0.887461	-0.210016	0.474012	1.02768	0.210016	0.474012
ENSG00000149930	TAOK2	1.84385	-0.183233	0.474045	2.08701	0.183233	0.474045
ENSG00000182108	DEXI	1.13733	-0.195988	0.47437	1.30193	0.195988	0.47437
ENSG00000103479	RBL2	1.3872	-0.192411	0.474567	1.58221	0.192411	0.474567
ENSG00000162378	ZYG11B	0.939158	-0.20721	0.474809	1.08494	0.20721	0.474809
ENSG00000241973	PI4KA	1.29242	-0.191475	0.475528	1.47371	0.191475	0.475528
ENSG00000089280	FUS	1.1201	-0.368182	0.478476	1.44508	0.368182	0.478476
ENSG00000128463	EMC4	2.0851	-0.177232	0.480281	2.3492	0.177232	0.480281
ENSG00000197930	ERO1A	0.95639	-0.201087	0.4804	1.10001	0.201087	0.4804
ENSG00000068383	INPP5A	1.41305	-0.186384	0.480484	1.60481	0.186384	0.480484
ENSG00000112214	FHL5	2.16265	-0.176538	0.482211	2.43509	0.176538	0.482211
ENSG00000099889	ARVCF	1.57675	-0.181824	0.482825	1.78413	0.181824	0.482825
ENSG00000105202	FBL	1.32688	-0.187257	0.485173	1.50837	0.187257	0.485173
ENSG00000168286	THAP11	1.27519	-0.189931	0.48533	1.45262	0.189931	0.48533
ENSG00000122359	ANXA11	6.68612	-0.164698	0.485844	7.44994	0.164698	0.485844
ENSG00000089177	KIF16B	0.921926	-0.201306	0.48617	1.06083	0.201306	0.48617
ENSG00000182670	TTC3	2.97256	-0.165995	0.486248	3.31962	0.165995	0.486248
ENSG00000103502	CDIPT	1.74907	-0.178741	0.486349	1.97399	0.178741	0.486349
ENSG00000117523	PRRC2C	1.18041	-0.190321	0.487297	1.34563	0.190321	0.487297
ENSG00000102893	PHKB	1.54229	-0.184013	0.487297	1.74796	0.184013	0.487297
ENSG00000151502	VPS26B	1.23211	-0.192068	0.487966	1.4059	0.192068	0.487966
ENSG00000135452	TSPAN31	0.930542	-0.202263	0.489844	1.07138	0.202263	0.489844
ENSG00000198373	WWP2	1.29242	-0.188524	0.490525	1.4707	0.188524	0.490525
ENSG00000166200	COPS2	2.04202	-0.172597	0.492223	2.29345	0.172597	0.492223
ENSG00000205903	ZNF316	1.40443	-0.184286	0.492481	1.59276	0.184286	0.492481
ENSG00000118564	FBXL5	1.19764	-0.188799	0.492942	1.36371	0.188799	0.492942
ENSG00000130177	CDC16	1.45613	-0.182039	0.49437	1.64851	0.182039	0.49437
ENSG00000084636	COL16A1	2.77439	-0.164247	0.496653	3.0951	0.164247	0.496653
ENSG00000010295	IFFO1	1.42166	-0.18307	0.496742	1.61084	0.18307	0.496742
ENSG00000160633	SAFB	2.6193	-0.164633	0.497895	2.92332	0.164633	0.497895
ENSG00000125740	FOSB	10.4686	-0.151798	0.498935	11.5561	0.151798	0.498935
ENSG00000187555	USP7	0.95639	-0.197134	0.49895	1.097	0.197134	0.49895
ENSG00000149231	CCDC82	1.24072	-0.189787	0.49895	1.41344	0.189787	0.49895
ENSG00000024422	EHD2	16.7842	-0.143507	0.49895	18.4169	0.143507	0.49895
ENSG00000160613	PCSK7	0.904693	-0.201422	0.49912	1.04124	0.201422	0.49912
ENSG00000113269	RNF130	1.59398	-0.17835	0.49949	1.7992	0.17835	0.49949
ENSG00000105339	DENND3	1.37858	-0.184777	0.500372	1.56412	0.184777	0.500372
ENSG00000143669	LYST	1.1201	-0.190912	0.501282	1.27782	0.190912	0.501282
ENSG00000138078	PREPL	0.965006	-0.194172	0.501486	1.10453	0.194172	0.501486
ENSG00000136940	PDCL	0.965006	-0.196136	0.501689	1.10604	0.196136	0.501689
ENSG00000213676	ATF6B	1.82662	-0.171516	0.502227	2.05084	0.171516	0.502227
ENSG00000034152	MAP2K3	1.29242	-0.184088	0.504203	1.46618	0.184088	0.504203
ENSG00000123144	TRIR	4.23914	-0.155213	0.505083	4.69539	0.155213	0.505083
ENSG00000068903	SIRT2	1.35273	-0.182455	0.506018	1.53248	0.182455	0.506018
ENSG00000173020	GRK2	2.24019	-0.164645	0.506831	2.50139	0.164645	0.506831
ENSG00000105223	PLD3	2.46421	-0.164278	0.507265	2.75003	0.164278	0.507265
ENSG00000169895	SYAP1	1.45613	-0.18072	0.507695	1.647	0.18072	0.507695
ENSG00000166326	TRIM44	1.63706	-0.172314	0.507695	1.83988	0.172314	0.507695
ENSG00000086102	NFX1	1.31827	-0.329903	0.509219	1.65454	0.329903	0.509219
ENSG00000143379	SETDB1	0.990855	-0.191322	0.509269	1.13165	0.191322	0.509269
ENSG00000150316	CWC15	1.36996	-0.178411	0.509459	1.54755	0.178411	0.509459
ENSG00000170144	HNRNPA3	3.21382	-0.158491	0.509599	3.56976	0.158491	0.509599
ENSG00000005812	FBXL3	1.75769	-0.171686	0.510044	1.97399	0.171686	0.510044
ENSG00000108604	SMARCD2	0.887461	-0.197287	0.51024	1.01864	0.197287	0.51024
ENSG00000128272	ATF4	2.09372	-0.167603	0.510366	2.34317	0.167603	0.510366
ENSG00000178252	WDR6	1.10286	-0.187391	0.510882	1.25522	0.187391	0.510882
ENSG00000172053	QARS	1.818	-0.170871	0.511019	2.04029	0.170871	0.511019
ENSG00000162692	VCAM1	1.98171	-0.169465	0.511288	2.22112	0.169465	0.511288
ENSG00000106682	EIF4H	4.14436	-0.152629	0.511464	4.58237	0.152629	0.511464
ENSG00000132549	VPS13B	1.71461	-0.171659	0.512589	1.92577	0.171659	0.512589
ENSG00000102908	NFAT5	1.5509	-0.172288	0.512898	1.74344	0.172288	0.512898
ENSG00000176438	SYNE3	3.81694	-0.154084	0.513262	4.22525	0.154084	0.513262
ENSG00000196235	SUPT5H	1.42166	-0.300827	0.514818	1.74796	0.300827	0.514818
ENSG00000046889	PREX2	2.30051	-0.246408	0.515765	2.71838	0.246408	0.515765
ENSG00000048342	CC2D2A	0.904693	-0.195154	0.516786	1.03672	0.195154	0.516786
ENSG00000151458	ANKRD50	1.23211	-0.181215	0.516789	1.39536	0.181215	0.516789
ENSG00000102181	CD99L2	1.11148	-0.237218	0.51709	1.30946	0.237218	0.51709
ENSG00000171604	CXXC5	1.0684	-0.187142	0.51709	1.21604	0.187142	0.51709
ENSG00000085449	WDFY1	1.79215	-0.168898	0.51709	2.00865	0.168898	0.51709
ENSG00000100029	PES1	1.0684	-0.188926	0.517378	1.21755	0.188926	0.517378
ENSG00000128951	DUT	0.947774	-0.190146	0.517917	1.08193	0.190146	0.517917
ENSG00000143183	TMCO1	1.80077	-0.166331	0.518415	2.01468	0.166331	0.518415
ENSG00000160294	MCM3AP	0.930542	-0.411279	0.518535	1.23864	0.411279	0.518535
ENSG00000123358	NR4A1	15.6383	-0.145418	0.518889	17.1828	0.145418	0.518889
ENSG00000141027	NCOR1	2.32635	-0.159919	0.520221	2.58879	0.159919	0.520221
ENSG00000176454	LPCAT4	0.921926	-0.188975	0.521738	1.05179	0.188975	0.521738
ENSG00000133030	MPRIP	5.99683	-0.145096	0.524866	6.59253	0.145096	0.524866
ENSG00000145495	2024-03-06	1.04255	-0.182362	0.525096	1.18289	0.182362	0.525096
ENSG00000168591	TMUB2	1.68014	-0.180357	0.525394	1.89865	0.180357	0.525394
ENSG00000138600	SPPL2A	0.878845	-0.191918	0.525959	1.00508	0.191918	0.525959
ENSG00000104915	STX10	1.49921	-0.168917	0.526328	1.68166	0.168917	0.526328
ENSG00000186660	ZFP91	2.02479	-0.160893	0.527775	2.25578	0.160893	0.527775
ENSG00000114030	KPNA1	1.05117	-0.185195	0.528476	1.19494	0.185195	0.528476
ENSG00000153561	RMND5A	1.05978	-0.180763	0.530266	1.20097	0.180763	0.530266
ENSG00000154124	OTULIN	0.947774	-0.188138	0.530547	1.08042	0.188138	0.530547
ENSG00000174579	MSL2	1.1201	-0.178968	0.531367	1.26727	0.178968	0.531367
ENSG00000125651	GTF2F1	0.896077	-0.187737	0.531373	1.02165	0.187737	0.531373
ENSG00000143624	INTS3	1.00809	-0.181927	0.531373	1.14371	0.181927	0.531373
ENSG00000203883	SOX18	4.57516	-0.150669	0.531883	5.05101	0.150669	0.531883
ENSG00000188986	NELFB	1.0684	-0.178186	0.532414	1.2085	0.178186	0.532414
ENSG00000158773	USF1	1.0684	-0.178186	0.532414	1.2085	0.178186	0.532414
ENSG00000219200	RNASEK	1.12871	-0.179941	0.533966	1.27782	0.179941	0.533966
ENSG00000110497	AMBRA1	1.12871	-0.179941	0.533966	1.27782	0.179941	0.533966
ENSG00000175826	CTDNEP1	1.53367	-0.166982	0.533966	1.71782	0.166982	0.533966
ENSG00000144579	CTDSP1	4.35976	-0.145044	0.536166	4.79484	0.145044	0.536166
ENSG00000150459	SAP18	1.66291	-0.162759	0.536175	1.85646	0.162759	0.536175
ENSG00000128335	APOL2	1.19764	-0.172786	0.536466	1.34864	0.172786	0.536466
ENSG00000124766	SOX4	2.92087	-0.15074	0.537057	3.2277	0.15074	0.537057
ENSG00000100813	ACIN1	1.08563	-0.176686	0.537336	1.22659	0.176686	0.537336
ENSG00000083168	KAT6A	1.31827	-0.170442	0.53784	1.48125	0.170442	0.53784
ENSG00000143157	POGK	1.31827	-0.171908	0.53812	1.48275	0.171908	0.53812
ENSG00000076555	ACACB	0.921926	-0.18277	0.539626	1.04727	0.18277	0.539626
ENSG00000136521	NDUFB5	1.74046	-0.160295	0.539637	1.93933	0.160295	0.539637
ENSG00000164035	EMCN	0.921926	-0.184842	0.539888	1.04878	0.184842	0.539888
ENSG00000237441	RGL2	1.8697	-0.160115	0.54211	2.08249	0.160115	0.54211
ENSG00000157014	TATDN2	0.930542	-0.179801	0.542478	1.0548	0.179801	0.542478
ENSG00000102781	KATNAL1	1.18041	-0.223818	0.543971	1.37727	0.223818	0.543971
ENSG00000127184	COX7C	1.34412	-0.16732	0.544324	1.50686	0.16732	0.544324
ENSG00000206560	ANKRD28	1.46474	-0.164325	0.544672	1.63796	0.164325	0.544672
ENSG00000109445	ZNF330	0.878845	-0.185424	0.544749	1.00056	0.185424	0.544749
ENSG00000100811	YY1	2.07649	-0.15611	0.546748	2.3055	0.15611	0.546748
ENSG00000138639	ARHGAP24	1.18041	-0.170825	0.547852	1.32755	0.170825	0.547852
ENSG00000110422	HIPK3	4.0582	-0.14394	0.548017	4.46032	0.14394	0.548017
ENSG00000246705	H2AFJ	1.30104	-0.16714	0.548088	1.45864	0.16714	0.548088
ENSG00000161395	PGAP3	0.896077	-0.179212	0.550234	1.01563	0.179212	0.550234
ENSG00000105971	CAV2	5.77281	-0.138657	0.550394	6.31828	0.138657	0.550394
ENSG00000021355	SERPINB1	1.49059	-0.16421	0.550974	1.66659	0.16421	0.550974
ENSG00000172977	KAT5	0.904693	-0.178305	0.553307	1.02467	0.178305	0.553307
ENSG00000103249	CLCN7	0.965006	-0.176373	0.553927	1.09097	0.176373	0.553927
ENSG00000182473	EXOC7	1.68876	-0.158065	0.553927	1.87906	0.158065	0.553927
ENSG00000164576	SAP30L	1.14595	-0.170092	0.554739	1.28837	0.170092	0.554739
ENSG00000136631	VPS45	1.14595	-0.171777	0.55509	1.28988	0.171777	0.55509
ENSG00000172037	LAMB2	7.70282	-0.145068	0.555188	8.46556	0.145068	0.555188
ENSG00000187837	HIST1H1C	4.46315	-0.140015	0.55621	4.89128	0.140015	0.55621
ENSG00000132912	DCTN4	1.45613	-0.160803	0.556432	1.6244	0.160803	0.556432
ENSG00000116350	SRSF4	3.01564	-0.144641	0.556697	3.31811	0.144641	0.556697
ENSG00000150760	DOCK1	2.77439	-0.145877	0.558278	3.05592	0.145877	0.558278
ENSG00000140521	POLG	1.16318	-0.168803	0.560125	1.30645	0.168803	0.560125
ENSG00000137161	CNPY3	1.6543	-0.158466	0.560125	1.84139	0.158466	0.560125
ENSG00000108523	RNF167	0.896077	-0.181348	0.56133	1.01713	0.181348	0.56133
ENSG00000196586	MYO6	1.37858	-0.280141	0.563604	1.67111	0.280141	0.563604
ENSG00000157954	WIPI2	1.24072	-0.163428	0.563954	1.38782	0.163428	0.563954
ENSG00000170776	AKAP13	2.76578	-0.143937	0.565615	3.04236	0.143937	0.565615
ENSG00000100445	SDR39U1	1.0684	-0.167366	0.567032	1.19946	0.167366	0.567032
ENSG00000159592	GPBP1L1	1.25795	-0.162321	0.568281	1.4059	0.162321	0.568281
ENSG00000136044	APPL2	1.0167	-0.167853	0.569576	1.1422	0.167853	0.569576
ENSG00000143387	CTSK	2.55037	-0.163038	0.569576	2.84345	0.163038	0.569576
ENSG00000163320	CGGBP1	1.70599	-0.15271	0.569576	1.89111	0.15271	0.569576
ENSG00000149547	EI24	1.18903	-0.163676	0.570952	1.33056	0.163676	0.570952
ENSG00000275023	MLLT6	4.52347	-0.134836	0.571968	4.9395	0.134836	0.571968
ENSG00000077254	USP33	1.10286	-0.35231	0.572272	1.40741	0.35231	0.572272
ENSG00000170345	FOS	48.1469	-0.125074	0.572819	52.145	0.125074	0.572819
ENSG00000162413	KLHL21	1.79215	-0.149299	0.573387	1.98153	0.149299	0.573387
ENSG00000149357	LAMTOR1	2.05064	-0.146517	0.573387	2.2618	0.146517	0.573387
ENSG00000054282	SDCCAG8	0.91331	-0.168989	0.575543	1.02768	0.168989	0.575543
ENSG00000103994	ZNF106	1.16318	-0.162139	0.575884	1.30042	0.162139	0.575884
ENSG00000188186	LAMTOR4	4.23914	-0.135641	0.576123	4.6321	0.135641	0.576123
ENSG00000125991	ERGIC3	3.11904	-0.138729	0.576367	3.41757	0.138729	0.576367
ENSG00000130770	ATP5IF1	1.23211	-0.16084	0.577373	1.37577	0.16084	0.577373
ENSG00000244754	N4BP2L2	1.36135	-0.157679	0.57775	1.51591	0.157679	0.57775
ENSG00000117360	PRPF3	1.49059	-0.155059	0.577896	1.65604	0.155059	0.577896
ENSG00000170421	KRT8	0.852997	-0.236721	0.57889	1.00659	0.236721	0.57889
ENSG00000198721	ECI2	1.18041	-0.159329	0.579944	1.317	0.159329	0.579944
ENSG00000106025	TSPAN12	1.56814	-0.152692	0.580486	1.73892	0.152692	0.580486
ENSG00000105221	AKT2	0.965006	-0.17039	0.58166	1.08645	0.17039	0.58166
ENSG00000068400	GRIPAP1	0.91331	-0.173208	0.581667	1.03069	0.173208	0.581667
ENSG00000129691	ASH2L	0.930542	-0.171545	0.581698	1.04878	0.171545	0.581698
ENSG00000169221	TBC1D10B	1.50782	-0.154224	0.581735	1.67413	0.154224	0.581735
ENSG00000079432	CIC	2.49868	-0.141146	0.581735	2.744	0.141146	0.581735
ENSG00000114062	UBE3A	1.37858	-0.156736	0.581761	1.53399	0.156736	0.581761
ENSG00000116729	WLS	2.90364	-0.138229	0.582099	3.18099	0.138229	0.582099
ENSG00000108055	SMC3	1.19764	-0.161471	0.585216	1.3381	0.161471	0.585216
ENSG00000157916	RER1	1.26657	-0.157166	0.585879	1.41042	0.157166	0.585879
ENSG00000077380	DYNC1I2	1.99894	-0.143269	0.586587	2.20002	0.143269	0.586587
ENSG00000170619	COMMD5	1.07702	-0.163093	0.587049	1.20549	0.163093	0.587049
ENSG00000163930	BAP1	0.896077	-0.164173	0.590039	1.00508	0.164173	0.590039
ENSG00000139613	SMARCC2	1.68876	-0.145292	0.590922	1.86248	0.145292	0.590922
ENSG00000168268	NT5DC2	1.49059	-0.148486	0.591495	1.64851	0.148486	0.591495
ENSG00000007545	CRAMP1	0.904693	-0.165538	0.593119	1.01563	0.165538	0.593119
ENSG00000085224	ATRX	2.30912	-0.139214	0.593119	2.53304	0.139214	0.593119
ENSG00000108465	CDK5RAP3	2.44698	-0.138368	0.593306	2.68222	0.138368	0.593306
ENSG00000196187	TMEM63A	1.23211	-0.156097	0.59357	1.37125	0.156097	0.59357
ENSG00000113742	CPEB4	1.10286	-0.155912	0.593599	1.22809	0.155912	0.593599
ENSG00000099940	SNAP29	1.10286	-0.159444	0.593938	1.23111	0.159444	0.593938
ENSG00000126756	UXT	1.37858	-0.149639	0.596073	1.52645	0.149639	0.596073
ENSG00000101158	NELFCD	1.51644	-0.14605	0.596686	1.67413	0.14605	0.596686
ENSG00000051128	HOMER3	1.58537	-0.148208	0.597511	1.75248	0.148208	0.597511
ENSG00000186480	INSIG1	0.904693	-0.226225	0.598911	1.05933	0.226225	0.598911
ENSG00000115539	PDCL3	0.91331	-0.164758	0.599849	1.02467	0.164758	0.599849
ENSG00000136100	VPS36	1.25795	-0.154577	0.599942	1.39837	0.154577	0.599942
ENSG00000196914	ARHGEF12	2.22296	-0.137902	0.600531	2.4366	0.137902	0.600531
ENSG00000118515	SGK1	1.74046	-0.142261	0.600593	1.91522	0.142261	0.600593
ENSG00000069667	RORA	0.930542	-0.163242	0.601064	1.04275	0.163242	0.601064
ENSG00000170242	USP47	1.26657	-0.150994	0.601539	1.4044	0.150994	0.601539
ENSG00000089022	MAPKAPK5	0.999471	-0.159625	0.601841	1.11659	0.159625	0.601841
ENSG00000143569	UBAP2L	0.999471	-0.159625	0.601841	1.11659	0.159625	0.601841
ENSG00000172348	RCAN2	1.27519	-0.152063	0.604081	1.41495	0.152063	0.604081
ENSG00000203485	INF2	5.84173	-0.127394	0.604081	6.3439	0.127394	0.604081
ENSG00000149639	SOGA1	2.17988	-0.136297	0.604248	2.38687	0.136297	0.604248
ENSG00000066557	LRRC40	0.861613	-0.377599	0.604563	1.12111	0.377599	0.604563
ENSG00000092847	AGO1	1.07702	-0.157679	0.604796	1.20097	0.157679	0.604796
ENSG00000081791	DELE1	0.947774	-0.157679	0.605593	1.05782	0.157679	0.605593
ENSG00000124562	SNRPC	1.0167	-0.156403	0.606223	1.13316	0.156403	0.606223
ENSG00000198718	TOGARAM1	0.878845	-0.219725	0.607865	1.02467	0.219725	0.607865
ENSG00000120733	KDM3B	1.50782	-0.145113	0.60877	1.66358	0.145113	0.60877
ENSG00000135837	CEP350	0.896077	-0.157679	0.609685	1.00056	0.157679	0.609685
ENSG00000011304	PTBP1	0.965006	-0.160365	0.61071	1.07891	0.160365	0.61071
ENSG00000111817	DSE	1.80077	-0.140218	0.61071	1.97851	0.140218	0.61071
ENSG00000115966	ATF2	1.74046	-0.138855	0.612134	1.9107	0.138855	0.612134
ENSG00000091436	MAP3K20	2.671	-0.131316	0.612134	2.91277	0.131316	0.612134
ENSG00000114698	PLSCR4	3.16212	-0.159741	0.612203	3.51551	0.159741	0.612203
ENSG00000160908	ZNF394	1.67153	-0.141231	0.612659	1.83837	0.141231	0.612659
ENSG00000136280	CCM2	1.05117	-0.15953	0.613081	1.17385	0.15953	0.613081
ENSG00000163660	CCNL1	2.11095	-0.135283	0.614484	2.31002	0.135283	0.614484
ENSG00000107874	CUEDC2	1.25795	-0.148352	0.614686	1.39234	0.148352	0.614686
ENSG00000225663	MCRIP1	1.54229	-0.142413	0.61514	1.69824	0.142413	0.61514
ENSG00000165757	JCAD	4.42869	-0.125174	0.615413	4.80388	0.125174	0.615413
ENSG00000185024	BRF1	1.47336	-0.143929	0.615586	1.6244	0.143929	0.615586
ENSG00000159461	AMFR	1.69738	-0.137987	0.617096	1.86248	0.137987	0.617096
ENSG00000149091	DGKZ	0.921926	-0.155569	0.617156	1.02768	0.155569	0.617156
ENSG00000113384	GOLPH3	2.42975	-0.131416	0.618482	2.65057	0.131416	0.618482
ENSG00000240771	ARHGEF25	2.30912	-0.186464	0.619474	2.61742	0.186464	0.619474
ENSG00000160695	VPS11	0.999471	-0.151827	0.619474	1.11056	0.151827	0.619474
ENSG00000163512	AZI2	0.999471	-0.15378	0.619703	1.11207	0.15378	0.619703
ENSG00000113504	SLC12A7	1.21487	-0.144249	0.620347	1.34111	0.144249	0.620347
ENSG00000161533	ACOX1	0.999471	-0.15378	0.62226	1.11207	0.15378	0.62226
ENSG00000186994	KANK3	2.09372	-0.131933	0.622419	2.28591	0.131933	0.622419
ENSG00000167986	DDB1	1.74046	-0.138855	0.622734	1.9107	0.138855	0.622734
ENSG00000109111	SUPT6H	1.87832	-0.134612	0.62335	2.05536	0.134612	0.62335
ENSG00000177225	GATD1	0.947774	-0.15151	0.624847	1.0533	0.15151	0.624847
ENSG00000164713	BRI3	6.195	-0.12018	0.625032	6.69349	0.12018	0.625032
ENSG00000111676	ATN1	7.81483	-0.112922	0.625366	8.39926	0.112922	0.625366
ENSG00000132155	RAF1	1.16318	-0.147032	0.625803	1.28686	0.147032	0.625803
ENSG00000127527	EPS15L1	1.09425	-0.147559	0.626347	1.21152	0.147559	0.626347
ENSG00000111011	RSRC2	1.74907	-0.134037	0.626347	1.91372	0.134037	0.626347
ENSG00000162889	MAPKAPK2	2.29189	-0.129247	0.630052	2.49687	0.129247	0.630052
ENSG00000170604	IRF2BP1	1.11148	-0.144772	0.630734	1.22809	0.144772	0.630734
ENSG00000129197	RPAIN	1.1201	-0.14253	0.632637	1.23563	0.14253	0.632637
ENSG00000149932	TMEM219	3.08457	-0.123218	0.633998	3.34373	0.123218	0.633998
ENSG00000145687	SSBP2	1.49921	-0.13626	0.635084	1.64399	0.13626	0.635084
ENSG00000110917	MLEC	1.05978	-0.145998	0.63594	1.17234	0.145998	0.63594
ENSG00000134871	COL4A2	41.6417	-0.117623	0.638684	44.8684	0.117623	0.638684
ENSG00000100393	EP300	2.43836	-0.124687	0.638966	2.64756	0.124687	0.638966
ENSG00000254772	EEF1G	2.76578	-0.12235	0.641005	2.99715	0.12235	0.641005
ENSG00000104980	TIMM44	1.00809	-0.143453	0.64125	1.11357	0.143453	0.64125
ENSG00000172935	MRGPRF	1.54229	-0.138571	0.642402	1.69372	0.138571	0.642402
ENSG00000114982	KANSL3	1.09425	-0.142173	0.644539	1.207	0.142173	0.644539
ENSG00000131503	ANKHD1	2.02479	-0.126785	0.646171	2.20304	0.126785	0.646171
ENSG00000011243	AKAP8L	1.03394	-0.140001	0.648248	1.13919	0.140001	0.648248
ENSG00000119820	YIPF4	1.03394	-0.141905	0.64837	1.1407	0.141905	0.64837
ENSG00000101361	NOP56	1.26657	-0.138571	0.649972	1.39234	0.138571	0.649972
ENSG00000138172	CALHM2	2.85194	-0.121083	0.651038	3.08756	0.121083	0.651038
ENSG00000106009	BRAT1	1.19764	-0.136921	0.651097	1.31549	0.136921	0.651097
ENSG00000136854	STXBP1	1.27519	-0.138183	0.651491	1.40138	0.138183	0.651491
ENSG00000198728	LDB1	2.30912	-0.121957	0.652254	2.5029	0.121957	0.652254
ENSG00000178467	P4HTM	0.982239	-0.141077	0.653917	1.08344	0.141077	0.653917
ENSG00000204842	ATXN2	1.05978	-0.138571	0.654012	1.16631	0.138571	0.654012
ENSG00000100612	DHRS7	1.19764	-0.145151	0.65413	1.32303	0.145151	0.65413
ENSG00000100221	JOSD1	1.21487	-0.13613	0.654215	1.33357	0.13613	0.654215
ENSG00000119414	PPP6C	1.21487	-0.13613	0.654215	1.33357	0.13613	0.654215
ENSG00000122705	CLTA	3.70494	-0.116035	0.654423	3.9947	0.116035	0.654423
ENSG00000172638	EFEMP2	1.53367	-0.128542	0.654628	1.67262	0.128542	0.654628
ENSG00000055917	PUM2	1.61122	-0.12995	0.654666	1.75851	0.12995	0.654666
ENSG00000160932	LY6E	2.74854	-0.126983	0.655308	2.98811	0.126983	0.655308
ENSG00000101294	HM13	1.14595	-0.135984	0.655391	1.25823	0.135984	0.655391
ENSG00000143545	RAB13	3.64462	-0.115522	0.655587	3.92839	0.115522	0.655587
ENSG00000144560	VGLL4	1.3872	-0.129279	0.6564	1.5144	0.129279	0.6564
ENSG00000249915	PDCD6	1.22349	-0.174047	0.656747	1.37878	0.174047	0.656747
ENSG00000128607	KLHDC10	0.921926	-0.140706	0.656911	1.01713	0.140706	0.656911
ENSG00000158796	DEDD	1.48197	-0.128864	0.659202	1.61686	0.128864	0.659202
ENSG00000072864	NDE1	0.999471	-0.138077	0.661203	1.10001	0.138077	0.661203
ENSG00000161813	LARP4	0.939158	-0.143807	0.662	1.03823	0.143807	0.662
ENSG00000167005	NUDT21	1.25795	-0.131092	0.662137	1.37577	0.131092	0.662137
ENSG00000135655	USP15	0.947774	-0.13909	0.663516	1.04426	0.13909	0.663516
ENSG00000170004	CHD3	1.83524	-0.121754	0.663516	1.99057	0.121754	0.663516
ENSG00000111335	OAS2	1.02532	-0.140493	0.663777	1.13015	0.140493	0.663777
ENSG00000118898	PPL	1.67153	-0.125789	0.663777	1.81878	0.125789	0.663777
ENSG00000131051	RBM39	1.50782	-0.12936	0.663843	1.6455	0.12936	0.663843
ENSG00000163605	PPP4R2	1.43028	-0.130601	0.664435	1.56262	0.130601	0.664435
ENSG00000172466	ZNF24	1.68014	-0.125557	0.665066	1.82783	0.125557	0.665066
ENSG00000135870	RC3H1	1.19764	-0.13196	0.665883	1.31097	0.13196	0.665883
ENSG00000064115	TM7SF3	1.1201	-0.131948	0.666675	1.22659	0.131948	0.666675
ENSG00000119326	CTNNAL1	1.04255	-0.133833	0.666819	1.14371	0.133833	0.666819
ENSG00000104852	SNRNP70	2.29189	-0.117013	0.668612	2.47578	0.117013	0.668612
ENSG00000106261	ZKSCAN1	1.05117	-0.1334	0.668859	1.15275	0.1334	0.668859
ENSG00000049245	VAMP3	2.8864	-0.115021	0.669017	3.11167	0.115021	0.669017
ENSG00000158864	NDUFS2	1.37858	-0.126693	0.669139	1.50234	0.126693	0.669139
ENSG00000143437	ARNT	0.973622	-0.137558	0.669639	1.07138	0.137558	0.669639
ENSG00000132463	GRSF1	1.3872	-0.127844	0.670807	1.51289	0.127844	0.670807
ENSG00000214753	HNRNPUL2	3.26551	-0.110973	0.671954	3.50949	0.110973	0.671954
ENSG00000179833	SERTAD2	1.31827	-0.125773	0.673176	1.43604	0.125773	0.673176
ENSG00000166848	TERF2IP	1.91278	-0.11903	0.674115	2.07043	0.11903	0.674115
ENSG00000135164	DMTF1	1.07702	-0.133983	0.67491	1.18138	0.133983	0.67491
ENSG00000137824	RMDN3	0.999471	-0.136102	0.676075	1.0985	0.136102	0.676075
ENSG00000100201	DDX17	1.24934	-0.129848	0.676509	1.36522	0.129848	0.676509
ENSG00000162441	LZIC	0.921926	-0.136432	0.67695	1.01412	0.136432	0.67695
ENSG00000128016	ZFP36	28.7176	-0.0983785	0.677013	30.5351	0.0983785	0.677013
ENSG00000163807	KIAA1143	0.921926	-0.138571	0.677117	1.01563	0.138571	0.677117
ENSG00000136709	WDR33	1.93863	-0.117479	0.67772	2.09605	0.117479	0.67772
ENSG00000141252	VPS53	1.09425	-0.12771	0.678239	1.19494	0.12771	0.678239
ENSG00000074603	DPP8	1.09425	-0.129525	0.678372	1.19645	0.129525	0.678372
ENSG00000132622	HSPA12B	2.37805	-0.11314	0.678372	2.56167	0.11314	0.678372
ENSG00000173166	RAPH1	1.61122	-0.120035	0.680146	1.74646	0.120035	0.680146
ENSG00000173113	TRMT112	1.44751	-0.121741	0.681601	1.57166	0.121741	0.681601
ENSG00000170296	GABARAP	4.17021	-0.106203	0.681601	4.46484	0.106203	0.681601
ENSG00000025708	TYMP	1.07702	-0.148611	0.682078	1.19344	0.148611	0.682078
ENSG00000163798	SLC4A1AP	0.95639	-0.132374	0.685022	1.04878	0.132374	0.685022
ENSG00000197256	KANK2	3.6877	-0.106332	0.685022	3.94949	0.106332	0.685022
ENSG00000159579	RSPRY1	0.95639	-0.134443	0.685307	1.05028	0.134443	0.685307
ENSG00000154978	VOPP1	1.12871	-0.124512	0.685408	1.2296	0.124512	0.685408
ENSG00000092098	RNF31	1.13733	-0.243563	0.685624	1.34563	0.243563	0.685624
ENSG00000134884	ARGLU1	4.87673	-0.103649	0.686265	5.21074	0.103649	0.686265
ENSG00000130813	SHFL	1.48197	-0.122132	0.687578	1.60933	0.122132	0.687578
ENSG00000091039	OSBPL8	1.95586	-0.131466	0.687837	2.13523	0.131466	0.687837
ENSG00000204843	DCTN1	3.99788	-0.105303	0.688105	4.27799	0.105303	0.688105
ENSG00000136802	LRRC8A	1.66291	-0.118803	0.688259	1.8007	0.118803	0.688259
ENSG00000183853	KIRREL1	2.47283	-0.16714	0.688355	2.7651	0.16714	0.688355
ENSG00000123066	MED13L	1.84385	-0.117209	0.688992	1.99358	0.117209	0.688992
ENSG00000126804	ZBTB1	1.31827	-0.121229	0.689124	1.43152	0.121229	0.689124
ENSG00000173821	RNF213	1.76631	-0.115415	0.690272	1.90769	0.115415	0.690272
ENSG00000143776	CDC42BPA	1.41305	-0.119914	0.690342	1.53248	0.119914	0.690342
ENSG00000158526	TSR2	1.32688	-0.122472	0.690701	1.44207	0.122472	0.690701
ENSG00000114209	PDCD10	1.24072	-0.125377	0.691102	1.35166	0.125377	0.691102
ENSG00000188554	NBR1	1.95586	-0.113035	0.691357	2.1081	0.113035	0.691357
ENSG00000072778	ACADVL	2.77439	-0.107691	0.691698	2.97606	0.107691	0.691698
ENSG00000135441	BLOC1S1	2.23158	-0.112591	0.692145	2.40345	0.112591	0.692145
ENSG00000087077	TRIP6	1.93001	-0.116603	0.692403	2.0855	0.116603	0.692403
ENSG00000100225	FBXO7	0.91331	-0.132626	0.695133	1.00206	0.132626	0.695133
ENSG00000182831	C16orf72	1.5509	-0.115106	0.697725	1.67563	0.115106	0.697725
ENSG00000125944	HNRNPR	0.930542	-0.127409	0.698649	1.01713	0.127409	0.698649
ENSG00000102409	BEX4	0.930542	-0.129542	0.698715	1.01864	0.129542	0.698715
ENSG00000137815	RTF1	1.37858	-0.116539	0.698748	1.4918	0.116539	0.698748
ENSG00000115825	PRKD3	0.939158	-0.126983	0.700479	1.02617	0.126983	0.700479
ENSG00000079313	REXO1	1.1201	-0.124849	0.701597	1.22056	0.124849	0.701597
ENSG00000184281	TSSC4	1.2838	-0.120764	0.701792	1.39385	0.120764	0.701792
ENSG00000176095	IP6K1	1.30965	-0.11691	0.702542	1.41796	0.11691	0.702542
ENSG00000170852	KBTBD2	1.13733	-0.12067	0.704433	1.23563	0.12067	0.704433
ENSG00000115274	INO80B	1.41305	-0.117077	0.704771	1.52947	0.117077	0.704771
ENSG00000187231	SESTD1	1.23211	-0.115952	0.704855	1.33357	0.115952	0.704855
ENSG00000181826	RELL1	1.50782	-0.114767	0.705004	1.62892	0.114767	0.705004
ENSG00000158552	ZFAND2B	1.23211	-0.120829	0.705286	1.3381	0.120829	0.705286
ENSG00000115524	SF3B1	0.965006	-0.121619	0.705843	1.05028	0.121619	0.705843
ENSG00000204267	TAP2	1.24072	-0.117322	0.706313	1.34412	0.117322	0.706313
ENSG00000069956	MAPK6	0.878845	-0.283947	0.706793	1.07138	0.283947	0.706793
ENSG00000108669	CYTH1	1.82662	-0.107626	0.709748	1.96194	0.107626	0.709748
ENSG00000072364	AFF4	2.30912	-0.10449	0.709963	2.47276	0.10449	0.709963
ENSG00000244486	SCARF2	2.1885	-0.171017	0.710761	2.45468	0.171017	0.710761
ENSG00000142186	SCYL1	1.45613	-0.113229	0.711369	1.57166	0.113229	0.711369
ENSG00000163950	SLBP	1.18041	-0.117509	0.712613	1.27933	0.117509	0.712613
ENSG00000125755	SYMPK	1.27519	-0.116324	0.71288	1.38029	0.116324	0.71288
ENSG00000198060	2024-03-05	1.26657	-0.15254	0.714409	1.4059	0.15254	0.714409
ENSG00000085872	CHERP	1.00809	-0.121846	0.715651	1.097	0.121846	0.715651
ENSG00000157538	VPS26C	0.921926	-0.119205	0.716804	1.00206	0.119205	0.716804
ENSG00000156298	TSPAN7	2.7227	-0.103747	0.717119	2.91277	0.103747	0.717119
ENSG00000132581	SDF2	1.0167	-0.119533	0.717352	1.10453	0.119533	0.717352
ENSG00000113643	RARS	1.0167	-0.121497	0.717549	1.10604	0.121497	0.717549
ENSG00000161011	SQSTM1	9.41743	-0.0893153	0.71786	9.95585	0.0893153	0.71786
ENSG00000112739	PRPF4B	1.21487	-0.113152	0.718922	1.31248	0.113152	0.718922
ENSG00000062194	GPBP1	1.40443	-0.215313	0.718953	1.62741	0.215313	0.718953
ENSG00000242372	EIF6	1.31827	-0.113624	0.720195	1.42399	0.113624	0.720195
ENSG00000154721	JAM2	2.70546	-0.100893	0.720195	2.88866	0.100893	0.720195
ENSG00000175806	MSRA	1.22349	-0.116203	0.720607	1.32453	0.116203	0.720607
ENSG00000099917	MED15	1.12871	-0.115656	0.720607	1.22207	0.115656	0.720607
ENSG00000185475	TMEM179B	0.939158	-0.122746	0.720967	1.02316	0.122746	0.720967
ENSG00000173327	MAP3K11	4.14436	-0.0960459	0.722054	4.40607	0.0960459	0.722054
ENSG00000172725	CORO1B	1.82662	-0.10541	0.722449	1.95892	0.10541	0.722449
ENSG00000152061	RABGAP1L	2.02479	-0.107926	0.723228	2.1744	0.107926	0.723228
ENSG00000163162	RNF149	1.63706	-0.105874	0.723827	1.757	0.105874	0.723827
ENSG00000197114	ZGPAT	1.05978	-0.112271	0.726193	1.14522	0.112271	0.726193
ENSG00000163714	U2SURP	1.20626	-0.242384	0.726645	1.42549	0.242384	0.726645
ENSG00000099992	TBC1D10A	0.965006	-0.117479	0.726645	1.04727	0.117479	0.726645
ENSG00000105701	FKBP8	2.87779	-0.0975101	0.726645	3.06496	0.0975101	0.726645
ENSG00000136807	CDK9	2.67962	-0.0995764	0.727164	2.85852	0.0995764	0.727164
ENSG00000173193	PARP14	0.91331	-0.257073	0.727591	1.09248	0.257073	0.727591
ENSG00000177105	RHOG	0.973622	-0.117152	0.728439	1.05631	0.117152	0.728439
ENSG00000257704	INAFM1	1.37858	-0.107777	0.730035	1.48275	0.107777	0.730035
ENSG00000177045	SIX5	1.37858	-0.107777	0.730035	1.48275	0.107777	0.730035
ENSG00000121390	PSPC1	1.18041	-0.11411	0.730561	1.27631	0.11411	0.730561
ENSG00000102241	HTATSF1	1.13733	-0.22243	0.731599	1.32604	0.22243	0.731599
ENSG00000067955	CBFB	1.70599	-0.102454	0.733039	1.82632	0.102454	0.733039
ENSG00000132485	ZRANB2	1.35273	-0.136377	0.733653	1.48426	0.136377	0.733653
ENSG00000103855	CD276	2.78301	-0.107606	0.733665	2.9851	0.107606	0.733665
ENSG00000160408	ST6GALNAC6	2.86917	-0.0954285	0.734372	3.0514	0.0954285	0.734372
ENSG00000160691	SHC1	2.98118	-0.0948415	0.734862	3.16893	0.0948415	0.734862
ENSG00000148341	SH3GLB2	1.41305	-0.105672	0.734972	1.51741	0.105672	0.734972
ENSG00000136436	CALCOCO2	4.53208	-0.109033	0.73508	4.86114	0.109033	0.73508
ENSG00000135047	CTSL	1.11148	-0.110782	0.735667	1.19946	0.110782	0.735667
ENSG00000012983	MAP4K5	1.0167	-0.109672	0.736655	1.097	0.109672	0.736655
ENSG00000115649	CNPPD1	1.0167	-0.109672	0.736655	1.097	0.109672	0.736655
ENSG00000107798	LIPA	1.32688	-0.105811	0.737745	1.42549	0.105811	0.737745
ENSG00000114126	TFDP2	0.921926	-0.117037	0.738509	1.00056	0.117037	0.738509
ENSG00000100266	PACSIN2	1.54229	-0.103524	0.738902	1.65303	0.103524	0.738902
ENSG00000125826	RBCK1	1.54229	-0.103524	0.738902	1.65303	0.103524	0.738902
ENSG00000101745	ANKRD12	1.23211	-0.109424	0.739288	1.32755	0.109424	0.739288
ENSG00000049656	CLPTM1L	0.930542	-0.110234	0.739473	1.00508	0.110234	0.739473
ENSG00000072958	AP1M1	1.97309	-0.0983729	0.73975	2.10509	0.0983729	0.73975
ENSG00000166780	BMERB1	1.8697	-0.101569	0.740353	1.99961	0.101569	0.740353
ENSG00000101901	ALG13	1.45613	-0.102132	0.741419	1.5596	0.102132	0.741419
ENSG00000067829	IDH3G	0.939158	-0.114234	0.742013	1.01713	0.114234	0.742013
ENSG00000160752	FDPS	0.939158	-0.114234	0.742013	1.01713	0.114234	0.742013
ENSG00000196199	MPHOSPH8	1.14595	-0.109864	0.742411	1.23563	0.109864	0.742411
ENSG00000116406	EDEM3	1.14595	-0.109864	0.742411	1.23563	0.109864	0.742411
ENSG00000126457	PRMT1	0.947774	-0.111809	0.743672	1.02467	0.111809	0.743672
ENSG00000155363	MOV10	0.947774	-0.111809	0.743672	1.02467	0.111809	0.743672
ENSG00000175879	HOXD8	1.27519	-0.106853	0.746794	1.37125	0.106853	0.746794
ENSG00000078804	TP53INP2	1.3872	-0.101771	0.7474	1.48577	0.101771	0.7474
ENSG00000183624	HMCES	1.2838	-0.105099	0.74818	1.37878	0.105099	0.74818
ENSG00000131966	ACTR10	1.39581	-0.104539	0.749276	1.49782	0.104539	0.749276
ENSG00000175221	MED16	0.973622	-0.113035	0.749784	1.0533	0.113035	0.749784
ENSG00000092148	HECTD1	1.51644	-0.0985711	0.750533	1.61988	0.0985711	0.750533
ENSG00000134824	FADS2	0.973622	-0.121256	0.751075	1.05933	0.121256	0.751075
ENSG00000141753	IGFBP4	23.3152	-0.0786994	0.751312	24.4564	0.0786994	0.751312
ENSG00000160209	PDXK	1.41305	-0.102807	0.75163	1.5144	0.102807	0.75163
ENSG00000148730	EIF4EBP2	2.64515	-0.0913397	0.752525	2.80578	0.0913397	0.752525
ENSG00000143570	SLC39A1	1.20626	-0.103356	0.752701	1.2944	0.103356	0.752701
ENSG00000106852	LHX6	1.0684	-0.106359	0.752992	1.14974	0.106359	0.752992
ENSG00000179144	GIMAP7	3.36891	-0.0925009	0.753042	3.57428	0.0925009	0.753042
ENSG00000162231	NXF1	1.76631	-0.0970799	0.75432	1.88358	0.0970799	0.75432
ENSG00000163159	VPS72	1.00809	-0.107926	0.755841	1.08645	0.107926	0.755841
ENSG00000101224	CDC25B	1.3355	-0.102614	0.755968	1.43152	0.102614	0.755968
ENSG00000179950	PUF60	1.23211	-0.102866	0.756965	1.32152	0.102866	0.756965
ENSG00000165416	SUGT1	1.24072	-0.101075	0.758031	1.32905	0.101075	0.758031
ENSG00000172932	ANKRD13D	1.46474	-0.0964525	0.758088	1.56262	0.0964525	0.758088
ENSG00000136813	ECPAS	1.68876	-0.0966642	0.758214	1.8007	0.0966642	0.758214
ENSG00000168300	PCMTD1	2.81747	-0.0899036	0.758214	2.9851	0.0899036	0.758214
ENSG00000134986	NREP	1.9214	-0.0935644	0.75862	2.04331	0.0935644	0.75862
ENSG00000171206	TRIM8	4.88534	-0.0885394	0.758724	5.16553	0.0885394	0.758724
ENSG00000013583	HEBP1	1.03394	-0.103328	0.759767	1.11056	0.103328	0.759767
ENSG00000106070	GRB10	1.14595	-0.102817	0.760194	1.2296	0.102817	0.760194
ENSG00000169129	AFAP1L2	1.49921	-0.0960713	0.761557	1.59878	0.0960713	0.761557
ENSG00000166592	RRAD	1.63706	-0.286883	0.762132	1.99207	0.286883	0.762132
ENSG00000145685	LHFPL2	0.939158	-0.107817	0.762132	1.01261	0.107817	0.762132
ENSG00000074755	ZZEF1	0.947774	-0.107566	0.764111	1.02165	0.107566	0.764111
ENSG00000169976	SF3B5	2.10234	-0.0923793	0.764763	2.23317	0.0923793	0.764763
ENSG00000129292	PHF20L1	1.18041	-0.0987169	0.765145	1.26275	0.0987169	0.765145
ENSG00000170234	PWWP2A	1.0684	-0.104469	0.765757	1.14823	0.104469	0.765757
ENSG00000163041	H3F3A	5.97098	-0.0896896	0.768835	6.31677	0.0896896	0.768835
ENSG00000130939	UBE4B	1.22349	-0.0963942	0.77197	1.30645	0.0963942	0.77197
ENSG00000183576	SETD3	2.30051	-0.088621	0.772084	2.4366	0.088621	0.772084
ENSG00000189091	SF3B3	1.00809	-0.0979006	0.774706	1.07891	0.0979006	0.774706
ENSG00000067182	TNFRSF1A	4.8078	-0.0818259	0.774781	5.06005	0.0818259	0.774781
ENSG00000140937	CDH11	1.72323	-0.0927761	0.774926	1.83235	0.0927761	0.774926
ENSG00000131374	TBC1D5	1.53367	-0.115497	0.775262	1.65755	0.115497	0.775262
ENSG00000173757	STAT5B	1.36996	-0.0931391	0.77574	1.45864	0.0931391	0.77574
ENSG00000166181	API5	1.74907	-0.0902461	0.77756	1.85646	0.0902461	0.77756
ENSG00000197461	PDGFA	1.74907	-0.0914157	0.77764	1.85796	0.0914157	0.77764
ENSG00000181915	ADO	1.03394	-0.0954873	0.778885	1.10453	0.0954873	0.778885
ENSG00000123908	AGO2	1.03394	-0.0974515	0.778992	1.10604	0.0974515	0.778992
ENSG00000166233	ARIH1	2.4039	-0.0856756	0.780642	2.54057	0.0856756	0.780642
ENSG00000056097	ZFR	1.05978	-0.0989387	0.783319	1.13467	0.0989387	0.783319
ENSG00000196141	SPATS2L	2.43836	-0.0855912	0.783319	2.57674	0.0855912	0.783319
ENSG00000175387	SMAD2	2.56761	-0.0836921	0.783319	2.70934	0.0836921	0.783319
ENSG00000118518	RNF146	1.30965	-0.093752	0.783853	1.39536	0.093752	0.783853
ENSG00000089693	MLF2	1.818	-0.0875944	0.784452	1.92577	0.0875944	0.784452
ENSG00000147065	MSN	4.39423	-0.0801473	0.784672	4.62004	0.0801473	0.784672
ENSG00000135924	DNAJB2	0.947774	-0.101178	0.784721	1.01713	0.101178	0.784721
ENSG00000067596	DHX8	1.19764	-0.0933518	0.785269	1.27631	0.0933518	0.785269
ENSG00000099804	CDC34	1.08563	-0.0928694	0.787197	1.15727	0.0928694	0.787197
ENSG00000146463	ZMYM4	1.08563	-0.190778	0.790878	1.23864	0.190778	0.790878
ENSG00000196588	MRTFA	2.55899	-0.0820954	0.792803	2.69729	0.0820954	0.792803
ENSG00000014216	CAPN1	1.50782	-0.0878507	0.792844	1.59878	0.0878507	0.792844
ENSG00000175203	DCTN2	2.56761	-0.0820873	0.793341	2.70633	0.0820873	0.793341
ENSG00000213949	ITGA1	3.2569	-0.0790422	0.794548	3.42359	0.0790422	0.794548
ENSG00000160714	UBE2Q1	1.9214	-0.0839642	0.794908	2.02975	0.0839642	0.794908
ENSG00000161381	PLXDC1	1.13733	-0.0940679	0.795385	1.21303	0.0940679	0.795385
ENSG00000140750	ARHGAP17	2.19711	-0.117681	0.796123	2.37482	0.117681	0.796123
ENSG00000182944	EWSR1	1.0167	-0.0897445	0.796123	1.08193	0.0897445	0.796123
ENSG00000151366	NDUFC2	2.01617	-0.0929173	0.796445	2.14276	0.0929173	0.796445
ENSG00000171634	BPTF	1.5509	-0.0836567	0.797621	1.63947	0.0836567	0.797621
ENSG00000213079	SCAF8	1.03394	-0.0935205	0.798646	1.10302	0.0935205	0.798646
ENSG00000173786	CNP	1.43889	-0.0882388	0.7995	1.52645	0.0882388	0.7995
ENSG00000198961	PJA2	3.28274	-0.0765261	0.802885	3.44469	0.0765261	0.802885
ENSG00000099968	BCL2L13	1.74907	-0.0820322	0.80298	1.84591	0.0820322	0.80298
ENSG00000162607	USP1	1.08563	-0.0891124	0.80552	1.15426	0.0891124	0.80552
ENSG00000169992	NLGN2	1.49921	-0.0837929	0.805658	1.58522	0.0837929	0.805658
ENSG00000127922	SEM1	1.63706	-0.0834486	0.805658	1.72988	0.0834486	0.805658
ENSG00000130529	TRPM4	1.22349	-0.0880597	0.805658	1.29892	0.0880597	0.805658
ENSG00000139687	RB1	0.95639	-0.0882388	0.805877	1.01713	0.0882388	0.805877
ENSG00000120896	SORBS3	9.94301	-0.0675515	0.806504	10.3537	0.0675515	0.806504
ENSG00000002330	BAD	1.10286	-0.0871134	0.807889	1.17083	0.0871134	0.807889
ENSG00000102034	ELF4	0.973622	-0.0880891	0.808917	1.03522	0.0880891	0.808917
ENSG00000144747	TMF1	1.11148	-0.085215	0.809057	1.17837	0.085215	0.809057
ENSG00000139218	SCAF11	1.95586	-0.0775661	0.809103	2.05687	0.0775661	0.809103
ENSG00000213593	TMX2	1.53367	-0.0823609	0.809634	1.61988	0.0823609	0.809634
ENSG00000142089	IFITM3	4.57516	-0.0724271	0.809741	4.78429	0.0724271	0.809741
ENSG00000053254	FOXN3	1.97309	-0.0796768	0.81063	2.07797	0.0796768	0.81063
ENSG00000109854	HTATIP2	0.990855	-0.085882	0.811459	1.05179	0.085882	0.811459
ENSG00000060971	ACAA1	1.37858	-0.163797	0.811756	1.54152	0.163797	0.811756
ENSG00000105063	PPP6R1	1.41305	-0.084042	0.811941	1.49481	0.084042	0.811941
ENSG00000173889	PHC3	0.999471	-0.087874	0.812839	1.06234	0.087874	0.812839
ENSG00000075239	ACAT1	1.42166	-0.0840157	0.812904	1.50385	0.0840157	0.812904
ENSG00000099800	TIMM13	1.57675	-0.082288	0.813985	1.66508	0.082288	0.813985
ENSG00000170581	STAT2	1.73184	-0.078486	0.814767	1.82331	0.078486	0.814767
ENSG00000114626	ABTB1	2.17988	-0.0749358	0.815391	2.28742	0.0749358	0.815391
ENSG00000133858	ZFC3H1	1.59398	-0.0783835	0.815513	1.67865	0.0783835	0.815513
ENSG00000105583	WDR83OS	2.55037	-0.108532	0.816056	2.73797	0.108532	0.816056
ENSG00000165915	SLC39A13	1.11148	-0.085215	0.817438	1.17837	0.085215	0.817438
ENSG00000151893	CACUL1	1.04255	-0.0816464	0.818726	1.10302	0.0816464	0.818726
ENSG00000181029	TRAPPC5	1.32688	-0.0796768	0.818768	1.39988	0.0796768	0.818768
ENSG00000110841	PPFIBP1	2.83471	-0.072372	0.819029	2.96702	0.072372	0.819029
ENSG00000099624	ATP5F1D	1.93001	-0.0775379	0.819204	2.02975	0.0775379	0.819204
ENSG00000106299	WASL	1.49059	-0.0769104	0.819558	1.56865	0.0769104	0.819558
ENSG00000107829	FBXW4	1.34412	-0.0781445	0.819633	1.41645	0.0781445	0.819633
ENSG00000105245	NUMBL	1.34412	-0.0827366	0.819932	1.42097	0.0827366	0.819932
ENSG00000115464	USP34	2.11957	-0.0738241	0.82178	2.22262	0.0738241	0.82178
ENSG00000119541	VPS4B	1.37858	-0.0781826	0.823575	1.45262	0.0781826	0.823575
ENSG00000162636	FAM102B	1.37858	-0.0781826	0.823575	1.45262	0.0781826	0.823575
ENSG00000125733	TRIP10	2.6193	-0.0725641	0.824567	2.74249	0.0725641	0.824567
ENSG00000129538	RNASE1	10.2704	-0.0644808	0.825581	10.6716	0.0644808	0.825581
ENSG00000136451	VEZF1	1.16318	-0.0867316	0.826479	1.23412	0.0867316	0.826479
ENSG00000088930	XRN2	1.41305	-0.0767593	0.827058	1.48727	0.0767593	0.827058
[truncated: 368 more rows]

## Sheet: Up-regurated 226 genes
Common genes up-regulated at small vessels of MAP2K1K57N-mutant AVM compared to other spots and large vessel spots
ENSG00000127954	STEAP4
ENSG00000135218	CD36
ENSG00000108551	RASD1
ENSG00000128641	MYO1B
ENSG00000189058	APOD
ENSG00000130300	PLVAP
ENSG00000107562	CXCL12
ENSG00000132170	PPARG
ENSG00000250722	SELENOP
ENSG00000276409	CCL14
ENSG00000178573	MAF
ENSG00000161544	CYGB
ENSG00000130595	TNNT3
ENSG00000157510	AFAP1L1
ENSG00000150636	CCDC102B
ENSG00000112936	C7
ENSG00000170962	PDGFD
ENSG00000214357	NEURL1B
ENSG00000141338	ABCA8
ENSG00000026508	CD44
ENSG00000175899	A2M
ENSG00000187678	SPRY4
ENSG00000163638	ADAMTS9
ENSG00000128917	DLL4
ENSG00000185585	OLFML2A
ENSG00000143772	ITPKB
ENSG00000080573	COL5A3
ENSG00000121068	TBX2
ENSG00000153902	LGI4
ENSG00000135636	DYSF
ENSG00000143819	EPHX1
ENSG00000130592	LSP1
ENSG00000106565	TMEM176B
ENSG00000136960	ENPP2
ENSG00000177374	HIC1
ENSG00000116132	PRRX1
ENSG00000151617	EDNRA
ENSG00000143248	RGS5
ENSG00000165795	NDRG2
ENSG00000182963	GJC1
ENSG00000134954	ETS1
ENSG00000150594	ADRA2A
ENSG00000115457	IGFBP2
ENSG00000087303	NID2
ENSG00000211445	GPX3
ENSG00000144857	BOC
ENSG00000113594	LIFR
ENSG00000125148	MT2A
ENSG00000165633	VSTM4
ENSG00000184232	OAF
ENSG00000221869	CEBPD
ENSG00000091409	ITGA6
ENSG00000061938	TNK2
ENSG00000108387	SEPTIN4
ENSG00000106511	MEOX2
ENSG00000004799	PDK4
ENSG00000198478	SH3BGRL2
ENSG00000176463	SLCO3A1
ENSG00000163359	COL6A3
ENSG00000129657	SEC14L1
ENSG00000113916	BCL6
ENSG00000163297	ANTXR2
ENSG00000132688	NES
ENSG00000010610	CD4
ENSG00000183779	ZNF703
ENSG00000113721	PDGFRB
ENSG00000139289	PHLDA1
ENSG00000164330	EBF1
ENSG00000100979	PLTP
ENSG00000138031	ADCY3
ENSG00000136158	SPRY2
ENSG00000104870	FCGRT
ENSG00000187800	PEAR1
ENSG00000185650	ZFP36L1
ENSG00000185432	METTL7A
ENSG00000074181	NOTCH3
ENSG00000107738	VSIR
ENSG00000140853	NLRC5
ENSG00000185112	FAM43A
ENSG00000153071	DAB2
ENSG00000179403	VWA1
ENSG00000019144	PHLDB1
ENSG00000164056	SPRY1
ENSG00000131370	SH3BP5
ENSG00000165030	NFIL3
ENSG00000198435	NRARP
ENSG00000214063	TSPAN4
ENSG00000079337	RAPGEF3
ENSG00000101265	RASSF2
ENSG00000100234	TIMP3
ENSG00000142156	COL6A1
ENSG00000188483	IER5L
ENSG00000124785	NRN1
ENSG00000174059	CD34
ENSG00000277443	MARCKS
ENSG00000151491	EPS8
ENSG00000134369	NAV1
ENSG00000125810	CD93
ENSG00000103264	FBXO31
ENSG00000130303	BST2
ENSG00000110492	MDK
ENSG00000162817	C1orf115
ENSG00000100311	PDGFB
ENSG00000198771	RCSD1
ENSG00000140464	PML
ENSG00000174804	FZD4
ENSG00000099998	GGT5
ENSG00000166750	SLFN5
ENSG00000130702	LAMA5
ENSG00000070614	NDST1
ENSG00000182463	TSHZ2
ENSG00000146376	ARHGAP18
ENSG00000102760	RGCC
ENSG00000111799	COL12A1
ENSG00000204103	MAFB
ENSG00000164741	DLC1
ENSG00000112902	SEMA5A
ENSG00000103966	EHD4
ENSG00000107957	SH3PXD2A
ENSG00000099250	NRP1
ENSG00000099622	CIRBP
ENSG00000157227	MMP14
ENSG00000149212	SESN3
ENSG00000198189	HSD17B11
ENSG00000095370	SH2D3C
ENSG00000140931	CMTM3
ENSG00000126217	MCF2L
ENSG00000137962	ARHGAP29
ENSG00000168906	MAT2A
ENSG00000069122	ADGRF5
ENSG00000111348	ARHGDIB
ENSG00000071054	MAP4K4
ENSG00000137831	UACA
ENSG00000173210	ABLIM3
ENSG00000170430	MGMT
ENSG00000184113	CLDN5
ENSG00000135862	LAMC1
ENSG00000163565	IFI16
ENSG00000151474	FRMD4A
ENSG00000005102	MEOX1
ENSG00000111678	C12orf57
ENSG00000111276	CDKN1B
ENSG00000116667	C1orf21
ENSG00000109906	ZBTB16
ENSG00000130158	DOCK6
ENSG00000174749	FAM241A
ENSG00000167470	MIDN
ENSG00000117114	ADGRL2
ENSG00000131620	ANO1
ENSG00000108622	ICAM2
ENSG00000152583	SPARCL1
ENSG00000171115	GIMAP8
ENSG00000178695	KCTD12
ENSG00000169744	LDB2
ENSG00000113296	THBS4
ENSG00000130518	IQCN
ENSG00000050820	BCAR1
ENSG00000146674	IGFBP3
ENSG00000105373	NOP53
ENSG00000006210	CX3CL1
ENSG00000135766	EGLN1
ENSG00000154217	PITPNC1
ENSG00000102606	ARHGEF7
ENSG00000130749	ZC3H4
ENSG00000266714	MYO15B
ENSG00000108848	LUC7L3
ENSG00000198355	PIM3
ENSG00000172889	EGFL7
ENSG00000034510	TMSB10
ENSG00000136997	MYC
ENSG00000121060	TRIM25
ENSG00000113580	NR3C1
ENSG00000185201	IFITM2
ENSG00000019582	CD74
ENSG00000134294	SLC38A2
ENSG00000054654	SYNE2
ENSG00000079819	EPB41L2
ENSG00000198743	SLC5A3
ENSG00000131378	RFTN1
ENSG00000115641	FHL2
ENSG00000131981	LGALS3
ENSG00000081923	ATP8B1
ENSG00000078596	ITM2A
ENSG00000171680	PLEKHG5
ENSG00000184897	H1FX
ENSG00000162434	JAK1
ENSG00000152894	PTPRK
ENSG00000130309	COLGALT1
ENSG00000211450	SELENOH
ENSG00000147862	NFIB
ENSG00000163479	SSR2
ENSG00000175471	MCTP1
ENSG00000196628	TCF4
ENSG00000100034	PPM1F
ENSG00000180304	OAZ2
ENSG00000106003	LFNG
ENSG00000204628	RACK1
ENSG00000175130	MARCKSL1
ENSG00000100129	EIF3L
ENSG00000204389	HSPA1A
ENSG00000125249	RAP2A
ENSG00000163513	TGFBR2
ENSG00000140612	SEC11A
ENSG00000153317	ASAP1
ENSG00000144118	RALB
ENSG00000146112	PPP1R18
ENSG00000146067	FAM193B
ENSG00000170275	CRTAP
ENSG00000004399	PLXND1
ENSG00000167615	LENG8
ENSG00000241839	PLEKHO2
ENSG00000165102	HGSNAT
ENSG00000011523	CEP68
ENSG00000163788	SNRK
ENSG00000186350	RXRA
ENSG00000111077	TNS2
ENSG00000121858	TNFSF10
ENSG00000184863	RBM33
ENSG00000105819	PMPCB
ENSG00000198625	MDM4
ENSG00000101290	CDS2
ENSG00000153774	CFDP1
ENSG00000105974	CAV1
ENSG00000127947	PTPN12
ENSG00000063046	EIF4B
ENSG00000130203	APOE
