# Supplementary material for: Pathogenic mechanism of extracranial arteriovenous malformations: insights from clinical, pathological, and genetic analyses
Source: Virchows Arch. 2025 Jul 2;488(5):1137–48. doi: 10.1007/s00428-025-04158-7 (PMC13175998; doi:10.1007/s00428-025-04158-7)
Supplement: Supplementary file 4 — Supplementary file4 (XLSX 11 KB) [file 428_2025_4158_MOESM4_ESM.xlsx]

## Sheet: Up-regurated common 100 genes
Up-regurated 100 genes at small vessel spots common to MAP2K1Q56P- and MAP2K1K57N-mutant AVM
ENSG00000130300	PLVAP
ENSG00000189058	APOD
ENSG00000135218	CD36
ENSG00000113296	THBS4
ENSG00000127954	STEAP4
ENSG00000128641	MYO1B
ENSG00000100311	PDGFB
ENSG00000087303	NID2
ENSG00000157510	AFAP1L1
ENSG00000136960	ENPP2
ENSG00000161544	CYGB
ENSG00000143248	RGS5
ENSG00000080573	COL5A3
ENSG00000141338	ABCA8
ENSG00000091409	ITGA6
ENSG00000163638	ADAMTS9
ENSG00000106565	TMEM176B
ENSG00000178573	MAF
ENSG00000175130	MARCKSL1
ENSG00000184232	OAF
ENSG00000130592	LSP1
ENSG00000185112	FAM43A
ENSG00000146376	ARHGAP18
ENSG00000250722	SELENOP
ENSG00000171680	PLEKHG5
ENSG00000187678	SPRY4
ENSG00000144857	BOC
ENSG00000134369	NAV1
ENSG00000184113	CLDN5
ENSG00000103966	EHD4
ENSG00000101265	RASSF2
ENSG00000130203	APOE
ENSG00000069122	ADGRF5
ENSG00000099250	NRP1
ENSG00000095370	SH2D3C
ENSG00000179403	VWA1
ENSG00000129657	SEC14L1
ENSG00000174059	CD34
ENSG00000111348	ARHGDIB
ENSG00000277443	MARCKS
ENSG00000185585	OLFML2A
ENSG00000140931	CMTM3
ENSG00000140853	NLRC5
ENSG00000153071	DAB2
ENSG00000150594	ADRA2A
ENSG00000107562	CXCL12
ENSG00000104870	FCGRT
ENSG00000115457	IGFBP2
ENSG00000128917	DLL4
ENSG00000163359	COL6A3
ENSG00000134954	ETS1
ENSG00000005102	MEOX1
ENSG00000130158	DOCK6
ENSG00000131370	SH3BP5
ENSG00000110492	MDK
ENSG00000146674	IGFBP3
ENSG00000143819	EPHX1
ENSG00000172889	EGFL7
ENSG00000143772	ITPKB
ENSG00000214063	TSPAN4
ENSG00000175899	A2M
ENSG00000061938	TNK2
ENSG00000112902	SEMA5A
ENSG00000070614	NDST1
ENSG00000177374	HIC1
ENSG00000170962	PDGFD
ENSG00000196628	TCF4
ENSG00000174749	FAM241A
ENSG00000108622	ICAM2
ENSG00000100979	PLTP
ENSG00000106003	LFNG
ENSG00000121068	TBX2
ENSG00000214357	NEURL1B
ENSG00000071054	MAP4K4
ENSG00000112936	C7
ENSG00000107738	VSIR
ENSG00000138031	ADCY3
ENSG00000125810	CD93
ENSG00000034510	TMSB10
ENSG00000198435	NRARP
ENSG00000078596	ITM2A
ENSG00000099998	GGT5
ENSG00000175471	MCTP1
ENSG00000019144	PHLDB1
ENSG00000100034	PPM1F
ENSG00000164056	SPRY1
ENSG00000185650	ZFP36L1
ENSG00000026508	CD44
ENSG00000130309	COLGALT1
ENSG00000169744	LDB2
ENSG00000198355	PIM3
ENSG00000266714	MYO15B
ENSG00000117114	ADGRL2
ENSG00000162434	JAK1
ENSG00000019582	CD74
ENSG00000124785	NRN1
ENSG00000004399	PLXND1
ENSG00000163565	IFI16
ENSG00000164741	DLC1
ENSG00000135862	LAMC1
