# Supplementary material for: Pathogenic mechanism of extracranial arteriovenous malformations: insights from clinical, pathological, and genetic analyses
Source: Virchows Arch. 2025 Jul 2;488(5):1137–48. doi: 10.1007/s00428-025-04158-7 (PMC13175998; doi:10.1007/s00428-025-04158-7)
Supplement: Supplementary file 5 — Supplementary file5 (XLSX 108 KB) [file 428_2025_4158_MOESM5_ESM.xlsx]

## Sheet: Annotation
MyList	Gene ID	Type	Tax ID	Homologene Gene ID	Homologene Gene Tax ID	Gene Symbol	Description	Protein Functions (ChatGPT)	Disease & Drugs (ChatGPT)	Biological Process (GO)	Kinase Class (UniProt)	Protein Function (Protein Atlas)	Subcellular Location (Protein Atlas)	Drug (DrugBank)	Canonical Pathways	Hallmark Gene Sets	GO:0045785 positive regulation of cell ad	GO:0030335 positive regulation of cell mi	GO:0040013 negative regulation of locomot	GO:0010562 positive regulation of phospho	GO:0001568 blood vessel development	GO:0007162 negative regulation of cell ad	GO:0060840 artery development	R-HSA-1474244 Extracellular matrix organizat	GO:0051056 regulation of small GTPase med	R-HSA-9006934 Signaling by Receptor Tyrosine	GO:0000165 MAPK cascade	GO:0071363 cellular response to growth fa	GO:0043549 regulation of kinase activity	WP5087 Pleural mesothelioma	GO:0051224 negative regulation of protein	GO:0007507 heart development	M5884 NABA CORE MATRISOME	GO:0045746 negative regulation of Notch s	GO:0002687 positive regulation of leukocy	GO:0009611 response to wounding
ENSG00000130300	83483	ensembl_gene_id	H. sapiens	83483	H. sapiens	PLVAP	plasmalemma vesicle associated protein	PLVAP, or plasmalemma vesicle associated protein, is a gene that is predicted to have identical protein binding activity. It is involved in several biological processes, including the MAPK cascade, positive regulation of cellular extravasation, and tumor necrosis factor-mediated signaling pathway. PLVAP is located on the cell surface and colocalizes with caveola. It has been implicated in congeni…	PLVAP has been implicated in several diseases, including congenital diarrhea, which is a rare genetic disorder characterized by chronic diarrhea and malabsorption. PLVAP mutations have been identified in patients with this condition, suggesting a potential role in the pathogenesis of the disease. Targeted drug discovery efforts for PLVAP are currently limited, as the exact function of the protein…	GO:0002693 positive regulation of cellular extravasation;GO:0002691 regulation of cellular extravasation;GO:0043114 regulation of vascular permeability		Disease related genes; Human disease related genes:Digestive system diseases:Gastrointestinal diseases; Predicted intracellular proteins	Cytosol (Approved); Additional: Centrosome;Plasma membrane			(M5953)HALLMARK KRAS SIGNALING UP	0	1	0	0	0	0	0	0	0	0	1	0	0	0	1	0	0	0	1	0
ENSG00000189058	347	ensembl_gene_id	H. sapiens	347	H. sapiens	APOD	apolipoprotein D	APOD is a gene that encodes a glycoprotein component of high density lipoprotein. It is not similar to other apolipoprotein sequences but has a high degree of homology to plasma retinol-binding protein and other members of the alpha 2 microglobulin protein superfamily of carrier proteins. APOD is closely associated with the enzyme lecithin:cholesterol acyltransferase, which is involved in lipopro…	Research on APOD has suggested its potential involvement in various diseases, including Alzheimer's disease, Parkinson's disease, and cancer. Studies have shown that APOD may play a role in the clearance of amyloid-beta, a protein that accumulates in the brains of Alzheimer's patients. Additionally, APOD has been found to be downregulated in Parkinson's disease, and its overexpression has been sh…	GO:0034443 negative regulation of lipoprotein oxidation;GO:0060588 negative regulation of lipoprotein lipid oxidation;GO:0034442 regulation of lipoprotein oxidation		Cancer-related genes:Candidate cancer biomarkers; Candidate cardiovascular disease genes; Predicted secreted proteins	Plasma membrane (Approved)	Vitamin A; Copper		(M5909)HALLMARK MYOGENESIS; (M5953)HALLMARK KRAS SIGNALING UP	1	1	1	0	1	1	0	0	0	0	0	0	0	0	1	0	0	0	1	1
ENSG00000135218	948	ensembl_gene_id	H. sapiens	948	H. sapiens	CD36	CD36 molecule (CD36 blood group)	CD36 is a glycoprotein found on the surface of platelets and various cell lines. It acts as a receptor for thrombospondin, a protein involved in adhesive processes, and can also bind to collagen, anionic phospholipids, and oxidized LDL. CD36 is involved in the cytoadherence of Plasmodium falciparum parasitized erythrocytes and may function in the transport and regulation of fatty acids. Mutations…	Mutations in the CD36 gene have been associated with various diseases, including atherosclerosis, diabetes, and Alzheimer's disease. CD36 has been identified as a potential therapeutic target for these diseases, and several drug discovery efforts have been focused on developing CD36 inhibitors. One example is the drug Tiritramine, which has been shown to inhibit CD36-mediated uptake of oxidized L…	GO:0150024 oxidised low-density lipoprotein particle clearance;GO:2000332 regulation of blood microparticle formation;GO:2000334 positive regulation of blood microparticle formation		Cancer-related genes:Candidate cancer biomarkers; Disease related genes; Transporters; Potential drug targets; Human disease related genes:Congenital disorders of metabolism:Other congenital disorders of metabolism; Human disease related genes:Cardiovascular diseases:Vascular diseases; CD markers	Golgi apparatus (Enhanced)			(M5897)HALLMARK IL6 JAK STAT3 SIGNALING; (M5935)HALLMARK FATTY ACID METABOLISM; (M5905)HALLMARK ADIPOGENESIS	1	1	0	1	0	0	0	0	0	1	1	0	0	1	1	0	0	0	0	1
ENSG00000113296	7060	ensembl_gene_id	H. sapiens	7060	H. sapiens	THBS4	thrombospondin 4	THBS4, or thrombospondin 4, is a gene that encodes a protein belonging to the thrombospondin protein family. This protein is involved in cell-to-cell and cell-to-matrix interactions and can bind to heparin and calcium. THBS4 is important in local signaling in the nervous system and contributes to spinal sensitization and neuropathic pain states. It is also activated during the stromal response to…	There are currently no targeted drug discovery efforts specifically for THBS4, as it is not yet a well-established drug target. However, research has shown that THBS4 is involved in various disease processes, including neuropathic pain, breast cancer, and Alzheimer's disease. In neuropathic pain, THBS4 contributes to spinal sensitization and may be a potential target for pain management. In breas…	GO:0071603 endothelial cell-cell adhesion;GO:0051451 myoblast migration;GO:0090136 epithelial cell-cell adhesion		Cancer-related genes:Candidate cancer biomarkers; Predicted intracellular proteins; Predicted secreted proteins	Vesicles (Approved)		(M3008)NABA ECM GLYCOPROTEINS; (M5884)NABA CORE MATRISOME; (M5889)NABA MATRISOME		0	1	0	1	0	1	0	0	0	1	0	0	0	0	0	0	1	0	1	0
ENSG00000127954	79689	ensembl_gene_id	H. sapiens	79689	H. sapiens	STEAP4	STEAP4 metalloreductase	The STEAP4 gene belongs to the STEAP family and is located in the golgi apparatus. It acts as a metalloreductase, reducing Fe(3+) to Fe(2+) and Cu(2+) to Cu(1+) using NAD(+) as an acceptor. Research suggests that this gene may play a role in adipocyte development and metabolism, as well as contributing to the normal biology of prostate cells and prostate cancer progression. Different isoforms of …	Research has suggested that STEAP4 may play a role in the development and progression of several diseases, including cancer, obesity, and diabetes. In prostate cancer, STEAP4 has been found to be overexpressed and may serve as a potential therapeutic target. Several drug discovery efforts have focused on targeting STEAP4, including the development of monoclonal antibodies and small molecule inhib…	GO:0015677 copper ion import;GO:0033212 iron import into cell;GO:0070207 protein homotrimerization		Enzymes; ENZYME proteins:Oxidoreductases; Transporters:Transport Electron Carriers	Nucleoplasm;Plasma membrane (Approved)			(M5908)HALLMARK ANDROGEN RESPONSE	0	0	0	0	0	0	0	0	0	0	0	0	0	0	0	0	0	0	0	0
ENSG00000128641	4430	ensembl_gene_id	H. sapiens	4430	H. sapiens	MYO1B	myosin IB	MYO1B is a human gene that encodes for the protein myosin IB. This protein is involved in various cellular activities such as actin filament organization and post-Golgi vesicle-mediated transport. It possesses ATP binding activity, actin filament binding activity, and microfilament motor activity. MYO1B is located in different cellular components including actin filament, endosome, and perinuclea…	MYO1B dysregulation has been linked to several diseases, including cancer, deafness, and neurological disorders. In cancer, MYO1B has been shown to play a role in tumor cell migration and invasion, making it a potential target for cancer therapy. In deafness, mutations in MYO1B have been associated with autosomal dominant hearing loss. In neurological disorders, MYO1B has been implicated in the r…	GO:0051017 actin filament bundle assembly;GO:0061572 actin filament bundle organization;GO:0006892 post-Golgi vesicle-mediated transport		Predicted intracellular proteins	Plasma membrane (Enhanced)				0	0	0	0	0	0	0	0	0	0	0	0	0	0	0	0	0	0	0	0
ENSG00000100311	5155	ensembl_gene_id	H. sapiens	5155	H. sapiens	PDGFB	platelet derived growth factor subunit B	The PDGFB gene encodes a protein that belongs to the family of platelet-derived growth factors (PDGF) and vascular endothelial growth factors (VEGF). The protein is processed to generate platelet-derived growth factor subunit B, which can homodimerize or heterodimerize with subunit A. These proteins activate PDGF receptor tyrosine kinases, which play a role in various developmental processes. Mut…	The PDGFB gene has been implicated in various diseases, including meningioma, dermatofibrosarcoma protuberans, and atherosclerosis. In meningioma, mutations in the PDGFB gene have been found to be associated with tumor growth and progression. Targeted drug discovery efforts have focused on developing inhibitors of the PDGF receptor tyrosine kinases, which are activated by PDGFB. Imatinib, a tyros…	GO:0072255 metanephric glomerular mesangial cell development;GO:0010512 negative regulation of phosphatidylinositol biosynthetic process;GO:0071505 response to mycophenolic acid		Cancer-related genes:Candidate cancer biomarkers; Disease related genes; Human disease related genes:Cancers:Cancers of the lung and pleura; Predicted secreted proteins; Human disease related genes:Nervous system diseases:Neurodegenerative diseases; Human disease related genes:Cancers:Cancers of eye, brain, and central nervous system; RAS pathway related proteins; Predicted intracellular proteins…	Vesicles (Approved)	Pegpleranib	(M103)PID S1P S1P1 PATHWAY; (M55)PID S1P S1P3 PATHWAY; (M72)PID NECTIN PATHWAY	(M5946)HALLMARK COAGULATION; (M5891)HALLMARK HYPOXIA; (M5921)HALLMARK COMPLEMENT	1	1	0	1	1	1	0	1	0	1	0	1	1	1	1	1	0	1	1	1
ENSG00000087303	22795	ensembl_gene_id	H. sapiens	22795	H. sapiens	NID2	nidogen 2	NID2, also known as nidogen 2, is a gene that encodes a protein belonging to the nidogen family of basement membrane proteins. This protein is involved in cell adhesion and binds to collagens I and IV as well as laminin. It is believed to play a role in maintaining the structure of the basement membrane. The basement membrane is a thin layer of extracellular matrix that separates epithelial and e…	Dysregulation of NID2 has been implicated in various diseases, including cancer and autoimmune disorders. In cancer, NID2 has been shown to be downregulated in several types of tumors, including breast, lung, and pancreatic cancer. This suggests that NID2 may have a tumor-suppressive role. In autoimmune disorders, NID2 has been found to be a target of autoantibodies in patients with systemic lupu…	GO:0071711 basement membrane organization;GO:0007160 cell-matrix adhesion;GO:0031589 cell-substrate adhesion		Predicted intracellular proteins; Predicted secreted proteins	Plasma membrane (Enhanced)		(M5887)NABA BASEMENT MEMBRANES; (M3008)NABA ECM GLYCOPROTEINS; (M5884)NABA CORE MATRISOME	(M5930)HALLMARK EPITHELIAL MESENCHYMAL TRANSITION	0	0	0	0	0	0	0	1	0	1	0	0	0	0	0	0	1	0	0	0
ENSG00000157510	134265	ensembl_gene_id	H. sapiens	134265	H. sapiens	AFAP1L1	actin filament associated protein 1 like 1	AFAP1L1 is a human gene that is predicted to have SH3 domain binding activity. It is also predicted to be located in cell junctions, cell projections, and podosomes, and to be active in the cytosol. The gene's function is associated with actin filaments, which are important for cell movement and shape. While the exact role of AFAP1L1 is not fully understood, it is believed to play a role in cell …	AFAP1L1 has been implicated in various diseases, including cancer and neurological disorders. In cancer, AFAP1L1 has been shown to promote tumor growth and metastasis by regulating cell migration and invasion. In particular, AFAP1L1 has been found to be overexpressed in breast, lung, and colorectal cancers. In neurological disorders, AFAP1L1 has been linked to schizophrenia and bipolar disorder, …			Predicted intracellular proteins					0	0	0	0	0	0	0	0	0	0	0	0	0	0	0	0	0	0	0	0
ENSG00000136960	5168	ensembl_gene_id	H. sapiens	5168	H. sapiens	ENPP2	ectonucleotide pyrophosphatase/phosphodiesterase 2	ENPP2 is a human gene that encodes for a protein that functions as both a phosphodiesterase and a phospholipase. The protein cleaves phosphodiester bonds at the 5' end of oligonucleotides and catalyzes the production of lysophosphatidic acid (LPA) in extracellular fluids. LPA stimulates cell proliferation and chemotaxis, and the gene product stimulates the motility of tumor cells and has angiogen…	ENPP2 has been implicated in several diseases, including cancer, cardiovascular disease, and neurological disorders. In cancer, ENPP2 is overexpressed in several types of tumors, including breast, ovarian, and prostate cancer, and is associated with tumor progression and metastasis. Targeted drug discovery efforts have focused on developing inhibitors of ENPP2 to block its pro-tumorigenic effects…	GO:2000394 positive regulation of lamellipodium morphogenesis;GO:2000392 regulation of lamellipodium morphogenesis;GO:0034638 phosphatidylcholine catabolic process		Cancer-related genes:Candidate cancer biomarkers; Predicted secreted proteins; ENZYME proteins:Hydrolases; Predicted intracellular proteins; Enzymes	Golgi apparatus;Nucleoplasm (Approved); Additional: Actin filaments			(M5905)HALLMARK ADIPOGENESIS	0	1	0	1	0	0	0	0	0	0	0	0	0	0	0	0	0	0	0	0
ENSG00000161544	114757	ensembl_gene_id	H. sapiens	114757	H. sapiens	CYGB	cytoglobin	CYGB is a gene that encodes a globin protein found in vertebrate cells. This protein is a hexacoordinate hemoglobin that binds ligand differently from the pentacoordinate hemoglobins involved in oxygen transport. It may be involved in protection during oxidative stress. CYGB is located on chromosome 17 in the same region as a retinal gene that is mutated in progressive rod-cone degeneration, but …	Research on CYGB and its potential disease implications is still ongoing, but there have been some promising findings. Studies have suggested that CYGB may play a role in protecting cells from oxidative stress, which is implicated in a variety of diseases including cancer, neurodegenerative disorders, and cardiovascular disease. As such, there is interest in developing drugs that target CYGB to t…	GO:0046210 nitric oxide catabolic process;GO:2000490 negative regulation of hepatic stellate cell activation;GO:2000489 regulation of hepatic stellate cell activation		Transporters:Transporter channels and pores; Predicted intracellular proteins	Nuclear speckles (Approved); Additional: Cytosol				0	0	1	0	0	1	0	0	0	0	0	0	0	0	1	0	0	0	0	0
ENSG00000143248	8490	ensembl_gene_id	H. sapiens	8490	H. sapiens	RGS5	regulator of G protein signaling 5	RGS5 (regulator of G protein signaling 5) is a gene located on chromosome 1 that plays a role in regulating G protein signaling pathways. This gene is involved in various physiological processes, including blood vessel development, blood pressure regulation, and immune response. The RGS5 gene is located adjacent to an uncharacterized gene, LOC127814295, and some variants of the readthrough transc…	Research on RGS5 has suggested its potential involvement in various diseases, including cancer, hypertension, and cardiovascular disease. In cancer, RGS5 has been shown to promote tumor growth and metastasis, making it a potential target for cancer therapy. In hypertension and cardiovascular disease, RGS5 has been implicated in regulating blood pressure and blood vessel development, making it a p…	GO:0008277 regulation of G protein-coupled receptor signaling pathway;GO:0007186 G protein-coupled receptor signaling pathway;GO:0009968 negative regulation of signal transduction		Predicted intracellular proteins	Cytosol (Supported); Additional: Vesicles				0	0	0	0	0	0	0	0	0	0	0	0	0	0	0	0	1	0	0	0
ENSG00000080573	50509	ensembl_gene_id	H. sapiens	50509	H. sapiens	COL5A3	collagen type V alpha 3 chain	COL5A3 is a gene that encodes an alpha chain for one of the low abundance fibrillar collagens. It is closely related to type XI collagen and is found in tissues containing type I collagen. Type V collagen appears to regulate the assembly of heterotypic fibers composed of both type I and type V collagen. Mutations in this gene are thought to be responsible for the symptoms of a subset of patients …	Mutations in the COL5A3 gene have been associated with Ehlers-Danlos syndrome type III, a connective tissue disorder characterized by joint hypermobility, skin hyperextensibility, and tissue fragility. Targeted drug discovery efforts for this gene have focused on developing therapies that can improve collagen synthesis and stability, as well as reduce inflammation and pain associated with the dis…	GO:0030199 collagen fibril organization;GO:0007160 cell-matrix adhesion;GO:0031589 cell-substrate adhesion		Cancer-related genes:Mutated cancer genes; Predicted secreted proteins	Plasma membrane (Approved)		(M3005)NABA COLLAGENS; (M5884)NABA CORE MATRISOME; (M5889)NABA MATRISOME	(M5930)HALLMARK EPITHELIAL MESENCHYMAL TRANSITION	0	1	0	0	0	0	0	1	0	1	0	0	0	0	0	0	1	0	0	0
ENSG00000141338	10351	ensembl_gene_id	H. sapiens	10351	H. sapiens	ABCA8	ATP binding cassette subfamily A member 8	ABCA8 is a gene that encodes a membrane-associated protein belonging to the ATP-binding cassette (ABC) transporter superfamily. ABC proteins are responsible for transporting various molecules across cellular membranes. ABCA8 is a member of the ABC1 subfamily, which is found exclusively in multicellular eukaryotes. The protein may play a role in regulating lipid metabolism and in the formation and…	There is limited information available on the disease implications of ABCA8. However, some studies have suggested that mutations in the gene may be associated with an increased risk of Alzheimer's disease and other neurodegenerative disorders. Targeted drug discovery efforts for ABCA8 are also limited, as the function of the protein is not well understood. However, some studies have suggested tha…	GO:0006686 sphingomyelin biosynthetic process;GO:0006855 xenobiotic transmembrane transport;GO:0006684 sphingomyelin metabolic process		Transporters:Primary Active Transporters	Nucleoplasm (Approved); Additional: Cytosol			(M5948)HALLMARK BILE ACID METABOLISM	0	0	0	0	0	0	0	0	0	0	0	0	0	0	0	0	0	0	0	0
ENSG00000091409	3655	ensembl_gene_id	H. sapiens	3655	H. sapiens	ITGA6	integrin subunit alpha 6	The ITGA6 gene encodes a protein that is a member of the integrin alpha chain family. Integrins are proteins that are involved in cell surface adhesion and signaling. The ITGA6 protein is processed to generate light and heavy chains that make up the alpha 6 subunit. This subunit can associate with a beta 1 or beta 4 subunit to form an integrin that interacts with extracellular matrix proteins, in…	The ITGA6 gene has been implicated in various diseases, including cancer, inflammatory disorders, and skin diseases. In cancer, the alpha 6 beta 4 integrin has been shown to promote tumor growth, invasion, and metastasis, making it a potential target for cancer therapy. Several targeted drug discovery efforts have focused on developing inhibitors of the alpha 6 beta 4 integrin, including monoclon…	GO:0010668 ectodermal cell differentiation;GO:0035878 nail development;GO:0043589 skin morphogenesis		Cancer-related genes:Candidate cancer biomarkers; Disease related genes; Potential drug targets; Transporters:Accessory Factors Involved in Transport; Cancer-related genes:Mutational cancer driver genes; CD markers; Human disease related genes:Congenital malformations:Congenital malformations of skin; Predicted intracellular proteins			(M158)PID INTEGRIN4 PATHWAY; (M47)PID INTEGRIN CS PATHWAY; (M239)PID A6B1 A6B4 INTEGRIN PATHWAY	(M5947)HALLMARK IL2 STAT5 SIGNALING	1	1	0	1	0	0	0	1	0	1	0	0	0	1	0	0	0	0	0	0
ENSG00000163638	56999	ensembl_gene_id	H. sapiens	56999	H. sapiens	ADAMTS9	ADAM metallopeptidase with thrombospondin type 1 motif 9	ADAMTS9 is a gene that belongs to the ADAMTS protein family, which includes proteins with distinct modules such as a propeptide region, a metalloproteinase domain, a disintegrin-like domain, and a thrombospondin type 1 (TS) motif. These proteins are involved in the cleavage of proteoglycans, organ development, and angiogenesis inhibition. ADAMTS9 is located on chromosome 3p14.3-p14.2, a region th…	ADAMTS9 has been implicated in various diseases, including cancer, cardiovascular disease, and neurological disorders. In cancer, ADAMTS9 has been shown to act as a tumor suppressor gene, and its downregulation or loss of function has been observed in several types of cancer, including breast, lung, and colon cancer. Targeted drug discovery efforts have focused on developing drugs that can restor…	GO:0090673 endothelial cell-matrix adhesion;GO:0045636 positive regulation of melanocyte differentiation;GO:0045634 regulation of melanocyte differentiation		Cancer-related genes:Candidate cancer biomarkers; Predicted secreted proteins; Predicted intracellular proteins; Human disease related genes:Endocrine and metabolic diseases:Diabetes	Vesicles (Approved); Additional: Endoplasmic reticulum		(M3468)NABA ECM REGULATORS; (M5885)NABA MATRISOME ASSOCIATED; (M5889)NABA MATRISOME		0	1	1	0	1	0	1	1	0	0	0	0	0	0	0	1	0	0	1	0
ENSG00000106565	28959	ensembl_gene_id	H. sapiens	28959	H. sapiens	TMEM176B	transmembrane protein 176B	TMEM176B is a human gene that is predicted to play a role in the negative regulation of dendritic cell differentiation. It is also predicted to be located in the nuclear membrane and to be an integral component of the membrane. The function of this gene is not yet fully understood, but it is believed to be involved in the regulation of immune responses. Further research is needed to fully underst…	There is limited information available on the disease implications of TMEM176B. However, some studies have suggested that this gene may be involved in the development of autoimmune diseases such as multiple sclerosis and rheumatoid arthritis. Targeted drug discovery efforts for TMEM176B are currently limited due to the lack of understanding of its function. However, some studies have suggested th…	GO:2001199 negative regulation of dendritic cell differentiation;GO:2001198 regulation of dendritic cell differentiation;GO:1902106 negative regulation of leukocyte differentiation		Transporters:Transporter channels and pores	Golgi apparatus (Approved); Additional: Nucleoplasm;Plasma membrane			(M5934)HALLMARK XENOBIOTIC METABOLISM; (M5953)HALLMARK KRAS SIGNALING UP	0	0	0	0	0	1	0	0	0	0	0	0	0	0	0	0	0	0	0	0
ENSG00000178573	4094	ensembl_gene_id	H. sapiens	4094	H. sapiens	MAF	MAF bZIP transcription factor	MAF is a human gene that encodes a transcription factor containing a leucine zipper. It can act as a homodimer or heterodimer and function as a transcriptional activator or repressor depending on the binding site and partner. MAF plays a role in regulating various cellular processes, including embryonic lens fiber cell development, T-cell susceptibility to apoptosis, and chondrocyte terminal diff…	Mutations in the MAF gene have been associated with several types of cataracts, including juvenile-onset pulverulent cataract and congenital cerulean cataract 4. These cataracts are characterized by the accumulation of protein aggregates in the lens, leading to clouding and impaired vision. While there are currently no targeted drug discovery efforts specifically for MAF-related cataracts, severa…	GO:0070306 lens fiber cell differentiation;GO:0030219 megakaryocyte differentiation;GO:0140467 integrated stress response signaling		Disease related genes; Transcription factors:Basic domains; Predicted intracellular proteins; Human disease related genes:Nervous system diseases:Eye disease; Human disease related genes:Cancers:Cancers of haematopoietic and lymphoid tissues; Cancer-related genes	Nuclear bodies;Nucleoplasm (Approved); Additional: Vesicles		(M60)PID NFAT TFPATHWAY; (M167)PID AP1 PATHWAY; (M195)PID CMYB PATHWAY	(M5908)HALLMARK ANDROGEN RESPONSE	0	0	0	0	0	1	0	0	0	0	0	0	0	0	0	0	0	0	0	0
ENSG00000175130	65108	ensembl_gene_id	H. sapiens	65108	H. sapiens	MARCKSL1	MARCKS like 1	MARCKSL1 is a gene that belongs to the MARCKS family and plays a crucial role in regulating the cytoskeleton, protein kinase C signaling, and calmodulin signaling. The encoded protein is involved in the formation of adherens junctions. Alternative splicing of this gene results in multiple transcript variants. Pseudogenes of this gene are located on the long arm of chromosomes 6 and 10.	MARCKSL1 has been implicated in various diseases, including cancer, Alzheimer's disease, and cardiovascular diseases. In cancer, MARCKSL1 has been shown to promote tumor growth and metastasis, making it a potential target for cancer therapy. In Alzheimer's disease, MARCKSL1 has been found to be involved in the regulation of amyloid-beta production, which is a hallmark of the disease. In cardiovas…	GO:0007015 actin filament organization;GO:0030036 actin cytoskeleton organization;GO:0097435 supramolecular fiber organization		Predicted intracellular proteins	Cytosol (Supported); Additional: Actin filaments;Nucleoplasm				0	0	0	0	1	0	0	0	0	0	0	0	0	0	0	0	0	0	0	0
ENSG00000184232	220323	ensembl_gene_id	H. sapiens	220323	H. sapiens	OAF	out at first homolog	The human gene OAF (Out At First homolog) is a protein-coding gene that is involved in the regulation of cell growth and differentiation. It is expressed in various tissues, including the brain, heart, and liver. The OAF protein is a member of the WD repeat-containing protein family and is thought to play a role in the assembly of protein complexes involved in signal transduction pathways. Mutati…	There is limited information available on the disease implications of the OAF gene, and no targeted drug discovery efforts have been reported. However, mutations in the OAF gene have been associated with various diseases, including cancer and developmental disorders. For example, a study found that OAF is frequently mutated in colorectal cancer, suggesting that it may play a role in the developme…			Predicted intracellular proteins; Predicted secreted proteins	Nucleoplasm (Approved)				0	0	0	0	0	0	0	0	0	0	0	0	0	0	0	0	0	0	0	0
ENSG00000130592	4046	ensembl_gene_id	H. sapiens	4046	H. sapiens	LSP1	lymphocyte specific protein 1	LSP1, or lymphocyte specific protein 1, is a gene that encodes an intracellular F-actin binding protein. This protein is expressed in various cells, including lymphocytes, neutrophils, macrophages, and endothelium. It may play a role in regulating neutrophil motility, adhesion to fibrinogen matrix proteins, and transendothelial migration. Alternative splicing of the gene results in multiple trans…	There is limited information available on the disease implications of LSP1. However, some studies have suggested that variations in the LSP1 gene may be associated with an increased risk of developing certain types of cancer, including breast cancer and leukemia. Targeted drug discovery efforts for LSP1 are also limited, but some studies have explored the potential of targeting LSP1 as a therapeu…	GO:0098761 cellular response to interleukin-7;GO:0098760 response to interleukin-7;GO:0006968 cellular defense response		Predicted intracellular proteins			(M199)PID P38 MK2 PATHWAY	(M5938)HALLMARK REACTIVE OXYGEN SPECIES PATHWAY; (M5909)HALLMARK MYOGENESIS	0	1	0	0	0	0	0	0	0	0	0	0	0	0	0	0	0	0	0	0
ENSG00000185112	131583	ensembl_gene_id	H. sapiens	131583	H. sapiens	FAM43A	family with sequence similarity 43 member A	As an AI language model, I do not have access to the latest research and updates on genes. However, based on the available Gene Summary, FAM43A is a member of the FAM43 gene family, which is conserved across different species. The function of FAM43A is not yet fully understood, but it has been suggested to play a role in cell proliferation and differentiation. Mutations in this gene have been ass…	Unfortunately, as an AI language model, I do not have access to the latest research and updates on genes, including any targeted drug discovery efforts or successful drugs on the market related to FAM43A. However, based on the available Gene Summary, mutations in this gene have been associated with various diseases, including cancer and developmental disorders. Further research is needed to fully…			Predicted intracellular proteins	Vesicles (Approved)				0	0	0	0	0	0	0	0	0	0	0	0	0	0	0	0	0	0	0	0
ENSG00000146376	93663	ensembl_gene_id	H. sapiens	93663	H. sapiens	ARHGAP18	Rho GTPase activating protein 18	ARHGAP18 is a human gene that belongs to a family of Rho GTPase-activating proteins. These proteins are involved in regulating cell signaling pathways. ARHGAP18 is thought to play a role in modulating the activity of Rho GTPases, which are important for cell migration, adhesion, and proliferation. The exact function of ARHGAP18 is not yet fully understood, but it is believed to be involved in the…	There is limited information available on the disease implications of ARHGAP18. However, studies have suggested that mutations in this gene may be associated with various types of cancer, including breast cancer and colorectal cancer. Additionally, mutations in ARHGAP18 have been linked to neurological disorders such as schizophrenia and bipolar disorder. There are currently no targeted drug disc…	GO:0030833 regulation of actin filament polymerization;GO:0008360 regulation of cell shape;GO:0008064 regulation of actin polymerization or depolymerization		Predicted intracellular proteins	Cytosol (Supported); Additional: Nuclear speckles;Plasma membrane				0	1	0	0	0	0	0	0	1	0	0	0	0	0	0	0	0	0	0	0
ENSG00000250722	6414	ensembl_gene_id	H. sapiens	6414	H. sapiens	SELENOP	selenoprotein P	SELENOP is a gene that encodes a selenoprotein predominantly expressed in the liver and secreted into the plasma. This selenoprotein contains multiple selenocysteine (Sec) residues per polypeptide and accounts for most of the selenium in plasma. It has been implicated as an extracellular antioxidant and in the transport of selenium to extra-hepatic tissues via apolipoprotein E receptor-2 (apoER2)…	There is limited information on the disease implications of SELENOP, but studies have suggested its potential involvement in various conditions such as Alzheimer's disease, cardiovascular disease, and cancer. Targeted drug discovery efforts for SELENOP have been focused on developing drugs that can modulate its antioxidant and anti-inflammatory properties, as well as its role in selenium transpor…	GO:0001887 selenium compound metabolic process;GO:0010269 response to selenium ion;GO:0009791 post-embryonic development		Predicted secreted proteins	Golgi apparatus;Nucleoplasm (Uncertain)	Zinc; Zinc acetate; Zinc chloride; Zinc sulfate, unspecified form		(M5908)HALLMARK ANDROGEN RESPONSE; (M5956)HALLMARK KRAS SIGNALING DN	0	1	0	0	0	0	0	0	0	0	0	0	0	0	1	0	0	0	0	0
ENSG00000171680	57449	ensembl_gene_id	H. sapiens	57449	H. sapiens	PLEKHG5	pleckstrin homology and RhoGEF domain containing G5	PLEKHG5 is a gene that plays a role in activating the NFKB1 signaling pathway. Mutations in this gene have been linked to autosomal recessive distal spinal muscular atrophy. The gene has multiple transcript variants that encode different isoforms.	Autosomal recessive distal spinal muscular atrophy (DSMA) is a rare neuromuscular disorder characterized by muscle weakness and wasting in the distal limbs. Mutations in the PLEKHG5 gene have been identified as a cause of DSMA. Currently, there are no targeted drug discovery efforts specifically for PLEKHG5-related DSMA. However, there are several drugs on the market that have been approved for t…	GO:0035767 endothelial cell chemotaxis;GO:0007266 Rho protein signal transduction;GO:0043542 endothelial cell migration		Disease related genes; Predicted intracellular proteins; Human disease related genes:Nervous system diseases:Neurodegenerative diseases	Nucleoplasm (Approved)				0	1	0	0	0	0	0	0	1	0	0	0	0	1	0	1	0	0	0	0
ENSG00000187678	81848	ensembl_gene_id	H. sapiens	81848	H. sapiens	SPRY4	sprouty RTK signaling antagonist 4	The SPRY4 gene encodes a protein that belongs to a family of proteins rich in cysteine and proline. This protein acts as an inhibitor of the MAPK signaling pathway, which is involved in cell growth and differentiation. The activity of SPRY4 impairs the formation of active GTP-RAS, which is a protein that regulates cell proliferation and differentiation. Variations in the nucleotide sequence of th…	Hypogonadotropic hypogonadism 17 is a rare genetic disorder caused by mutations in the SPRY4 gene. This condition is characterized by delayed or absent puberty, low levels of sex hormones, and infertility. There is currently no cure for this disorder, and treatment is focused on hormone replacement therapy to alleviate symptoms. However, targeted drug discovery efforts are underway to develop new…	GO:1900025 negative regulation of substrate adhesion-dependent cell spreading;GO:0046580 negative regulation of Ras protein signal transduction;GO:0040037 negative regulation of fibroblast growth factor receptor signaling pathway		Disease related genes; Human disease related genes:Endocrine and metabolic diseases:Hypothalamus and pituitary gland diseases; Predicted intracellular proteins	Golgi apparatus (Approved); Additional: Cytosol			(M5947)HALLMARK IL2 STAT5 SIGNALING	1	0	0	1	0	1	0	0	1	0	0	0	1	0	0	0	0	0	0	0
ENSG00000144857	91653	ensembl_gene_id	H. sapiens	91653	H. sapiens	BOC	BOC cell adhesion associated, oncogene regulated	The BOC gene encodes a protein that belongs to the immunoglobulin/fibronectin type III repeat family. It is involved in cell-cell interactions between muscle precursor cells and promotes myogenic differentiation. The protein is a component of a cell-surface receptor complex. Alternative splicing of the gene results in multiple transcript variants that encode different isoforms. The BOC gene is re…	There is limited information available on the disease implications of the BOC gene. However, recent studies have suggested that BOC may play a role in the development and progression of certain types of cancer, including breast cancer and glioblastoma. Targeted drug discovery efforts are currently underway to develop drugs that can inhibit the activity of BOC and potentially treat these types of …	GO:0045663 positive regulation of myoblast differentiation;GO:0045661 regulation of myoblast differentiation;GO:0007411 axon guidance		Predicted intracellular proteins	Nuclear bodies;Plasma membrane (Approved); Additional: Nucleoplasm		(M211)PID HEDGEHOG 2PATHWAY		0	1	0	0	0	0	0	0	0	0	1	0	0	0	0	0	0	0	0	0
ENSG00000134369	89796	ensembl_gene_id	H. sapiens	89796	H. sapiens	NAV1	neuron navigator 1	The human gene NAV1, also known as neuron navigator 1, is primarily expressed in the nervous system. It contains coiled-coil domains and a conserved AAA domain that is characteristic of ATPases associated with various cellular activities. NAV1 is similar to the Caenorhabditis elegans gene unc-53, which is involved in axon guidance. Although the exact function of NAV1 is not yet fully understood, …	There is limited information available on the disease implications of NAV1. However, mutations in the gene have been associated with a rare neurological disorder called hereditary sensory and autonomic neuropathy type V (HSAN-V). This disorder is characterized by progressive sensory loss and autonomic dysfunction. Targeted drug discovery efforts for NAV1 have focused on developing drugs that modu…	GO:0001578 microtubule bundle formation;GO:0001764 neuron migration;GO:0000226 microtubule cytoskeleton organization		Predicted intracellular proteins	Microtubules (Approved)				0	0	0	0	0	0	0	0	0	0	0	0	0	0	0	0	0	0	0	0
ENSG00000184113	7122	ensembl_gene_id	H. sapiens	7122	H. sapiens	CLDN5	claudin 5	The CLDN5 gene encodes a protein called claudin 5, which is a member of the claudin family. Claudins are proteins that are found in tight junction strands, which act as a barrier to prevent the free movement of solutes and water between cells. Mutations in the CLDN5 gene have been associated with velocardiofacial syndrome, a genetic disorder that affects the development of the heart, face, and pa…	Research on the CLDN5 gene has primarily focused on its role in the development of velocardiofacial syndrome (VCFS), a genetic disorder that affects multiple organ systems. Studies have shown that mutations in the CLDN5 gene can lead to abnormal development of the heart, face, and palate, which are characteristic features of VCFS. However, there are currently no targeted drug discovery efforts sp…	GO:1990963 establishment of blood-retinal barrier;GO:1901552 positive regulation of endothelial cell development;GO:1903142 positive regulation of establishment of endothelial barrier		Transporters:Transporter channels and pores				(M5915)HALLMARK APICAL JUNCTION	1	1	1	0	0	1	0	0	0	0	0	1	0	0	1	1	0	0	0	0
ENSG00000103966	30844	ensembl_gene_id	H. sapiens	30844	H. sapiens	EHD4	EH domain containing 4	EHD4, or EH domain containing 4, is a human gene that plays a role in cadherin binding activity, endocytic recycling, and protein homooligomerization. It is located in the endoplasmic reticulum and recycling endosome membrane. The gene's function is to enable the binding of cadherins, which are proteins that play a role in cell adhesion and signaling. EHD4 is also involved in the recycling of pro…	There is limited information available on the disease implications of EHD4. However, recent studies have suggested that EHD4 may play a role in the development and progression of certain types of cancer, including breast cancer and glioblastoma. Targeted drug discovery efforts for EHD4 are still in the early stages, but there is potential for the development of drugs that target EHD4 to treat the…	GO:0006907 pinocytosis;GO:0032456 endocytic recycling;GO:0098876 vesicle-mediated transport to the plasma membrane		Predicted intracellular proteins	Plasma membrane (Approved)		(M270)PID MAPK TRK PATHWAY; (M187)PID TRKR PATHWAY		0	0	0	1	0	0	0	0	0	0	0	1	0	0	0	0	0	0	0	0
ENSG00000101265	9770	ensembl_gene_id	H. sapiens	9770	H. sapiens	RASSF2	Ras association domain family member 2	RASSF2 is a human gene that encodes a protein containing a Ras association domain. It is located near the prion gene and has two alternatively spliced transcripts that encode the same isoform. The function of this gene is not well understood.	There is limited information on the disease implications of RASSF2. However, studies have shown that RASSF2 expression is frequently downregulated in various types of cancer, including lung, breast, and colorectal cancer. This suggests that RASSF2 may play a role in tumor suppression. Targeted drug discovery efforts for RASSF2 are currently limited, as its function is not well understood. However…	GO:0031954 positive regulation of protein autophosphorylation;GO:0033137 negative regulation of peptidyl-serine phosphorylation;GO:0031952 regulation of protein autophosphorylation		Predicted intracellular proteins	Nucleoplasm (Supported); Additional: Cytosol;Golgi apparatus;Plasma membrane				0	0	0	1	0	1	0	0	0	0	0	0	1	1	0	0	0	0	1	0
ENSG00000130203	348	ensembl_gene_id	H. sapiens	348	H. sapiens	APOE	apolipoprotein E	APOE is a gene that encodes a protein called apolipoprotein E, which plays a crucial role in the metabolism of lipoproteins. The protein binds to specific receptors in the liver and peripheral cells, facilitating the breakdown of triglyceride-rich lipoproteins. APOE is located on chromosome 19 and is part of a cluster of genes that includes apolipoprotein C1 and C2. Mutations in APOE can lead to …	APOE has been extensively studied in relation to Alzheimer's disease (AD), as it is a major genetic risk factor for the development of late-onset AD. The APOE ε4 allele is associated with an increased risk of developing AD, while the APOE ε2 allele is associated with a decreased risk. The exact mechanisms by which APOE influences AD risk are not fully understood, but it is thought to be involved …	GO:0071831 intermediate-density lipoprotein particle clearance;GO:0150200 regulation of transport across blood-brain barrier;GO:0150201 positive regulation of transport across blood-brain barrier		Cancer-related genes:Candidate cancer biomarkers; Disease related genes; Human disease related genes:Congenital disorders of metabolism:Other congenital disorders of metabolism; Predicted secreted proteins; Human disease related genes:Nervous system diseases:Neurodegenerative diseases; Human disease related genes:Congenital disorders of metabolism:Congenital disorders of lipid/glycolipid metaboli…	Vesicles (Approved)	Zinc; Copper; Zinc acetate; Zinc chloride; Zinc sulfate, unspecified form		(M5905)HALLMARK ADIPOGENESIS; (M5934)HALLMARK XENOBIOTIC METABOLISM	0	1	1	1	1	1	1	0	1	1	0	0	1	0	1	0	1	0	1	0
ENSG00000069122	221395	ensembl_gene_id	H. sapiens	221395	H. sapiens	ADGRF5	adhesion G protein-coupled receptor F5	ADGRF5 is a human gene that encodes for adhesion G protein-coupled receptor F5. This gene is predicted to enable G protein-coupled receptor activity and is involved in G protein-coupled receptor signaling pathway and cell surface receptor signaling pathway. ADGRF5 is also predicted to act upstream of or within several processes, including glomerular filtration, pharyngeal arch artery morphogenesi…	ADGRF5 has been implicated in several diseases, including nephrotic syndrome, focal segmental glomerulosclerosis, and pulmonary fibrosis. Mutations in this gene have been associated with familial focal segmental glomerulosclerosis, a rare genetic disorder that affects the kidneys and can lead to kidney failure. Targeted drug discovery efforts for ADGRF5 are currently underway, with a focus on dev…	GO:0061626 pharyngeal arch artery morphogenesis;GO:0071073 positive regulation of phospholipid biosynthetic process;GO:1903727 positive regulation of phospholipid metabolic process		G-protein coupled receptors:Family 2 (B) receptors; G-protein coupled receptors:GPCRs excl olfactory receptors					0	0	0	1	1	1	1	0	0	0	0	0	0	0	0	0	0	1	0	0
ENSG00000099250	8829	ensembl_gene_id	H. sapiens	8829	H. sapiens	NRP1	neuropilin 1	NRP1, or neuropilin 1, is a gene that encodes a protein involved in various signaling pathways that control cell migration. The protein contains specific domains that allow it to bind to many ligands and co-receptors, affecting cell survival, migration, and attraction. Some of the ligands and co-receptors bound by NRP1 include vascular endothelial growth factor (VEGF) and semaphorin family member…	NRP1 has been implicated in various diseases, including cancer, cardiovascular disease, and neurological disorders. In cancer, NRP1 is often overexpressed and promotes tumor growth, angiogenesis, and metastasis. Targeting NRP1 has been explored as a potential therapeutic strategy for cancer treatment. Several drugs targeting NRP1 are currently in preclinical and clinical development, including mo…	GO:0021649 vestibulocochlear nerve structural organization;GO:0038190 VEGF-activated neuropilin signaling pathway;GO:0061441 renal artery morphogenesis		Cancer-related genes:Candidate cancer biomarkers; Transporters:Accessory Factors Involved in Transport; Predicted secreted proteins; CD markers; Predicted intracellular proteins	Mitochondria (Uncertain)	Palifermin; Pegaptanib	(M137)PID VEGF VEGFR PATHWAY; (M226)PID VEGFR1 PATHWAY	(M5919)HALLMARK HEDGEHOG SIGNALING; (M5944)HALLMARK ANGIOGENESIS; (M5942)HALLMARK UV RESPONSE DN	1	1	1	1	1	1	1	0	1	1	0	1	0	0	0	1	0	1	1	1
ENSG00000095370	10044	ensembl_gene_id	H. sapiens	10044	H. sapiens	SH2D3C	SH2 domain containing 3C	SH2D3C is a gene that encodes an adaptor protein involved in cell migration. The protein contains a putative Src homology 2 (SH2) domain and guanine nucleotide exchange factor-like domain, allowing it to form a complex with the scaffolding protein Crk-associated substrate. Multiple transcript variants encoding different isoforms have been identified.	There is limited information available on the disease implications of SH2D3C. However, some studies have suggested that mutations in this gene may be associated with certain types of cancer, including breast cancer and hepatocellular carcinoma. Targeted drug discovery efforts for SH2D3C are also limited, as the function of the protein is not well understood. However, some studies have suggested t…	GO:0007254 JNK cascade;GO:0033138 positive regulation of peptidyl-serine phosphorylation;GO:0033135 regulation of peptidyl-serine phosphorylation		Predicted intracellular proteins	Cytosol (Supported)				0	0	0	1	0	0	0	0	1	0	1	0	0	0	0	0	0	0	0	0
ENSG00000179403	64856	ensembl_gene_id	H. sapiens	64856	H. sapiens	VWA1	von Willebrand factor A domain containing 1	VWA1 is a human gene that belongs to the von Willebrand factor A (VWFA) domain superfamily of extracellular matrix proteins. It appears to play a role in cartilage structure and function. The gene's function was discovered in a study published in 2002.	There is limited information available on the disease implications of VWA1. However, mutations in this gene have been associated with a rare genetic disorder called spondyloepiphyseal dysplasia with congenital joint dislocations (SEDCJD). This disorder affects the development of bones and joints, leading to skeletal abnormalities and joint dislocations. As of now, there are no targeted drug disco…	GO:0048266 behavioral response to pain;GO:0048265 response to pain;GO:0033555 multicellular organismal response to stress		Disease related genes; Predicted intracellular proteins; Predicted secreted proteins			(M3008)NABA ECM GLYCOPROTEINS; (M5884)NABA CORE MATRISOME; (M5889)NABA MATRISOME		0	0	0	0	0	1	0	1	0	0	0	0	0	0	0	0	1	0	0	0
ENSG00000129657	6397	ensembl_gene_id	H. sapiens	6397	H. sapiens	SEC14L1	SEC14 like lipid binding 1	SEC14L1 is a human gene that belongs to the SEC14 cytosolic factor family. It shares similarities with yeast SEC14 and Japanese flying squid RALBP, indicating a potential role in intracellular transport. The gene has multiple alternatively spliced transcript variants, some of which include exons from the upstream gene C17orf86.	There is limited information available on the disease implications of SEC14L1. However, recent studies have suggested that the gene may play a role in cancer progression and metastasis. Specifically, SEC14L1 has been found to be upregulated in several types of cancer, including breast, lung, and pancreatic cancer. Targeted drug discovery efforts for SEC14L1 are still in the early stages, but ther…	GO:0039536 negative regulation of RIG-I signaling pathway;GO:0015871 choline transport;GO:0039535 regulation of RIG-I signaling pathway		Transporters; Predicted intracellular proteins	Cytosol;Nucleoplasm (Supported)			(M5945)HALLMARK HEME METABOLISM	0	0	0	0	0	1	0	0	0	0	0	0	1	0	0	0	0	0	0	0
ENSG00000174059	947	ensembl_gene_id	H. sapiens	947	H. sapiens	CD34	CD34 molecule	CD34 is a gene that encodes a protein involved in the attachment of stem cells to the bone marrow extracellular matrix or stromal cells. The protein is a single-pass membrane protein that is highly glycosylated and phosphorylated by protein kinase C. Two different isoforms of the protein have been identified. The CD34 molecule is important for the regulation of hematopoietic stem cells and is com…	Mutations in the CD34 gene have been associated with certain types of leukemia and lymphoma, including acute myeloid leukemia (AML) and acute lymphoblastic leukemia (ALL). Targeted drug discovery efforts have focused on developing therapies that can selectively target cancer cells with CD34 mutations while sparing healthy cells. One example is gemtuzumab ozogamicin, an antibody-drug conjugate tha…	GO:0071971 extracellular exosome assembly;GO:0035759 mesangial cell-matrix adhesion;GO:0072209 metanephric mesangial cell differentiation		CD markers	Cell Junctions;Plasma membrane (Approved); Additional: Nucleoplasm		(M195)PID CMYB PATHWAY	(M5915)HALLMARK APICAL JUNCTION	0	1	0	0	1	1	0	1	0	0	0	0	0	0	0	1	0	0	0	1
ENSG00000111348	397	ensembl_gene_id	H. sapiens	397	H. sapiens	ARHGDIB	Rho GDP dissociation inhibitor beta	ARHGDIB is a gene that encodes for Rho GDP dissociation inhibitor beta, a protein that is involved in regulating the cycling between the GTP-bound and GDP-bound states of Ras-like GTPases. These GTPases are important in various cellular events such as cell signaling, proliferation, cytoskeletal organization, and secretion. The GDIs, including ARHGDIB, decrease the rate of GDP dissociation from th…	ARHGDIB has been implicated in various diseases, including cancer, cardiovascular disease, and neurological disorders. In cancer, ARHGDIB has been shown to be downregulated in several types of tumors, including breast, lung, and pancreatic cancer. This downregulation is associated with increased tumor growth and metastasis. In cardiovascular disease, ARHGDIB has been linked to the regulation of v…	GO:0071461 cellular response to redox state;GO:1901164 negative regulation of trophoblast cell migration;GO:0051775 response to redox state		Predicted intracellular proteins	Cytosol (Supported)		(M68)PID RHOA REG PATHWAY; (M220)PID CASPASE PATHWAY		0	0	1	0	0	0	0	0	1	0	0	0	0	0	0	0	0	0	0	0
ENSG00000277443	4082	ensembl_gene_id	H. sapiens	4082	H. sapiens	MARCKS	myristoylated alanine rich protein kinase C substrate	MARCKS is a human gene that encodes a protein which is a substrate for protein kinase C. This protein is found in the plasma membrane and is involved in crosslinking actin filaments. When phosphorylated by protein kinase C or bound to calcium-calmodulin, it dissociates from actin and the plasma membrane, and moves to the cytoplasm. The protein is believed to play a role in various cellular proces…	MARCKS has been implicated in various diseases, including cancer, Alzheimer's disease, and schizophrenia. In cancer, MARCKS has been shown to promote tumor growth and metastasis, making it a potential target for cancer therapy. In Alzheimer's disease, MARCKS has been found to be involved in the formation of amyloid plaques, which are a hallmark of the disease. In schizophrenia, MARCKS has been li…	GO:0051764 actin crosslink formation;GO:0051017 actin filament bundle assembly;GO:0061572 actin filament bundle organization		Predicted intracellular proteins	Plasma membrane (Approved); Additional: Cytosol;Endoplasmic reticulum;Nucleoplasm			(M5893)HALLMARK MITOTIC SPINDLE; (M5890)HALLMARK TNFA SIGNALING VIA NFKB; (M5901)HALLMARK G2M CHECKPOINT	0	0	0	0	0	0	0	0	0	0	0	0	0	0	0	0	0	1	0	1
ENSG00000185585	169611	ensembl_gene_id	H. sapiens	169611	H. sapiens	OLFML2A	olfactomedin like 2A	OLFML2A is a human gene that is predicted to have extracellular matrix binding activity and identical protein binding activity. It is also predicted to play a role in extracellular matrix organization and is located in the extracellular matrix and extracellular region. This information is provided by the Alliance of Genome Resources as of April 2022.	OLFML2A has been implicated in several diseases, including age-related macular degeneration (AMD), diabetic retinopathy, and cancer. In AMD, OLFML2A has been shown to be upregulated in the retina and may play a role in the development of drusen, a hallmark of the disease. In diabetic retinopathy, OLFML2A has been found to be upregulated in the vitreous humor and may contribute to the development …	GO:0030198 extracellular matrix organization;GO:0043062 extracellular structure organization;GO:0045229 external encapsulating structure organization		Predicted intracellular proteins; Predicted secreted proteins	Cytosol;Nucleoplasm (Approved)				0	0	0	0	0	0	0	1	0	0	0	0	0	0	0	0	0	0	0	0
ENSG00000140931	123920	ensembl_gene_id	H. sapiens	123920	H. sapiens	CMTM3	CKLF like MARVEL transmembrane domain containing 3	CMTM3 (CKLF like MARVEL transmembrane domain containing 3) is a gene that belongs to the chemokine-like factor gene superfamily. It is located on chromosome 16 and is one of several chemokine-like factor genes in a cluster. The gene encodes a protein that contains a transmembrane domain and is similar to the chemokine and transmembrane 4 superfamilies of signaling molecules. Different variants of…	Research on CMTM3 is still in its early stages, and there is limited information available on its disease implications and targeted drug discovery efforts. However, some studies have suggested that CMTM3 may be involved in the development and progression of certain types of cancer, including lung, breast, and liver cancer. In particular, CMTM3 has been shown to act as a tumor suppressor gene, and…	GO:0050861 positive regulation of B cell receptor signaling pathway;GO:0050855 regulation of B cell receptor signaling pathway;GO:0001835 blastocyst hatching		Predicted intracellular proteins	Nucleoplasm (Approved)				0	1	0	0	0	0	0	0	0	0	0	0	0	0	0	0	0	1	0	0
ENSG00000140853	84166	ensembl_gene_id	H. sapiens	84166	H. sapiens	NLRC5	NLR family CARD domain containing 5	NLRC5 is a gene that belongs to the NLR family and contains a caspase recruitment domain. It plays a crucial role in the immune system by inhibiting the activation of NF-kappa-B and negatively regulating type I interferon signaling pathways. This gene is involved in cytokine response and antiviral immunity. Its function is essential for the proper functioning of the immune system, and any mutatio…	Research has shown that dysregulation of NLRC5 can lead to various immune-related disorders, including autoimmune diseases, inflammatory bowel disease, and cancer. Targeting NLRC5 has become an attractive strategy for drug discovery efforts in these diseases. Several studies have identified small molecules that can modulate NLRC5 activity, including compounds that can enhance its expression or in…	GO:0045345 positive regulation of MHC class I biosynthetic process;GO:0060332 positive regulation of response to type II interferon;GO:0060335 positive regulation of type II interferon-mediated signaling pathway		Predicted intracellular proteins	Cytosol (Supported); Additional: Centrosome			(M5913)HALLMARK INTERFERON GAMMA RESPONSE	0	1	0	0	0	1	0	0	0	0	0	0	1	0	0	0	0	0	0	0
ENSG00000153071	1601	ensembl_gene_id	H. sapiens	1601	H. sapiens	DAB2	DAB adaptor protein 2	The DAB2 gene encodes a protein that is responsive to mitogens and is expressed in normal ovarian epithelial cells. However, it is absent or down-regulated in ovarian carcinoma cell lines, indicating its role as a tumor suppressor. The protein binds to the SH3 domains of GRB2, an adaptor protein that links tyrosine kinase receptors to SOS, a guanine nucleotide exchange factor for Ras. This bindin…	The down-regulation or loss of DAB2 expression has been observed in various types of cancer, including ovarian, breast, prostate, and lung cancer, suggesting its potential role as a tumor suppressor. Studies have shown that restoring DAB2 expression in cancer cells can inhibit cell proliferation, migration, invasion, and tumor growth, indicating its therapeutic potential. However, there are curre…	GO:0035026 leading edge cell differentiation;GO:0032346 positive regulation of aldosterone metabolic process;GO:0032349 positive regulation of aldosterone biosynthetic process		Predicted intracellular proteins	Plasma membrane;Vesicles (Enhanced); Additional: Nucleoli fibrillar center		(M286)PID TGFBR PATHWAY	(M5942)HALLMARK UV RESPONSE DN; (M5930)HALLMARK EPITHELIAL MESENCHYMAL TRANSITION	1	1	1	1	0	0	0	0	0	0	0	1	1	0	1	0	0	0	0	0
ENSG00000150594	150	ensembl_gene_id	H. sapiens	150	H. sapiens	ADRA2A	adrenoceptor alpha 2A	ADRA2A is a human gene that encodes for the alpha-2A adrenergic receptor, a member of the G protein-coupled receptor superfamily. This receptor is involved in regulating the release of neurotransmitter molecules from sympathetic nerves and adrenergic neurons in the central nervous system. It is also involved in regulating cardiovascular function by activating adrenergic receptors in the heart, bl…	There is evidence to suggest that ADRA2A may be involved in the pathogenesis of several diseases, including hypertension, depression, and attention deficit hyperactivity disorder (ADHD). However, the exact role of this gene in these conditions is not yet fully understood. Despite this, there have been efforts to develop drugs that target the alpha-2A adrenergic receptor. One example is guanfacine…	GO:0070473 negative regulation of uterine smooth muscle contraction;GO:0071881 adenylate cyclase-inhibiting adrenergic receptor signaling pathway;GO:0071882 phospholipase C-activating adrenergic receptor signaling pathway		G-protein coupled receptors:GPCRs excl olfactory receptors; Transporters; FDA approved drug targets:Small molecule drugs		Tramadol; Bethanidine; Ziprasidone; Cabergoline; Dihydroergotamine; Amitriptyline; Clozapine; Norepinephrine; Mirtazapine; Phenylpropanolamine; Loxapine; Pramipexole; Prochlorperazine; Dipivefrin; Prazosin; Chlorpromazine; Brimonidine; Haloperidol; Nortriptyline; Amoxapine; Lamotrigine; Clonidine; Lisuride; Guanabenz; Dexmedetomidine; Trazodone; Epinephrine; Phentolamine; Ergotamine; Tizanidine; …			0	1	0	1	0	1	0	0	1	0	0	0	1	0	1	0	0	0	1	1
ENSG00000107562	6387	ensembl_gene_id	H. sapiens	6387	H. sapiens	CXCL12	C-X-C motif chemokine ligand 12	The CXCL12 gene encodes a chemokine protein that acts as a ligand for the chemokine receptor CXCR4. This protein is involved in various cellular functions such as embryogenesis, immune surveillance, inflammation response, tissue homeostasis, and tumor growth and metastasis. Mutations in this gene have been linked to resistance to human immunodeficiency virus type 1 infections. The gene produces m…	The CXCL12 gene has been implicated in various diseases, including cancer, HIV/AIDS, and inflammatory disorders. In cancer, CXCL12 is involved in tumor growth, angiogenesis, and metastasis, making it a potential target for cancer therapy. Several drugs targeting CXCL12/CXCR4 signaling have been developed, including plerixafor, which is approved for use in stem cell mobilization for transplantatio…	GO:1990478 response to ultrasound;GO:1903237 negative regulation of leukocyte tethering or rolling;GO:0038160 CXCL12-activated CXCR4 signaling pathway		Predicted secreted proteins		CTCE-0214; Tinzaparin	(M165)PID SYNDECAN 4 PATHWAY; (M255)PID HIF1 TFPATHWAY; (M124)PID CXCR4 PATHWAY	(M5906)HALLMARK ESTROGEN RESPONSE EARLY; (M5907)HALLMARK ESTROGEN RESPONSE LATE; (M5930)HALLMARK EPITHELIAL MESENCHYMAL TRANSITION	1	1	1	0	0	1	0	0	0	1	0	0	1	1	1	0	0	0	1	0
ENSG00000104870	2217	ensembl_gene_id	H. sapiens	2217	H. sapiens	FCGRT	Fc gamma receptor and transporter	The FCGRT gene encodes a receptor that binds to the Fc region of immunoglobulin G (IgG) antibodies. This receptor is responsible for transferring IgG antibodies from a mother to her fetus across the placenta. Additionally, the protein encoded by this gene also protects IgG antibodies from degradation by binding to them. Alternative splicing of the FCGRT gene results in multiple transcript variant…	The FCGRT gene has been implicated in several diseases, including autoimmune disorders such as rheumatoid arthritis and systemic lupus erythematosus. In these diseases, the FCGRT receptor may be dysfunctional, leading to decreased levels of circulating IgG antibodies and impaired immune function. Targeted drug discovery efforts have focused on developing therapies that modulate the FCGRT receptor…	GO:0002416 IgG immunoglobulin transcytosis in epithelial cells mediated by FcRn immunoglobulin receptor;GO:0002414 immunoglobulin transcytosis in epithelial cells;GO:0045056 transcytosis		FDA approved drug targets:Biotech drugs; Predicted intracellular proteins					0	0	0	0	0	0	0	0	0	0	0	0	0	0	0	0	0	0	0	0
ENSG00000115457	3485	ensembl_gene_id	H. sapiens	3485	H. sapiens	IGFBP2	insulin like growth factor binding protein 2	IGFBP2 is a gene that encodes a protein that binds to insulin-like growth factors I and II (IGF-I and IGF-II). The protein can be secreted into the bloodstream or remain intracellular, interacting with various ligands. High levels of IGFBP2 promote the growth of several types of tumors and may predict the chances of recovery for the patient. The gene has several transcript variants, including one…	IGFBP2 has been implicated in several diseases, including cancer, diabetes, and cardiovascular disease. In cancer, high levels of IGFBP2 have been associated with poor prognosis and increased tumor growth. Targeting IGFBP2 has been explored as a potential therapeutic strategy for cancer treatment. Several drugs have been developed that target the IGF signaling pathway, including monoclonal antibo…	GO:0043567 regulation of insulin-like growth factor receptor signaling pathway;GO:0042104 positive regulation of activated T cell proliferation;GO:0046006 regulation of activated T cell proliferation		Cancer-related genes:Candidate cancer biomarkers; Predicted intracellular proteins; Predicted secreted proteins	Endoplasmic reticulum (Approved)		(M3008)NABA ECM GLYCOPROTEINS; (M5884)NABA CORE MATRISOME; (M5889)NABA MATRISOME	(M5941)HALLMARK UV RESPONSE UP; (M5930)HALLMARK EPITHELIAL MESENCHYMAL TRANSITION; (M5956)HALLMARK KRAS SIGNALING DN	1	0	0	0	0	1	0	0	0	0	0	0	0	0	0	0	1	0	0	0
ENSG00000128917	54567	ensembl_gene_id	H. sapiens	54567	H. sapiens	DLL4	delta like canonical Notch ligand 4	The human gene DLL4 is a homolog of the delta gene in Drosophila. It belongs to the delta gene family that encodes Notch ligands. These ligands are characterized by a DSL domain, EGF repeats, and a transmembrane domain. The DLL4 gene is responsible for encoding the delta-like canonical Notch ligand 4 protein. This protein plays a crucial role in the Notch signaling pathway, which is involved in c…	The DLL4 gene has been implicated in various diseases, including cancer and cardiovascular disorders. In cancer, DLL4 is overexpressed in several tumor types, including breast, lung, and pancreatic cancer, and is associated with poor prognosis. Targeting DLL4 has emerged as a promising therapeutic strategy for cancer treatment. Several drugs targeting DLL4 have been developed, including demcizuma…	GO:0072554 blood vessel lumenization;GO:0061074 regulation of neural retina development;GO:0003344 pericardium morphogenesis		Disease related genes; Human disease related genes:Congenital malformations:Other congenital malformations			(M17)PID NOTCH PATHWAY		0	1	1	0	1	1	1	0	0	0	0	1	0	1	0	1	0	1	0	0
ENSG00000163359	1293	ensembl_gene_id	H. sapiens	1293	H. sapiens	COL6A3	collagen type VI alpha 3 chain	COL6A3 is a gene that encodes the alpha-3 chain of type VI collagen, a type of collagen found in most connective tissues. The alpha-3 chain is much larger than the other two alpha chains due to an increase in subdomains that bind extracellular matrix proteins, which is important for organizing matrix components. Mutations in this gene are associated with Bethlem myopathy, a rare autosomal dominan…	Mutations in the COL6A3 gene have been associated with several muscular dystrophies, including Bethlem myopathy and Ullrich congenital muscular dystrophy. These diseases are characterized by muscle weakness and wasting, joint contractures, and respiratory insufficiency. There are currently no targeted drug therapies available for these diseases, and treatment is mainly supportive, focusing on phy…	GO:0043491 phosphatidylinositol 3-kinase/protein kinase B signal transduction;GO:0051402 neuron apoptotic process;GO:0009749 response to glucose		Disease related genes; Predicted secreted proteins; Human disease related genes:Musculoskeletal diseases:Muscular diseases; Human disease related genes:Nervous system diseases:Other nervous and sensory system diseases; Predicted intracellular proteins	Endoplasmic reticulum (Approved); Additional: Vesicles		(M5887)NABA BASEMENT MEMBRANES; (M3005)NABA COLLAGENS; (M198)PID SYNDECAN 1 PATHWAY	(M5909)HALLMARK MYOGENESIS; (M5930)HALLMARK EPITHELIAL MESENCHYMAL TRANSITION	0	1	0	0	0	0	0	1	0	1	0	0	0	0	0	0	1	0	0	0
ENSG00000134954	2113	ensembl_gene_id	H. sapiens	2113	H. sapiens	ETS1	ETS proto-oncogene 1, transcription factor	ETS1 is a gene that encodes a transcription factor belonging to the ETS family. This family is characterized by the presence of a conserved ETS DNA-binding domain that recognizes the core consensus DNA sequence GGAA/T in target genes. ETS1 can function as a transcriptional activator or repressor of various genes and is involved in stem cell development, cell senescence and death, and tumorigenesi…	ETS1 has been implicated in various diseases, including cancer, autoimmune disorders, and cardiovascular diseases. In cancer, ETS1 has been shown to promote tumor growth, invasion, and metastasis by regulating genes involved in angiogenesis, cell proliferation, and migration. Therefore, targeting ETS1 has emerged as a potential therapeutic strategy for cancer treatment. Several small molecule inh…	GO:0030578 PML body organization;GO:0030575 nuclear body organization;GO:1904996 positive regulation of leukocyte adhesion to vascular endothelial cell		RAS pathway related proteins; Predicted intracellular proteins; Transcription factors:Helix-turn-helix domains	Nucleoplasm (Enhanced)		(M44)PID HIF2PATHWAY; (M92)PID ANGIOPOIETIN RECEPTOR PATHWAY; (M281)PID FAK PATHWAY	(M5891)HALLMARK HYPOXIA; (M5950)HALLMARK ALLOGRAFT REJECTION; (M5953)HALLMARK KRAS SIGNALING UP	1	1	1	0	0	1	0	0	0	0	0	0	0	1	0	0	0	0	0	0
ENSG00000005102	4222	ensembl_gene_id	H. sapiens	4222	H. sapiens	MEOX1	mesenchyme homeobox 1	MEOX1 is a gene that belongs to a subfamily of homeobox-containing genes. It is involved in the regulation of somite development, which is the process by which the segmented blocks of tissue that give rise to the vertebrae and muscles of the body are formed. The protein encoded by MEOX1 may play a role in the molecular signaling network that controls this process. There are different isoforms of …	MEOX1 has been implicated in several diseases, including cancer, cardiovascular disease, and musculoskeletal disorders. In cancer, MEOX1 has been shown to promote tumor growth and metastasis in various types of cancer, including breast, lung, and pancreatic cancer. Targeting MEOX1 with small molecule inhibitors or RNA interference has shown promise in preclinical studies as a potential therapeuti…	GO:0061056 sclerotome development;GO:0001757 somite specification;GO:0007379 segment specification		Disease related genes; Predicted intracellular proteins; Human disease related genes:Congenital malformations:Congenital malformations of the musculoskeletal system; Transcription factors:Helix-turn-helix domains	Nucleoplasm (Approved); Additional: Cytokinetic bridge;Cytosol				0	0	0	0	0	1	0	0	0	0	0	0	0	0	0	0	0	1	0	0
ENSG00000130158	57572	ensembl_gene_id	H. sapiens	57572	H. sapiens	DOCK6	dedicator of cytokinesis 6	DOCK6 is a gene that belongs to the DOCK family of guanine nucleotide exchange factors. These factors interact with small GTPases and are involved in intracellular signaling pathways. DOCK6 is a group C DOCK protein that plays a role in the reorganization of the actin cytoskeleton by activating the Rho GTPases Cdc42 and Rac1. Mutations in this gene have been linked to Adams-Oliver syndrome 2, a r…	There are currently no targeted drug discovery efforts specifically for DOCK6, as it is primarily associated with developmental disorders such as Adams-Oliver syndrome 2. However, there are drugs on the market that target the Rho GTPases Cdc42 and Rac1, which are activated by DOCK6. For example, the drug Fasudil is a Rho kinase inhibitor that has been used to treat cerebral vasospasm and pulmonar…	GO:0043547 positive regulation of GTPase activity;GO:0007264 small GTPase-mediated signal transduction;GO:0043087 regulation of GTPase activity		Disease related genes; Predicted intracellular proteins; Human disease related genes:Congenital malformations:Other congenital malformations	Cytosol (Supported)		(M83)PID CDC42 REG PATHWAY; (M241)PID RAC1 REG PATHWAY		0	0	0	0	0	0	0	0	1	0	0	0	0	0	0	0	0	0	0	0
ENSG00000131370	9467	ensembl_gene_id	H. sapiens	9467	H. sapiens	SH3BP5	SH3 domain binding protein 5	SH3BP5, also known as SH3 domain binding protein 5, is a human gene that plays a role in intracellular signal transduction. It enables guanyl-nucleotide exchange factor activity and protein kinase inhibitor activity, and is located in both the cytoplasmic vesicle membrane and nuclear body. This gene is involved in various cellular processes, including cell proliferation, differentiation, and apop…	SH3BP5 has been implicated in several diseases, including cancer and autoimmune disorders. In cancer, SH3BP5 has been shown to act as a tumor suppressor by inhibiting cell proliferation and promoting apoptosis. Mutations in SH3BP5 have been associated with increased risk of breast cancer and lung cancer. In autoimmune disorders, SH3BP5 has been linked to the regulation of T-cell activation and di…	GO:0035556 intracellular signal transduction;GO:0007165 signal transduction;GO:0023052 signaling		Predicted intracellular proteins	Nuclear bodies;Nucleoplasm (Enhanced)		(M10)PID BCR 5PATHWAY	(M5906)HALLMARK ESTROGEN RESPONSE EARLY	0	0	0	0	0	0	0	0	0	0	0	0	0	0	0	0	0	0	0	0
ENSG00000110492	4192	ensembl_gene_id	H. sapiens	4192	H. sapiens	MDK	midkine	The human gene MDK, also known as midkine, encodes a growth factor that responds to retinoic acid and binds heparin. This protein promotes cell growth, migration, and angiogenesis, particularly during tumorigenesis. It has been targeted as a therapeutic for various disorders. The gene has multiple isoforms due to alternative splicing of its transcript variants.	The overexpression of MDK has been implicated in various types of cancer, including lung, breast, prostate, and pancreatic cancer. Therefore, targeting MDK has been explored as a potential therapeutic strategy for cancer treatment. Several small molecule inhibitors and monoclonal antibodies targeting MDK are currently in preclinical and clinical development. One example is the monoclonal antibody…	GO:0030421 defecation;GO:0106016 positive regulation of inflammatory response to wounding;GO:0106091 glial cell projection elongation		Cancer-related genes:Candidate cancer biomarkers; Predicted secreted proteins	Vesicles (Approved)		(M165)PID SYNDECAN 4 PATHWAY; (M277)PID INTEGRIN A4B1 PATHWAY; (M18)PID INTEGRIN1 PATHWAY	(M5907)HALLMARK ESTROGEN RESPONSE LATE; (M5915)HALLMARK APICAL JUNCTION	1	1	0	0	0	1	0	0	0	1	0	0	0	1	1	0	0	0	1	1
ENSG00000146674	3486	ensembl_gene_id	H. sapiens	3486	H. sapiens	IGFBP3	insulin like growth factor binding protein 3	The IGFBP3 gene encodes a protein that belongs to the insulin-like growth factor binding protein family. The protein contains an IGFBP domain and a thyroglobulin type-I domain. It forms a complex with insulin-like growth factor acid-labile subunit (IGFALS) and either insulin-like growth factor (IGF) I or II, which circulates in the plasma and prolongs the half-life of IGFs, altering their interac…	The IGFBP3 gene has been implicated in various diseases, including cancer, diabetes, and cardiovascular disease. In cancer, IGFBP3 has been shown to have both tumor-suppressive and tumor-promoting effects, depending on the type of cancer and the cellular context. Targeted drug discovery efforts have focused on developing drugs that modulate the IGF signaling pathway, which is regulated by IGFBP3.…	GO:0043568 positive regulation of insulin-like growth factor receptor signaling pathway;GO:0044342 type B pancreatic cell proliferation;GO:0043567 regulation of insulin-like growth factor receptor signaling pathway		Cancer-related genes:Candidate cancer biomarkers; Predicted intracellular proteins; Predicted secreted proteins	Vesicles (Uncertain)	Alitretinoin; Mecasermin; Lonafarnib	(M236)PID DELTA NP63 PATHWAY; (M256)PID TAP63 PATHWAY; (M145)PID P53 DOWNSTREAM PATHWAY	(M5891)HALLMARK HYPOXIA; (M5909)HALLMARK MYOGENESIS; (M5930)HALLMARK EPITHELIAL MESENCHYMAL TRANSITION	0	1	1	1	1	0	0	0	0	0	1	0	1	0	1	0	1	0	1	0
ENSG00000143819	2052	ensembl_gene_id	H. sapiens	2052	H. sapiens	EPHX1	epoxide hydrolase 1	EPHX1 is a gene that encodes for the enzyme epoxide hydrolase 1, which plays a crucial role in the biotransformation of epoxides from the breakdown of aromatic compounds. This enzyme converts epoxides into trans-dihydrodiols, which can then be conjugated and eliminated from the body. Epoxide hydrolase is involved in both the activation and detoxification of epoxides. Mutations in the EPHX1 gene c…	EPHX1 has been implicated in several diseases, including cardiovascular disease, cancer, and neurological disorders. In particular, studies have shown that genetic variations in EPHX1 may increase the risk of developing preeclampsia, a serious pregnancy complication characterized by high blood pressure and damage to organs. Additionally, mutations in EPHX1 have been linked to epoxide hydrolase de…	GO:0097176 epoxide metabolic process;GO:0018904 ether metabolic process;GO:0019369 arachidonic acid metabolic process		Cancer-related genes:Candidate cancer biomarkers; Disease related genes; Potential drug targets; Human disease related genes:Congenital disorders of metabolism:Congenital disorders of ion transport and metabolism; ENZYME proteins:Hydrolases; Predicted intracellular proteins; Peptidases:Serine-type peptidases; Enzymes				(M5935)HALLMARK FATTY ACID METABOLISM; (M5941)HALLMARK UV RESPONSE UP; (M5934)HALLMARK XENOBIOTIC METABOLISM	0	0	0	0	0	0	0	0	0	0	0	0	0	0	0	0	0	0	0	0
ENSG00000172889	51162	ensembl_gene_id	H. sapiens	51162	H. sapiens	EGFL7	EGF like domain multiple 7	EGFL7 is a gene that encodes a protein secreted by endothelial cells, which contains two epidermal growth factor-like domains. This protein may be involved in regulating vasculogenesis, the process of blood vessel formation. Additionally, it may play a role in the growth and proliferation of tumor cells. The gene undergoes alternate splicing, resulting in multiple transcript variants.	EGFL7 has been implicated in various diseases, including cancer, cardiovascular disease, and diabetic retinopathy. In cancer, EGFL7 has been shown to promote tumor growth and angiogenesis, making it a potential target for cancer therapy. Several studies have explored the use of EGFL7 inhibitors as a potential treatment for cancer, with promising results in preclinical models. One example of a suc…	GO:0045746 negative regulation of Notch signaling pathway;GO:0001570 vasculogenesis;GO:0008593 regulation of Notch signaling pathway		Predicted secreted proteins			(M5883)NABA SECRETED FACTORS; (M5885)NABA MATRISOME ASSOCIATED; (M5889)NABA MATRISOME		0	1	0	0	1	0	0	0	0	0	0	0	0	0	0	0	0	1	1	0
ENSG00000143772	3707	ensembl_gene_id	H. sapiens	3707	H. sapiens	ITPKB	inositol-trisphosphate 3-kinase B	ITPKB is a human gene that encodes a protein responsible for regulating inositol phosphate metabolism by phosphorylating inositol 1,4,5-trisphosphate to Ins(1,3,4,5)P4. This activity is crucial in regulating the levels of inositol polyphosphates that are important in cellular signaling. The protein's activity is controlled by both calcium/calmodulin and protein phosphorylation mechanisms.	ITPKB has been implicated in several diseases, including cancer, autoimmune disorders, and neurological disorders. In cancer, ITPKB has been shown to promote tumor growth and metastasis, making it a potential target for cancer therapy. In autoimmune disorders, ITPKB has been linked to the dysregulation of immune cells, leading to the development of diseases such as lupus and rheumatoid arthritis.…	GO:0033030 negative regulation of neutrophil apoptotic process;GO:0032957 inositol trisphosphate metabolic process;GO:0033029 regulation of neutrophil apoptotic process	yes	Enzymes; Cancer-related genes:Mutated cancer genes; ENZYME proteins:Transferases; Predicted intracellular proteins	Nucleoplasm (Approved)				1	0	0	0	1	1	0	0	1	0	1	0	1	0	0	0	0	0	0	0
ENSG00000214063	7106	ensembl_gene_id	H. sapiens	7106	H. sapiens	TSPAN4	tetraspanin 4	TSPAN4, also known as tetraspanin 4, is a cell surface glycoprotein that belongs to the transmembrane 4 superfamily, which is characterized by the presence of four hydrophobic domains. This protein is involved in signal transduction events that regulate cell development, activation, growth, and motility. TSPAN4 is similar in sequence to CD53 antigen and is known to complex with integrins and othe…	TSPAN4 has been implicated in various diseases, including cancer, cardiovascular disease, and infectious diseases. In cancer, TSPAN4 has been shown to promote tumor growth, invasion, and metastasis in several types of cancer, including breast, lung, and pancreatic cancer. Targeting TSPAN4 has been proposed as a potential therapeutic strategy for cancer treatment. Several studies have identified s…	GO:0065003 protein-containing complex assembly;GO:0043933 protein-containing complex organization;GO:0022607 cellular component assembly						(M5915)HALLMARK APICAL JUNCTION	0	0	0	0	0	0	0	0	0	0	0	0	0	0	0	0	0	0	0	0
ENSG00000175899	2	ensembl_gene_id	H. sapiens	2	H. sapiens	A2M	alpha-2-macroglobulin	A2M, or alpha-2-macroglobulin, is a gene that encodes a protein that acts as a protease inhibitor and cytokine transporter. It uses a mechanism to inhibit a wide range of proteases and can also inhibit inflammatory cytokines, disrupting inflammatory cascades. Mutations in this gene can cause alpha-2-macroglobulin deficiency. A2M is also implicated in Alzheimer's disease due to its ability to clea…	Alpha-2-macroglobulin (A2M) has been implicated in several diseases, including Alzheimer's disease, osteoarthritis, and cancer. In Alzheimer's disease, A2M has been shown to clear and degrade A-beta, a major component of beta-amyloid deposits, and is being investigated as a potential therapeutic target. In osteoarthritis, A2M has been shown to inhibit cartilage degradation and is being studied as…	GO:0001868 regulation of complement activation, lectin pathway;GO:0001869 negative regulation of complement activation, lectin pathway;GO:0010037 response to carbon dioxide		Cancer-related genes:Candidate cancer biomarkers; Candidate cardiovascular disease genes; Predicted secreted proteins		Becaplermin; Cisplatin; Bacitracin; Zinc; Ocriplasmin; Silver; Zinc acetate; Zinc chloride; Zinc sulfate, unspecified form	(M183)PID IL6 7 PATHWAY; (M3468)NABA ECM REGULATORS; (M5885)NABA MATRISOME ASSOCIATED	(M5897)HALLMARK IL6 JAK STAT3 SIGNALING; (M5946)HALLMARK COAGULATION	0	0	0	0	0	1	0	1	0	0	0	0	0	0	0	0	0	0	1	0
ENSG00000061938	10188	ensembl_gene_id	H. sapiens	10188	H. sapiens	TNK2	tyrosine kinase non receptor 2	TNK2 is a gene that encodes a tyrosine kinase protein that binds to Cdc42Hs in its GTP-bound form and inhibits its activity. This binding is mediated by a unique sequence of 47 amino acids C-terminal to an SH3 domain. The protein may be involved in a regulatory mechanism that sustains the GTP-bound active form of Cdc42Hs and is linked to a tyrosine phosphorylation signal transduction pathway. The…	TNK2 has been implicated in several diseases, including cancer, cardiovascular disease, and neurological disorders. In cancer, TNK2 has been shown to promote tumor growth and metastasis by regulating cell migration and invasion. Targeting TNK2 has been proposed as a potential therapeutic strategy for cancer treatment. In cardiovascular disease, TNK2 has been linked to the regulation of vascular s…	GO:2000369 regulation of clathrin-dependent endocytosis;GO:0048259 regulation of receptor-mediated endocytosis;GO:0050731 positive regulation of peptidyl-tyrosine phosphorylation	yes	Cancer-related genes:Candidate cancer biomarkers; Predicted intracellular proteins; Kinases:Tyr protein kinases; Enzymes; ENZYME proteins:Transferases	Plasma membrane (Supported); Additional: Vesicles	ATP; Debromohymenialdisine; Entrectinib; Fostamatinib	(M81)PID CDC42 PATHWAY		0	0	0	1	0	0	0	0	1	1	0	0	0	0	0	0	0	0	0	0
ENSG00000112902	9037	ensembl_gene_id	H. sapiens	9037	H. sapiens	SEMA5A	semaphorin 5A	SEMA5A is a gene that belongs to the semaphorin gene family and encodes membrane proteins containing a semaphorin domain and several thrombospondin type-1 repeats. This gene is involved in axonal guidance during neural development and has been implicated as an autism susceptibility gene. The protein encoded by SEMA5A is a transmembrane protein that plays a role in the development of the nervous s…	SEMA5A has been identified as a potential therapeutic target for autism spectrum disorder (ASD). Studies have shown that mutations in SEMA5A are associated with an increased risk of developing ASD, suggesting that targeting this gene may be a promising approach for treating the disorder. Several drug discovery efforts have focused on developing small molecule inhibitors of SEMA5A to modulate its …	GO:1990256 signal clustering;GO:0002043 blood vessel endothelial cell proliferation involved in sprouting angiogenesis;GO:0048842 positive regulation of axon extension involved in axon guidance		Human disease related genes:Other congenital disorders:Chromosomal abnormalities; Predicted intracellular proteins			(M5880)NABA ECM AFFILIATED; (M5885)NABA MATRISOME ASSOCIATED; (M5889)NABA MATRISOME		0	1	1	0	1	1	0	0	0	0	0	0	0	0	0	1	0	0	1	0
ENSG00000070614	3340	ensembl_gene_id	H. sapiens	3340	H. sapiens	NDST1	N-deacetylase and N-sulfotransferase 1	NDST1 is a gene that encodes an enzyme belonging to the heparan sulfate/heparin GlcNAc N-deacetylase/N-sulfotransferase family. This enzyme is a type II transmembrane protein that is located in the Golgi apparatus. Its main function is to transfer sulfate from 3'-phosphoadenosine 5'-phosphosulfate to nitrogen of glucosamine in heparan sulfate. Alternative splicing of this gene results in multiple…	NDST1 has been implicated in various diseases, including cancer, Alzheimer's disease, and developmental disorders. In cancer, NDST1 has been shown to play a role in tumor growth and metastasis by regulating the activity of growth factors and cytokines. Targeting NDST1 has been explored as a potential therapeutic strategy for cancer treatment. In Alzheimer's disease, NDST1 has been found to be dys…	GO:0015014 heparan sulfate proteoglycan biosynthetic process, polysaccharide chain biosynthetic process;GO:0048702 embryonic neurocranium morphogenesis;GO:0048703 embryonic viscerocranium morphogenesis		Disease related genes; Potential drug targets; Human disease related genes:Other diseases:Mental and behavioural disorders; Predicted intracellular proteins; Enzymes; ENZYME proteins:Transferases		Adenosine 3',5'-diphosphate		(M5891)HALLMARK HYPOXIA	0	1	0	1	1	0	1	0	0	0	0	1	0	0	0	1	0	1	0	0
ENSG00000177374	3090	ensembl_gene_id	H. sapiens	3090	H. sapiens	HIC1	HIC ZBTB transcriptional repressor 1	HIC1, also known as HIC ZBTB transcriptional repressor 1, is a gene that plays a role in regulating growth and suppressing tumors. When the region of this gene is hypermethylated or deleted, it has been linked to the development of tumors and Miller-Dieker syndrome, a genetic disorder characterized by developmental delays and seizures. The gene undergoes alternative splicing, resulting in multipl…	There is limited information available on targeted drug discovery efforts for HIC1, as it is primarily studied for its role in tumor suppression and developmental disorders. However, research has shown that restoring HIC1 expression can inhibit tumor growth and promote apoptosis in cancer cells. This suggests that HIC1 could be a potential target for cancer therapy. Currently, there are no drugs …	GO:0043517 positive regulation of DNA damage response, signal transduction by p53 class mediator;GO:1901798 positive regulation of signal transduction by p53 class mediator;GO:0043516 regulation of DNA damage response, signal transduction by p53 class mediator		Transcription factors:Zinc-coordinating DNA-binding domains; Predicted intracellular proteins			(M40)PID E2F PATHWAY; (M145)PID P53 DOWNSTREAM PATHWAY		0	0	0	0	0	0	0	0	0	0	0	0	0	0	0	0	0	0	0	0
ENSG00000170962	80310	ensembl_gene_id	H. sapiens	80310	H. sapiens	PDGFD	platelet derived growth factor D	PDGFD is a gene that encodes a protein belonging to the platelet-derived growth factor family. This family consists of four members that stimulate the growth of mesenchymal cells. PDGFD is unique in that it only forms homodimers and does not dimerize with the other three family members. It also has an unusual N-terminal domain called the CUB domain. Two splice variants of this gene have been iden…	PDGFD has been implicated in various diseases, including cancer, fibrosis, and cardiovascular diseases. In cancer, PDGFD has been shown to promote tumor growth and metastasis by stimulating the proliferation and migration of cancer cells. In fibrosis, PDGFD has been found to be involved in the activation of fibroblasts, leading to excessive collagen deposition and tissue scarring. In cardiovascul…	GO:0071673 positive regulation of smooth muscle cell chemotaxis;GO:2000439 positive regulation of monocyte extravasation;GO:0071671 regulation of smooth muscle cell chemotaxis		RAS pathway related proteins; Predicted intracellular proteins; Predicted secreted proteins	Golgi apparatus;Vesicles (Approved)	CR002; Tandutinib	(M174)PID UPA UPAR PATHWAY; (M5883)NABA SECRETED FACTORS; (M5885)NABA MATRISOME ASSOCIATED		0	1	0	1	0	0	0	0	0	1	0	1	1	1	1	0	0	0	1	0
ENSG00000196628	6925	ensembl_gene_id	H. sapiens	6925	H. sapiens	TCF4	transcription factor 4	The TCF4 gene encodes a transcription factor 4, which is a basic helix-loop-helix transcription factor that recognizes an Ephrussi-box binding site. This gene is widely expressed and plays a crucial role in the development of the nervous system. Defects in this gene are responsible for Pitt-Hopkins syndrome, a rare genetic disorder characterized by intellectual disability, developmental delay, an…	Pitt-Hopkins syndrome is a rare genetic disorder caused by mutations in the TCF4 gene. The syndrome is characterized by intellectual disability, developmental delay, breathing problems, seizures, and distinctive facial features. There is currently no cure for Pitt-Hopkins syndrome, and treatment is mainly supportive and focused on managing symptoms. However, research efforts are underway to devel…	GO:0045666 positive regulation of neuron differentiation;GO:0045664 regulation of neuron differentiation;GO:0065004 protein-DNA complex assembly		Disease related genes; Transcription factors:Basic domains; Predicted intracellular proteins; Human disease related genes:Nervous system diseases:Eye disease; Human disease related genes:Congenital malformations:Other congenital malformations	Cytosol;Nucleoplasm (Supported)		(M58)PID AR PATHWAY; (M223)PID BETA CATENIN NUC PATHWAY		0	0	0	0	0	0	0	0	0	0	0	0	0	0	0	0	0	0	0	0
ENSG00000174749	132720	ensembl_gene_id	H. sapiens	132720	H. sapiens	FAM241A	family with sequence similarity 241 member A	FAM241A is a human gene that is a member of the family with sequence similarity 241. It is located in the Golgi apparatus, which is an organelle responsible for processing and modifying proteins and lipids. The function of FAM241A is not yet fully understood, but it may play a role in protein trafficking or secretion. Further research is needed to determine the exact function of this gene.	Unfortunately, there is currently very limited information available on the disease implications and targeted drug discovery efforts for FAM241A. As the function of this gene is not yet fully understood, it is difficult to determine its potential role in disease development or progression. Additionally, there are no known drugs on the market that specifically target FAM241A. However, as research …				Golgi apparatus (Enhanced)				0	0	0	0	0	0	0	0	0	0	0	0	0	0	0	0	0	0	0	0
ENSG00000108622	3384	ensembl_gene_id	H. sapiens	3384	H. sapiens	ICAM2	intercellular adhesion molecule 2	ICAM2 is a gene that encodes a protein belonging to the intercellular adhesion molecule (ICAM) family. This protein is a type I transmembrane glycoprotein that contains 2-9 immunoglobulin-like C2-type domains and binds to the leukocyte adhesion LFA-1 protein. ICAM2 may play a role in lymphocyte recirculation by blocking LFA-1-dependent cell adhesion and mediates adhesive interactions important fo…	ICAM2 has been implicated in various diseases, including cancer, inflammation, and infectious diseases. In cancer, ICAM2 has been shown to play a role in tumor progression and metastasis by promoting tumor cell invasion and migration. Inflammatory diseases such as rheumatoid arthritis and multiple sclerosis have also been associated with altered expression of ICAM2. Additionally, ICAM2 has been s…	GO:0098609 cell-cell adhesion;GO:0007155 cell adhesion;GO:0009987 cellular process		Predicted intracellular proteins; CD markers	Plasma membrane (Approved); Additional: Cytosol		(M169)PID INTEGRIN2 PATHWAY	(M5915)HALLMARK APICAL JUNCTION	0	0	0	0	0	0	0	1	0	1	0	0	0	0	0	0	0	0	0	0
ENSG00000100979	5360	ensembl_gene_id	H. sapiens	5360	H. sapiens	PLTP	phospholipid transfer protein	PLTP (phospholipid transfer protein) is a gene that encodes a protein found in human plasma that transfers phospholipids from triglyceride-rich lipoproteins to high density lipoprotein (HDL). This protein is involved in regulating the size of HDL particles and may also play a role in cholesterol metabolism. There are at least two different isoforms of the protein encoded by this gene.	Research has shown that variations in the PLTP gene may be associated with an increased risk of developing cardiovascular disease, including atherosclerosis and coronary artery disease. Additionally, PLTP has been implicated in the development of metabolic disorders such as obesity and type 2 diabetes. As a result, there has been interest in developing drugs that target PLTP as a potential therap…	GO:0010189 vitamin E biosynthetic process;GO:0042360 vitamin E metabolic process;GO:0042362 fat-soluble vitamin biosynthetic process		Transporters:Transporter channels and pores; Predicted intracellular proteins; Predicted secreted proteins					0	0	0	0	0	0	0	0	0	0	0	0	0	0	0	0	0	0	0	0
ENSG00000106003	3955	ensembl_gene_id	H. sapiens	3955	H. sapiens	LFNG	LFNG O-fucosylpeptide 3-beta-N-acetylglucosaminyltransferase	LFNG is a gene that belongs to the glycosyltransferase 31 gene family and encodes a glycosyltransferase enzyme that plays a role in the Notch signaling pathway during embryonic development. Along with other genes in this family, LFNG adds fucose residues to Notch, which alters Notch signaling and helps define boundaries during development. LFNG is predicted to be a Golgi membrane protein, but it …	Mutations in LFNG have been linked to autosomal recessive spondylocostal dysostosis 3, a rare congenital disorder characterized by abnormal vertebral segmentation and rib development. There are currently no targeted drug discovery efforts specifically for LFNG, but research into the Notch signaling pathway, in which LFNG plays a role, has led to the development of drugs targeting Notch receptors.…	GO:1902366 regulation of Notch signaling pathway involved in somitogenesis;GO:1902367 negative regulation of Notch signaling pathway involved in somitogenesis;GO:0007386 compartment pattern specification		Disease related genes; Potential drug targets; Human disease related genes:Congenital malformations:Congenital malformations of the musculoskeletal system; Predicted intracellular proteins; Enzymes; ENZYME proteins:Transferases	Golgi apparatus (Approved); Additional: Nuclear membrane			(M5903)HALLMARK NOTCH SIGNALING; (M5956)HALLMARK KRAS SIGNALING DN	0	0	0	0	0	1	0	0	0	1	0	0	0	0	0	0	0	1	0	0
ENSG00000121068	6909	ensembl_gene_id	H. sapiens	6909	H. sapiens	TBX2	T-box transcription factor 2	TBX2 is a human gene that encodes a transcription factor involved in developmental processes. It belongs to a family of genes that share a common DNA-binding domain, the T-box. TBX2 is similar to the mouse Tbx2 and Drosophila omb protein. Studies suggest that TBX2 may play a role in tumorigenesis as an immortalizing agent. The gene exhibits transcript heterogeneity due to alternative polyadenylat…	TBX2 has been implicated in several diseases, including cancer and developmental disorders. In cancer, TBX2 has been shown to be overexpressed in various types of tumors, including breast, lung, and melanoma, and is associated with poor prognosis. Targeted drug discovery efforts have focused on developing inhibitors of TBX2 as a potential therapeutic strategy for cancer treatment. One example is …	GO:1901208 negative regulation of heart looping;GO:1901210 regulation of cardiac chamber formation;GO:1901211 negative regulation of cardiac chamber formation		Disease related genes; Transcription factors:Immunoglobulin fold; Predicted intracellular proteins	Nucleoplasm (Approved); Additional: Cytosol				0	1	0	0	1	0	1	0	0	0	0	1	0	0	0	1	0	1	0	0
ENSG00000214357	54492	ensembl_gene_id	H. sapiens	54492	H. sapiens	NEURL1B	neuralized E3 ubiquitin protein ligase 1B	NEURL1B is a human gene that encodes for a protein called neuralized E3 ubiquitin protein ligase 1B. This protein is predicted to have the ability to act as an enzyme that attaches ubiquitin molecules to other proteins, a process known as ubiquitination. NEURL1B is also predicted to be involved in a specific type of endocytosis that is dependent on ubiquitin. The protein is located in the actin c…	There is limited information available on the disease implications of NEURL1B. However, recent studies have suggested that mutations in this gene may be associated with the development of certain types of cancer, including breast cancer and glioblastoma. Targeted drug discovery efforts for NEURL1B are currently underway, with a focus on developing small molecule inhibitors that can selectively ta…	GO:0070086 ubiquitin-dependent endocytosis;GO:0007219 Notch signaling pathway;GO:0072594 establishment of protein localization to organelle		Enzymes; ENZYME proteins:Transferases; Predicted intracellular proteins	Cytosol (Supported); Additional: Actin filaments				0	0	0	0	0	0	0	0	0	0	0	0	0	0	0	0	0	0	0	0
ENSG00000071054	9448	ensembl_gene_id	H. sapiens	9448	H. sapiens	MAP4K4	mitogen-activated protein kinase kinase kinase kinase 4	MAP4K4 is a serine/threonine protein kinase that activates MAPK8/JNK. It is involved in the TNF-alpha signaling pathway and functions through the MAP3K7-MAP2K4-MAP2K7 kinase cascade. The activation of MAPK8 by MAP4K4 is inhibited by dominant-negative mutants of MAP3K7/TAK1, MAP2K4/MKK4, and MAP2K7/MKK7. Different isoforms of MAP4K4 have been identified due to alternative splicing of transcript va…	MAP4K4 has been implicated in various diseases, including cancer, inflammation, and metabolic disorders. In cancer, MAP4K4 has been shown to promote tumor growth and metastasis in several types of cancer, including breast, lung, and pancreatic cancer. Inhibition of MAP4K4 has been proposed as a potential therapeutic strategy for cancer treatment. In inflammation, MAP4K4 has been shown to play a r…	GO:0032014 positive regulation of ARF protein signal transduction;GO:0120182 regulation of focal adhesion disassembly;GO:0120183 positive regulation of focal adhesion disassembly	yes	Kinases:STE Ser/Thr protein kinases; Enzymes; ENZYME proteins:Transferases; Predicted intracellular proteins		Fostamatinib	(M62)PID EPHB FWD PATHWAY; (M144)PID CERAMIDE PATHWAY; (M128)PID TNF PATHWAY		1	1	0	1	0	1	0	0	1	0	1	0	0	1	0	0	0	0	0	0
ENSG00000112936	730	ensembl_gene_id	H. sapiens	730	H. sapiens	C7	complement C7	The human gene C7 encodes a serum glycoprotein that plays a crucial role in the innate immune system by forming a membrane attack complex with complement components C5b, C6, C8, and C9. This protein contains a CDC/MACPF domain and belongs to a family of molecules that form pores involved in host immunity and bacterial pathogenesis. C7 deficiency is a rare disorder associated with mutations in thi…	C7 deficiency is a rare autosomal recessive disorder that affects the innate immune system and increases susceptibility to bacterial infections. Patients with C7 deficiency may experience recurrent infections, particularly with Neisseria species, which can lead to meningitis, sepsis, and other life-threatening conditions. There are currently no targeted drug discovery efforts for C7 deficiency, a…	GO:0006957 complement activation, alternative pathway;GO:0006958 complement activation, classical pathway;GO:0002455 humoral immune response mediated by circulating immunoglobulin		Cancer-related genes:Candidate cancer biomarkers; Disease related genes; Human disease related genes:Immune system diseases:Primary immunodeficiency; Predicted secreted proteins					0	0	0	0	0	1	0	0	0	0	0	0	0	1	0	0	0	0	0	0
ENSG00000107738	64115	ensembl_gene_id	H. sapiens	64115	H. sapiens	VSIR	V-set immunoregulatory receptor	The human gene VSIR, also known as V-set immunoregulatory receptor, is involved in various biological processes such as regulating cytokine production, promoting macromolecule metabolic processes, and regulating T cell activation. It is located in the plasma membrane and has the ability to enable endopeptidase activator activity, enzyme binding activity, and identical protein binding activity. Th…	There is limited information available on the disease implications of the VSIR gene. However, some studies have suggested that it may play a role in autoimmune diseases such as multiple sclerosis and rheumatoid arthritis. Targeted drug discovery efforts for VSIR are still in the early stages, but there are some promising leads. For example, a study published in 2019 identified a small molecule in…	GO:0120158 positive regulation of collagen catabolic process;GO:2000565 negative regulation of CD8-positive, alpha-beta T cell proliferation;GO:0010710 regulation of collagen catabolic process			Nucleoplasm (Approved)				1	1	1	0	0	1	0	0	0	0	0	0	0	0	0	0	0	0	0	0
ENSG00000138031	109	ensembl_gene_id	H. sapiens	109	H. sapiens	ADCY3	adenylate cyclase 3	ADCY3 is a gene that encodes for adenylyl cyclase 3, an enzyme that is associated with the cell membrane and is responsible for producing cyclic adenosine monophosphate (cAMP), a secondary messenger molecule. This gene is expressed in various human tissues and is believed to play a role in several metabolic processes, both normal and pathological. Two different versions of the gene have been iden…	Mutations in the ADCY3 gene have been associated with several diseases, including obesity, type 2 diabetes, and hypertension. Studies have shown that individuals with certain variants of the gene have a higher risk of developing these conditions. As a result, there has been significant interest in developing drugs that target adenylyl cyclase 3 as a potential treatment for these diseases. One exa…	GO:0008355 olfactory learning;GO:0006171 cAMP biosynthetic process;GO:0042048 olfactory behavior		Disease related genes; Human disease related genes:Endocrine and metabolic diseases:Other endocrine and metabolic diseases; ENZYME proteins:Lyases; Predicted intracellular proteins; Enzymes			(M56)PID LPA4 PATHWAY; (M8)PID ENDOTHELIN PATHWAY; (M15)PID LYSOPHOSPHOLIPID PATHWAY		0	1	0	0	0	0	0	0	0	0	0	0	0	1	0	0	1	0	1	1
ENSG00000125810	22918	ensembl_gene_id	H. sapiens	22918	H. sapiens	CD93	CD93 molecule	CD93 is a type I membrane protein and cell-surface glycoprotein that was initially identified as a marker for myeloid cells. It was previously believed to be a receptor for C1q, but it is now thought to be involved in intercellular adhesion and the clearance of apoptotic cells. The protein's intracellular cytoplasmic tail interacts with moesin, a protein that links transmembrane proteins to the c…	CD93 has been implicated in various diseases, including cancer, autoimmune disorders, and cardiovascular diseases. In cancer, CD93 has been shown to promote tumor growth and metastasis by enhancing angiogenesis and immune evasion. In autoimmune disorders, CD93 has been linked to the development of lupus and rheumatoid arthritis. In cardiovascular diseases, CD93 has been associated with atheroscle…	GO:0042116 macrophage activation;GO:0002274 myeloid leukocyte activation;GO:0006909 phagocytosis		CD markers	Plasma membrane;Vesicles (Approved)				0	0	0	0	0	1	0	0	0	0	0	0	0	0	0	0	0	0	0	0
ENSG00000034510	9168	ensembl_gene_id	H. sapiens	9168	H. sapiens	TMSB10	thymosin beta 10	TMSB10, also known as thymosin beta 10, is a human gene that is predicted to have actin monomer binding activity and be involved in regulating cell migration and sequestering actin monomers. It is predicted to be located in the cytoskeleton and active in the cytoplasm. This information is provided by the Alliance of Genome Resources as of April 2022.	There is limited information available on the disease implications of TMSB10. However, some studies have suggested that TMSB10 may play a role in cancer progression and metastasis. For example, TMSB10 has been found to be upregulated in various types of cancer, including breast, lung, and pancreatic cancer. Additionally, TMSB10 has been shown to promote cancer cell migration and invasion in vitro…	GO:0042989 sequestering of actin monomers;GO:0030837 negative regulation of actin filament polymerization;GO:0032507 maintenance of protein location in cell		Predicted intracellular proteins					0	1	0	0	0	0	0	0	0	0	0	0	0	0	0	0	0	0	0	0
ENSG00000198435	441478	ensembl_gene_id	H. sapiens	441478	H. sapiens	NRARP	NOTCH regulated ankyrin repeat protein	NRARP, or NOTCH regulated ankyrin repeat protein, is a gene involved in the Notch signaling pathway. It plays a role in both negative regulation of the Notch pathway and positive regulation of the canonical Wnt pathway. NRARP is believed to act upstream of or within the negative regulation of Notch signaling, which is important for proper cell differentiation and development. The gene's function …	There is limited information available on the disease implications of NRARP. However, some studies have suggested that dysregulation of the Notch pathway, in which NRARP plays a role, may be involved in the development of certain cancers, such as leukemia and breast cancer. As a result, there has been some interest in targeting the Notch pathway for cancer therapy, and NRARP may be a potential ta…	GO:0101023 vascular endothelial cell proliferation;GO:0002043 blood vessel endothelial cell proliferation involved in sprouting angiogenesis;GO:0032525 somite rostral/caudal axis specification		Predicted intracellular proteins	Cytosol (Approved); Additional: Nucleoplasm				0	1	0	0	1	1	0	0	0	0	0	0	0	0	0	1	0	1	0	0
ENSG00000078596	9452	ensembl_gene_id	H. sapiens	9452	H. sapiens	ITM2A	integral membrane protein 2A	ITM2A is a gene that encodes a type II membrane protein belonging to the ITM2 family. It is involved in osteo- and chondrogenic differentiation, as suggested by studies in mice. The gene has multiple alternatively spliced transcript variants that encode different isoforms.	There is limited information available on the disease implications of ITM2A. However, some studies have suggested that ITM2A may play a role in Alzheimer's disease (AD) pathogenesis. Specifically, ITM2A has been found to be upregulated in the brains of AD patients, and it may contribute to the formation of amyloid plaques, a hallmark of AD. There are currently no targeted drug discovery efforts s…	GO:0002317 plasma cell differentiation;GO:0042985 negative regulation of amyloid precursor protein biosynthetic process;GO:0010561 negative regulation of glycoprotein biosynthetic process		Transporters:Transporter channels and pores; Predicted intracellular proteins	Vesicles (Approved); Additional: Golgi apparatus;Plasma membrane				0	0	0	0	0	1	0	0	0	0	0	0	0	0	0	0	0	0	0	0
ENSG00000099998	2687	ensembl_gene_id	H. sapiens	2687	H. sapiens	GGT5	gamma-glutamyltransferase 5	GGT5 is a gene that belongs to the gamma-glutamyl transpeptidase gene family. It is capable of breaking down the gamma-glutamyl moiety of glutathione. The gene encodes a single, catalytically-inactive polypeptide that is processed post-transcriptionally to form a heavy and light subunit, with the catalytic activity contained within the small subunit. The enzyme encoded by GGT5 can convert leukotr…	There is limited information available on the disease implications of GGT5. However, studies have suggested that GGT5 may play a role in cancer progression and drug resistance. Targeted drug discovery efforts for GGT5 are also limited, but some studies have identified potential inhibitors of the enzyme that could be used for cancer treatment. One example is the compound 4-methylumbelliferone, whi…	GO:1901750 leukotriene D4 biosynthetic process;GO:0006751 glutathione catabolic process;GO:1901748 leukotriene D4 metabolic process		ENZYME proteins:Hydrolases; Enzymes; ENZYME proteins:Transferases; Predicted intracellular proteins	Nucleoli fibrillar center (Approved)				0	0	0	0	0	0	0	0	0	0	0	0	0	0	0	0	0	0	0	0
ENSG00000175471	79772	ensembl_gene_id	H. sapiens	79772	H. sapiens	MCTP1	multiple C2 and transmembrane domain containing 1	MCTP1 (multiple C2 and transmembrane domain containing 1) is a human gene that encodes a protein involved in calcium ion binding activity. It is predicted to play a role in several processes, including modulation of chemical synaptic transmission, negative regulation of endocytosis, and negative regulation of response to oxidative stress. MCTP1 is an integral component of the membrane.	There is limited information available on the disease implications of MCTP1. However, recent studies have suggested that MCTP1 may play a role in the pathogenesis of Alzheimer's disease. Specifically, MCTP1 has been found to be upregulated in the brains of Alzheimer's patients, and may contribute to the formation of amyloid plaques and neurofibrillary tangles. There are currently no targeted drug…	GO:1902883 negative regulation of response to oxidative stress;GO:1902882 regulation of response to oxidative stress;GO:0048168 regulation of neuronal synaptic plasticity		Predicted intracellular proteins	Golgi apparatus (Approved)				0	1	1	0	0	0	0	0	0	0	0	0	0	0	1	0	0	0	0	0
ENSG00000019144	23187	ensembl_gene_id	H. sapiens	23187	H. sapiens	PHLDB1	pleckstrin homology like domain family B member 1	The human gene PHLDB1, also known as pleckstrin homology like domain family B member 1, is involved in regulating embryonic development, epithelial to mesenchymal transition, and microtubule cytoskeleton organization. It is located in the basal cortex.	Research on PHLDB1 is still in its early stages, and there is limited information available on its disease implications and targeted drug discovery efforts. However, some studies have suggested that PHLDB1 may play a role in cancer progression and metastasis. For example, one study found that PHLDB1 expression was significantly higher in breast cancer tissues compared to normal breast tissues, an…	GO:1904259 regulation of basement membrane assembly involved in embryonic body morphogenesis;GO:1904261 positive regulation of basement membrane assembly involved in embryonic body morphogenesis;GO:0110011 regulation of basement membrane organization		Predicted intracellular proteins	Cytosol;Vesicles (Supported); Additional: Plasma membrane			(M5905)HALLMARK ADIPOGENESIS	1	1	0	0	0	0	0	0	0	0	0	0	0	0	0	0	0	0	0	0
ENSG00000100034	9647	ensembl_gene_id	H. sapiens	9647	H. sapiens	PPM1F	protein phosphatase, Mg2+/Mn2+ dependent 1F	PPM1F is a gene that encodes a protein phosphatase belonging to the PP2C family. This phosphatase is known to be a negative regulator of cell stress response pathways and can interact with Rho guanine nucleotide exchange factors (PIX) to block the effects of p21-activated kinase 1 (PAK), a protein kinase that mediates biological effects downstream of Rho GTPases. One of the substrates of this pho…	There is limited information available on the disease implications of PPM1F. However, some studies have suggested that alterations in PPM1F expression or activity may be involved in the development and progression of certain cancers, including breast, lung, and ovarian cancer. Targeted drug discovery efforts for PPM1F are currently limited, but some studies have identified potential small molecul…	GO:0044387 negative regulation of protein kinase activity by regulation of protein phosphorylation;GO:0070262 peptidyl-serine dephosphorylation;GO:2000048 negative regulation of cell-cell adhesion mediated by cadherin		Disease related genes; Potential drug targets; ENZYME proteins:Hydrolases; Predicted intracellular proteins; Enzymes	Nucleoplasm (Approved); Additional: Plasma membrane				1	1	0	0	0	1	0	0	0	0	0	0	1	0	1	0	0	0	0	0
ENSG00000164056	10252	ensembl_gene_id	H. sapiens	10252	H. sapiens	SPRY1	sprouty RTK signaling antagonist 1	The human gene SPRY1, also known as sprouty RTK signaling antagonist 1, plays a role in inhibiting the fibroblast growth factor receptor signaling pathway. It is found in various cellular locations, including the Golgi apparatus, cytosol, and nucleoplasm. This information is provided by the Alliance of Genome Resources as of April 2022.	Research has shown that SPRY1 may play a role in various diseases, including cancer, cardiovascular disease, and neurological disorders. In cancer, SPRY1 has been found to be downregulated in several types of tumors, including breast, prostate, and lung cancer, suggesting that it may act as a tumor suppressor. In cardiovascular disease, SPRY1 has been implicated in the regulation of vascular smoo…	GO:0060940 epithelial to mesenchymal transition involved in cardiac fibroblast development;GO:0051387 negative regulation of neurotrophin TRK receptor signaling pathway;GO:0060938 epicardium-derived cardiac fibroblast cell differentiation		Cancer-related genes:Candidate cancer biomarkers; Predicted intracellular proteins	Cytosol;Golgi apparatus (Approved); Additional: Nucleoplasm				0	0	1	1	1	1	0	0	1	1	1	0	1	0	0	1	0	0	0	0
ENSG00000185650	677	ensembl_gene_id	H. sapiens	677	H. sapiens	ZFP36L1	ZFP36 ring finger protein like 1	ZFP36L1 is a gene that belongs to the TIS11 family of early response genes. It is activated by various agonists such as TPA and EGF. The gene is highly conserved across species and has a promoter that contains motifs seen in other early-response genes. The protein encoded by this gene contains a putative zinc finger domain with a repeating cys-his motif. This nuclear transcription factor is belie…	ZFP36L1 has been implicated in various diseases, including cancer, inflammation, and autoimmune disorders. In cancer, ZFP36L1 has been shown to regulate the expression of genes involved in cell proliferation, apoptosis, and angiogenesis. Targeting ZFP36L1 has been explored as a potential therapeutic strategy for cancer treatment. In inflammation and autoimmune disorders, ZFP36L1 has been shown to…	GO:0003342 proepicardium development;GO:0003343 septum transversum development;GO:0097403 cellular response to raffinose		Cancer-related genes:Mutational cancer driver genes; Predicted intracellular proteins			(M254)PID MYC REPRESS PATHWAY	(M5939)HALLMARK P53 PATHWAY	0	1	0	0	1	1	0	0	0	0	1	1	0	0	0	1	0	1	0	1
ENSG00000026508	960	ensembl_gene_id	H. sapiens	960	H. sapiens	CD44	CD44 molecule (IN blood group)	CD44 is a gene that encodes a cell-surface glycoprotein involved in cell-cell interactions, cell adhesion, and migration. It acts as a receptor for hyaluronic acid and can interact with other ligands such as osteopontin, collagens, and matrix metalloproteinases. CD44 plays a role in various cellular functions including lymphocyte activation, recirculation and homing, hematopoiesis, and tumor meta…	CD44 has been implicated in various diseases including cancer, inflammation, and autoimmune disorders. In cancer, CD44 is involved in tumor growth, invasion, and metastasis, making it a potential target for cancer therapy. Several drugs targeting CD44 are currently in development, including monoclonal antibodies and small molecule inhibitors. One example is the monoclonal antibody, RG7356, which …	GO:0070487 monocyte aggregation;GO:1900623 regulation of monocyte aggregation;GO:1900625 positive regulation of monocyte aggregation		Cancer-related genes:Candidate cancer biomarkers; Transporters; Predicted secreted proteins; FDA approved drug targets:Small molecule drugs; CD markers; Blood group antigen proteins; Predicted intracellular proteins	Plasma membrane (Supported); Additional: Golgi apparatus	Bivatuzumab; Hyaluronic acid	(M11736)SA MMP CYTOKINE CONNECTION; (M63)PID AVB3 OPN PATHWAY	(M5897)HALLMARK IL6 JAK STAT3 SIGNALING; (M5902)HALLMARK APOPTOSIS; (M5947)HALLMARK IL2 STAT5 SIGNALING	1	1	0	1	0	1	0	1	0	1	0	1	1	1	0	1	0	0	0	1
ENSG00000130309	79709	ensembl_gene_id	H. sapiens	79709	H. sapiens	COLGALT1	collagen beta(1-O)galactosyltransferase 1	COLGALT1 is a human gene that encodes for an enzyme responsible for transferring galactose molecules to hydroxylysine residues of collagen and mannose binding lectin. This gene is always active and produces a soluble protein that is found in the endoplasmic reticulum.	Mutations in the COLGALT1 gene have been associated with several diseases, including Ehlers-Danlos syndrome, a connective tissue disorder characterized by hypermobility of joints, skin hyperextensibility, and tissue fragility. Additionally, mutations in this gene have been linked to osteogenesis imperfecta, a genetic disorder that causes brittle bones and increased risk of fractures. Targeted dru…	GO:1904028 positive regulation of collagen fibril organization;GO:1904026 regulation of collagen fibril organization;GO:1903055 positive regulation of extracellular matrix organization		Disease related genes; Potential drug targets; Human disease related genes:Cardiovascular diseases:Vascular diseases; Predicted intracellular proteins; Enzymes; ENZYME proteins:Transferases	Vesicles (Approved)			(M5930)HALLMARK EPITHELIAL MESENCHYMAL TRANSITION	0	1	0	0	0	0	0	1	0	1	0	0	0	0	0	0	0	0	0	0
ENSG00000169744	9079	ensembl_gene_id	H. sapiens	9079	H. sapiens	LDB2	LIM domain binding 2	LDB2 is a gene that belongs to the LIM-domain binding family. It encodes a protein that acts as an adapter molecule to allow the assembly of transcriptional regulatory complexes. The protein contains a conserved nuclear localization sequence, an amino-terminal homodimerization domain, and a carboxy-terminal LIM interaction domain. Alternative splicing of the gene results in multiple transcript va…	There is limited information available on the disease implications of LDB2. However, studies suggest that LDB2 may be involved in rhegmatogenous retinal detachment and coronary artery disease. In rhegmatogenous retinal detachment, LDB2 has been found to be downregulated in the retina, which may contribute to the development of the disease. In coronary artery disease, LDB2 has been identified as a…	GO:0010669 epithelial structure maintenance;GO:0035019 somatic stem cell population maintenance;GO:0001942 hair follicle development		Predicted intracellular proteins	Nucleoli;Nucleoplasm (Supported); Additional: Plasma membrane				1	0	0	0	0	0	0	0	0	0	0	0	1	0	0	0	0	0	0	0
ENSG00000198355	415116	ensembl_gene_id	H. sapiens	415116	H. sapiens	PIM3	Pim-3 proto-oncogene, serine/threonine kinase	PIM3 is a gene that encodes a protein belonging to the Ser/Thr protein kinase family, specifically the PIM subfamily. This gene is often overexpressed in hematological and epithelial tumors and is associated with MYC coexpression. The protein plays a role in regulating signal transduction cascades, contributing to both cell proliferation and survival, which provides a selective advantage in tumor…	There is growing interest in targeting PIM3 as a potential therapeutic strategy for cancer treatment. Several studies have shown that inhibition of PIM3 kinase activity can lead to decreased tumor growth and increased sensitivity to chemotherapy. In particular, PIM3 has been implicated in the development of leukemia, lymphoma, prostate cancer, and breast cancer. Several small molecule inhibitors …	GO:0061179 negative regulation of insulin secretion involved in cellular response to glucose stimulus;GO:0046676 negative regulation of insulin secretion;GO:0090278 negative regulation of peptide hormone secretion	yes	Cancer-related genes:Candidate cancer biomarkers; Kinases:CAMK Ser/Thr protein kinases; Predicted intracellular proteins; Enzymes; ENZYME proteins:Transferases	Cytosol (Supported)	Fostamatinib		(M5905)HALLMARK ADIPOGENESIS	0	0	0	0	0	0	0	0	0	0	0	0	0	0	1	0	0	0	0	0
ENSG00000266714	80022	ensembl_gene_id	H. sapiens	80022	H. sapiens	MYO15B	myosin XVB	MYO15B is a human gene that encodes for the protein myosin XVB. This protein is predicted to have ATP binding activity, actin binding activity, and cytoskeletal motor activity. It is also predicted to be located in the brush border, cytoplasm, and cytoskeleton, and to be part of the myosin complex. The function of myosin XVB is not fully understood, but it is thought to play a role in the movemen…	Mutations in MYO15B have been associated with several developmental disorders, including autosomal recessive nonsyndromic hearing loss (DFNB48), Usher syndrome type 1F, and Bardet-Biedl syndrome. DFNB48 is characterized by progressive hearing loss that typically begins in childhood and can lead to profound deafness. Usher syndrome type 1F is a rare genetic disorder that affects both hearing and v…			Predicted intracellular proteins	Cytosol (Approved)				0	0	0	0	0	0	0	0	0	0	0	0	0	0	0	0	0	0	0	0
ENSG00000117114	23266	ensembl_gene_id	H. sapiens	23266	H. sapiens	ADGRL2	adhesion G protein-coupled receptor L2	ADGRL2 is a gene that encodes a protein belonging to the latrophilin subfamily of G-protein coupled receptors. This protein is involved in the regulation of exocytosis, which is the process by which cells release molecules such as neurotransmitters. The protein is initially produced as a proprotein and is then cleaved into two chains that remain bound at the cell membrane. Alternative splicing of…	Research on ADGRL2 has suggested its involvement in various diseases, including cancer, neurological disorders, and cardiovascular diseases. In particular, studies have shown that ADGRL2 expression is altered in several types of cancer, such as breast, lung, and prostate cancer, and may play a role in tumor growth and metastasis. Additionally, ADGRL2 has been implicated in neurological disorders …	GO:0007189 adenylate cyclase-activating G protein-coupled receptor signaling pathway;GO:0007188 adenylate cyclase-modulating G protein-coupled receptor signaling pathway;GO:0007186 G protein-coupled receptor signaling pathway		G-protein coupled receptors:Family 2 (B) receptors; Transporters; G-protein coupled receptors:GPCRs excl olfactory receptors	Plasma membrane (Approved)			(M5942)HALLMARK UV RESPONSE DN	0	0	0	0	0	0	0	0	0	0	0	0	0	0	0	0	0	0	0	0
ENSG00000162434	3716	ensembl_gene_id	H. sapiens	3716	H. sapiens	JAK1	Janus kinase 1	JAK1 (Janus kinase 1) is a membrane protein that belongs to a class of protein-tyrosine kinases. It plays a crucial role in interferon-alpha/beta, interferon-gamma, and cytokine signal transduction by phosphorylating STAT proteins. JAK1 is involved in the expression of genes that mediate inflammation, epithelial remodeling, and metastatic cancer progression. It is a key component of the IL-6/JAK1…	JAK1 has been implicated in various diseases, including autoimmune disorders, inflammatory diseases, and cancer. Dysregulation of JAK1 signaling has been linked to rheumatoid arthritis, psoriasis, and inflammatory bowel disease. Targeting JAK1 has emerged as a promising therapeutic strategy for these diseases. Several JAK inhibitors have been developed and approved for clinical use, including tof…	GO:0038154 interleukin-11-mediated signaling pathway;GO:0035771 interleukin-4-mediated signaling pathway;GO:0038113 interleukin-9-mediated signaling pathway	yes	Disease related genes; Human disease related genes:Immune system diseases:Allergies and autoimmune diseases; FDA approved drug targets:Small molecule drugs; Predicted intracellular proteins; Kinases:Tyr protein kinases; Enzymes; ENZYME proteins:Transferases; Cancer-related genes		Myricetin; 2-tert-butyl-9-fluoro-1,6-dihydrobenzo[h]imidazo[4,5-f]isoquinolin-7-one; Ruxolitinib; Tofacitinib; Baricitinib; Fostamatinib; Fedratinib; Upadacitinib	(M206)PID PDGFRA PATHWAY; (M36)PID IL27 PATHWAY; (M1718)SIG IL4RECEPTOR IN B LYPHOCYTES	(M5907)HALLMARK ESTROGEN RESPONSE LATE	1	1	0	0	0	1	0	0	0	1	0	1	0	1	0	0	0	0	1	0
ENSG00000019582	972	ensembl_gene_id	H. sapiens	972	H. sapiens	CD74	CD74 molecule	CD74 is a human gene that encodes a protein that plays a crucial role in regulating antigen presentation for immune response. The protein is a chaperone that associates with class II major histocompatibility complex (MHC) and also acts as a cell surface receptor for the cytokine macrophage migration inhibitory factor (MIF). When bound to the encoded protein, MIF initiates survival pathways and ce…	CD74 has been implicated in various diseases, including autoimmune disorders, cancer, and neurodegenerative diseases. In autoimmune disorders, CD74 is involved in the presentation of self-antigens to T cells, leading to the activation of autoreactive T cells and subsequent tissue damage. In cancer, CD74 is overexpressed in various types of tumors and is involved in tumor growth, invasion, and met…	GO:0035691 macrophage migration inhibitory factor signaling pathway;GO:2000448 positive regulation of macrophage migration inhibitory factor signaling pathway;GO:2000446 regulation of macrophage migration inhibitory factor signaling pathway		Cancer-related genes:Candidate cancer biomarkers; Potential drug targets; Disease related genes; Transporters; CD markers	Golgi apparatus (Supported)			(M5911)HALLMARK INTERFERON ALPHA RESPONSE; (M5913)HALLMARK INTERFERON GAMMA RESPONSE; (M5950)HALLMARK ALLOGRAFT REJECTION	1	1	1	1	0	1	0	0	0	0	0	0	1	0	1	0	0	0	1	1
ENSG00000124785	51299	ensembl_gene_id	H. sapiens	51299	H. sapiens	NRN1	neuritin 1	NRN1, also known as neuritin 1, is a gene that is expressed in neurons during development and in adult neuronal structures associated with plasticity. Its expression can be induced by neural activity and neurotrophins. The protein encoded by this gene contains a cleavage signal found in GPI-anchored proteins and promotes neurite outgrowth and arborization, indicating its role in promoting neurito…	There is limited information on the disease implications of NRN1. However, overexpression of NRN1 has been associated with astrocytoma progression, a type of brain tumor. Targeted drug discovery efforts for NRN1 are also limited, as there are currently no drugs on the market that specifically target this gene. However, there are drugs that target neurotrophins, which can induce the expression of …	GO:1990138 neuron projection extension;GO:0048588 developmental cell growth;GO:0016049 cell growth							0	1	0	0	0	0	0	0	0	0	0	0	0	0	0	0	0	0	0	0
ENSG00000004399	23129	ensembl_gene_id	H. sapiens	23129	H. sapiens	PLXND1	plexin D1	PLXND1, also known as plexin D1, is a human gene that encodes a protein involved in various biological processes, including endothelial cell migration, nervous system development, and regulation of angiogenesis. The protein is predicted to act upstream or within several processes, such as circulatory system development, dichotomous subdivision of terminal units involved in salivary gland branchin…	PLXND1 has been implicated in various diseases, including cancer, cardiovascular disease, and neurological disorders. In cancer, PLXND1 has been shown to promote tumor growth and metastasis by regulating angiogenesis and tumor cell migration. Targeting PLXND1 has been proposed as a potential therapeutic strategy for cancer treatment. In cardiovascular disease, PLXND1 has been linked to atheroscle…	GO:0008039 synaptic target recognition;GO:0060666 dichotomous subdivision of terminal units involved in salivary gland branching;GO:0060600 dichotomous subdivision of an epithelial terminal unit		Predicted intracellular proteins			(M5880)NABA ECM AFFILIATED; (M5885)NABA MATRISOME ASSOCIATED; (M5889)NABA MATRISOME		0	1	0	0	1	1	1	0	1	0	0	0	0	0	0	1	0	0	1	0
ENSG00000163565	3428	ensembl_gene_id	H. sapiens	3428	H. sapiens	IFI16	interferon gamma inducible protein 16	The human gene IFI16, also known as interferon gamma inducible protein 16, belongs to the HIN-200 family of cytokines. It contains domains involved in DNA binding, transcriptional regulation, and protein-protein interactions. The protein is found in the nucleoplasm and nucleoli and interacts with p53 and retinoblastoma-1. It modulates p53 function and inhibits cell growth in the Ras/Raf signaling…	IFI16 has been implicated in various diseases, including autoimmune disorders, viral infections, and cancer. In autoimmune disorders, IFI16 has been shown to be involved in the pathogenesis of systemic lupus erythematosus (SLE) and rheumatoid arthritis (RA). In viral infections, IFI16 plays a role in the innate immune response to DNA viruses such as herpes simplex virus (HSV) and human cytomegalo…	GO:0097202 activation of cysteine-type endopeptidase activity;GO:0030224 monocyte differentiation;GO:0035458 cellular response to interferon-beta		Predicted intracellular proteins	Nucleoli;Nucleoplasm (Supported); Additional: Cytosol				0	1	0	0	0	1	0	0	0	0	0	0	1	0	0	0	0	0	0	1
ENSG00000164741	10395	ensembl_gene_id	H. sapiens	10395	H. sapiens	DLC1	DLC1 Rho GTPase activating protein	DLC1 is a gene that encodes a protein called Rho GTPase activating protein, which is a member of the rhoGAP family of proteins. These proteins play a role in regulating small GTP-binding proteins and participate in signaling pathways that regulate cell processes involved in cytoskeletal changes. DLC1 functions as a tumor suppressor gene in several common cancers, including prostate, lung, colorec…	DLC1 is a tumor suppressor gene that is frequently inactivated in various types of cancer, including prostate, lung, colorectal, and breast cancers. Loss of DLC1 expression or function has been associated with increased tumor growth, invasion, and metastasis. Therefore, DLC1 has been proposed as a potential therapeutic target for cancer treatment. Several studies have investigated the use of smal…	GO:1900119 positive regulation of execution phase of apoptosis;GO:0051895 negative regulation of focal adhesion assembly;GO:0150118 negative regulation of cell-substrate junction organization		Cancer-related genes:Candidate cancer biomarkers; Predicted intracellular proteins	Cytosol (Supported); Additional: Endoplasmic reticulum;Vesicles		(M68)PID RHOA REG PATHWAY	(M5942)HALLMARK UV RESPONSE DN; (M5906)HALLMARK ESTROGEN RESPONSE EARLY	1	1	1	1	1	1	0	1	1	0	0	0	1	0	0	1	0	1	0	0
ENSG00000135862	3915	ensembl_gene_id	H. sapiens	3915	H. sapiens	LAMC1	laminin subunit gamma 1	LAMC1 is a gene that encodes the gamma 1 chain isoform of laminin, a family of extracellular matrix glycoproteins that are the major non-collagenous constituent of basement membranes. Laminins have been implicated in a wide variety of biological processes including cell adhesion, differentiation, migration, signaling, neurite outgrowth, and metastasis. The gamma 1 chain is necessary for laminin h…	LAMC1 has been implicated in various diseases, including cancer, muscular dystrophy, and kidney diseases. In cancer, LAMC1 has been shown to promote tumor growth, invasion, and metastasis by enhancing cell adhesion, migration, and signaling. Targeted drug discovery efforts have focused on developing inhibitors of LAMC1 to prevent cancer progression. One example is the monoclonal antibody BI 85352…	GO:0031581 hemidesmosome assembly;GO:0110011 regulation of basement membrane organization;GO:2001046 positive regulation of integrin-mediated signaling pathway		Cancer-related genes:Candidate cancer biomarkers; Predicted intracellular proteins; Predicted secreted proteins	Endoplasmic reticulum;Plasma membrane (Approved)	Lanoteplase	(M158)PID INTEGRIN4 PATHWAY; (M5887)NABA BASEMENT MEMBRANES; (M53)PID INTEGRIN3 PATHWAY	(M5942)HALLMARK UV RESPONSE DN; (M5930)HALLMARK EPITHELIAL MESENCHYMAL TRANSITION	1	1	0	0	0	0	0	1	0	1	0	0	0	1	0	0	1	0	0	0

## Sheet: Enrichment
GroupID	Category	Term	Description	LogP	Log(q-value)	Genes	Symbols	InTerm_InList
1_Summary	GO Biological Processes	GO:0045785	positive regulation of cell adhesion	-12.3062	-7.96179	948,960,972,1601,2113,3485,3655,3707,3716,3915,4192,5155,6387,8829,9448,9647,64115,347,10395,81848,7122,9079,23187	CD36,CD44,CD74,DAB2,ETS1,IGFBP2,ITGA6,ITPKB,JAK1,LAMC1,MDK,PDGFB,CXCL12,NRP1,MAP4K4,PPM1F,VSIR,APOD,DLC1,SPRY4,CLDN5,LDB2,PHLDB1	23/-
1_Member	GO Biological Processes	GO:0045785	positive regulation of cell adhesion	-12.3062	-7.96179	948,960,972,1601,2113,3485,3655,3707,3716,3915,4192,5155,6387,8829,9448,9647,64115	CD36,CD44,CD74,DAB2,ETS1,IGFBP2,ITGA6,ITPKB,JAK1,LAMC1,MDK,PDGFB,CXCL12,NRP1,MAP4K4,PPM1F,VSIR	17/489
1_Member	GO Biological Processes	GO:0010810	regulation of cell-substrate adhesion	-9.71724	-6.27592	347,948,1601,3655,4192,5155,8829,9448,9647,10395,81848	APOD,CD36,DAB2,ITGA6,MDK,PDGFB,NRP1,MAP4K4,PPM1F,DLC1,SPRY4	11/221
1_Member	GO Biological Processes	GO:0010811	positive regulation of cell-substrate adhesion	-8.07438	-5.14494	948,1601,3655,4192,5155,8829,9448,9647	CD36,DAB2,ITGA6,MDK,PDGFB,NRP1,MAP4K4,PPM1F	8/124
1_Member	GO Biological Processes	GO:0051893	regulation of focal adhesion assembly	-5.67267	-3.1083	347,8829,9448,9647,10395	APOD,NRP1,MAP4K4,PPM1F,DLC1	5/63
1_Member	GO Biological Processes	GO:0090109	regulation of cell-substrate junction assembly	-5.67267	-3.1083	347,8829,9448,9647,10395	APOD,NRP1,MAP4K4,PPM1F,DLC1	5/63
1_Member	GO Biological Processes	GO:0150116	regulation of cell-substrate junction organization	-5.50718	-2.98576	347,8829,9448,9647,10395	APOD,NRP1,MAP4K4,PPM1F,DLC1	5/68
1_Member	GO Biological Processes	GO:0001952	regulation of cell-matrix adhesion	-5.424	-2.94482	347,948,8829,9448,9647,10395	APOD,CD36,NRP1,MAP4K4,PPM1F,DLC1	6/125
1_Member	GO Biological Processes	GO:0001954	positive regulation of cell-matrix adhesion	-4.4463	-2.15879	948,8829,9448,9647	CD36,NRP1,MAP4K4,PPM1F	4/56
1_Member	GO Biological Processes	GO:0010812	negative regulation of cell-substrate adhesion	-4.19056	-1.95673	347,9448,10395,81848	APOD,MAP4K4,DLC1,SPRY4	4/65
1_Member	GO Biological Processes	GO:0051894	positive regulation of focal adhesion assembly	-4.06799	-1.86971	8829,9448,9647	NRP1,MAP4K4,PPM1F	3/26
1_Member	GO Biological Processes	GO:1901888	regulation of cell junction assembly	-4.00484	-1.83361	347,7122,8829,9448,9647,10395	APOD,CLDN5,NRP1,MAP4K4,PPM1F,DLC1	6/223
1_Member	GO Biological Processes	GO:0150117	positive regulation of cell-substrate junction organization	-3.83543	-1.71381	8829,9448,9647	NRP1,MAP4K4,PPM1F	3/31
1_Member	GO Biological Processes	GO:0001953	negative regulation of cell-matrix adhesion	-3.50275	-1.49679	347,9448,10395	APOD,MAP4K4,DLC1	3/40
1_Member	GO Biological Processes	GO:1901890	positive regulation of cell junction assembly	-3.30896	-1.35725	7122,8829,9448,9647	CLDN5,NRP1,MAP4K4,PPM1F	4/110
1_Member	GO Biological Processes	GO:0044089	positive regulation of cellular component biogenesis	-2.79434	-0.96844	948,7122,8829,9079,9448,9647,23187	CD36,CLDN5,NRP1,LDB2,MAP4K4,PPM1F,PHLDB1	7/515
1_Member	GO Biological Processes	GO:0051492	regulation of stress fiber assembly	-2.42608	-0.709031	8829,9647,10395	NRP1,PPM1F,DLC1	3/94
1_Member	GO Biological Processes	GO:0110020	regulation of actomyosin structure organization	-2.29173	-0.593725	8829,9647,10395	NRP1,PPM1F,DLC1	3/105
1_Member	GO Biological Processes	GO:0032231	regulation of actin filament bundle assembly	-2.26897	-0.575836	8829,9647,10395	NRP1,PPM1F,DLC1	3/107
2_Summary	GO Biological Processes	GO:0030335	positive regulation of cell migration	-10.9563	-6.91291	150,972,1601,2113,3655,4192,5155,5168,6387,7060,8829,9037,9448,9647,64115,80310,83483,348,51162,54567,441478,677,3915,947,948,3716,7122,23129,56999,3428,84166,4046,57449,123920,9168,10395,79709,93663,960,3486,6414,6909,23187,347,3340,51299,91653,1293,50509,79772,109	ADRA2A,CD74,DAB2,ETS1,ITGA6,MDK,PDGFB,ENPP2,CXCL12,THBS4,NRP1,SEMA5A,MAP4K4,PPM1F,VSIR,PDGFD,PLVAP,APOE,EGFL7,DLL4,NRARP,ZFP36L1,LAMC1,CD34,CD36,JAK1,CLDN5,PLXND1,ADAMTS9,IFI16,NLRC5,LSP1,PLEKHG5,CMTM3,TMSB10,DLC1,COLGALT1,ARHGAP18,CD44,IGFBP3,SELENOP,TBX2,PHLDB1,APOD,NDST1,NRN1,BOC,COL6A3,COL5A3,MCTP1,ADCY3	51/-
2_Member	GO Biological Processes	GO:0030335	positive regulation of cell migration	-10.9563	-6.91291	150,972,1601,2113,3655,4192,5155,5168,6387,7060,8829,9037,9448,9647,64115,80310,83483	ADRA2A,CD74,DAB2,ETS1,ITGA6,MDK,PDGFB,ENPP2,CXCL12,THBS4,NRP1,SEMA5A,MAP4K4,PPM1F,VSIR,PDGFD,PLVAP	17/595
2_Member	GO Biological Processes	GO:2000147	positive regulation of cell motility	-10.6441	-6.77686	150,972,1601,2113,3655,4192,5155,5168,6387,7060,8829,9037,9448,9647,64115,80310,83483	ADRA2A,CD74,DAB2,ETS1,ITGA6,MDK,PDGFB,ENPP2,CXCL12,THBS4,NRP1,SEMA5A,MAP4K4,PPM1F,VSIR,PDGFD,PLVAP	17/623
2_Member	GO Biological Processes	GO:0040017	positive regulation of locomotion	-10.4939	-6.75156	150,972,1601,2113,3655,4192,5155,5168,6387,7060,8829,9037,9448,9647,64115,80310,83483	ADRA2A,CD74,DAB2,ETS1,ITGA6,MDK,PDGFB,ENPP2,CXCL12,THBS4,NRP1,SEMA5A,MAP4K4,PPM1F,VSIR,PDGFD,PLVAP	17/637
2_Member	GO Biological Processes	GO:0001936	regulation of endothelial cell proliferation	-9.33816	-6.03514	348,4192,5155,6387,7060,8829,9037,51162,54567,441478	APOE,MDK,PDGFB,CXCL12,THBS4,NRP1,SEMA5A,EGFL7,DLL4,NRARP	10/180
2_Member	GO Biological Processes	GO:0050678	regulation of epithelial cell proliferation	-9.01704	-5.78657	348,677,1601,3915,4192,5155,6387,7060,8829,9037,51162,54567,441478	APOE,ZFP36L1,DAB2,LAMC1,MDK,PDGFB,CXCL12,THBS4,NRP1,SEMA5A,EGFL7,DLL4,NRARP	13/408
2_Member	GO Biological Processes	GO:0050921	positive regulation of chemotaxis	-8.95596	-5.75768	972,4192,5155,6387,7060,8829,9037,9647,80310	CD74,MDK,PDGFB,CXCL12,THBS4,NRP1,SEMA5A,PPM1F,PDGFD	9/142
2_Member	GO Biological Processes	GO:1901342	regulation of vasculature development	-8.49212	-5.42159	947,948,2113,3716,4192,6387,7060,7122,8829,9037,23129,56999	CD34,CD36,ETS1,JAK1,MDK,CXCL12,THBS4,CLDN5,NRP1,SEMA5A,PLXND1,ADAMTS9	12/366
2_Member	GO Biological Processes	GO:0001938	positive regulation of endothelial cell proliferation	-8.48725	-5.42159	4192,5155,6387,7060,8829,9037,51162,441478	MDK,PDGFB,CXCL12,THBS4,NRP1,SEMA5A,EGFL7,NRARP	8/110
2_Member	GO Biological Processes	GO:0045765	regulation of angiogenesis	-7.54351	-4.64626	947,948,2113,3716,4192,7060,7122,8829,9037,23129,56999	CD34,CD36,ETS1,JAK1,MDK,THBS4,CLDN5,NRP1,SEMA5A,PLXND1,ADAMTS9	11/357
2_Member	GO Biological Processes	GO:0050920	regulation of chemotaxis	-7.45181	-4.5698	972,4192,5155,6387,7060,8829,9037,9647,80310	CD74,MDK,PDGFB,CXCL12,THBS4,NRP1,SEMA5A,PPM1F,PDGFD	9/211
2_Member	GO Biological Processes	GO:0050679	positive regulation of epithelial cell proliferation	-7.29601	-4.44296	3915,4192,5155,6387,7060,8829,9037,51162,441478	LAMC1,MDK,PDGFB,CXCL12,THBS4,NRP1,SEMA5A,EGFL7,NRARP	9/220
2_Member	GO Biological Processes	GO:0032103	positive regulation of response to external stimulus	-7.27667	-4.43741	948,972,2113,3428,4192,5155,6387,7060,8829,9037,9647,80310,84166	CD36,CD74,ETS1,IFI16,MDK,PDGFB,CXCL12,THBS4,NRP1,SEMA5A,PPM1F,PDGFD,NLRC5	13/572
2_Member	GO Biological Processes	GO:0010632	regulation of epithelial cell migration	-7.22952	-4.41659	348,2113,5155,5168,8829,9037,9448,9647,54567,56999	APOE,ETS1,PDGFB,ENPP2,NRP1,SEMA5A,MAP4K4,PPM1F,DLL4,ADAMTS9	10/299
2_Member	GO Biological Processes	GO:0048842	positive regulation of axon extension involved in axon guidance	-5.91912	-3.29071	6387,8829,9037	CXCL12,NRP1,SEMA5A	3/7
2_Member	GO Biological Processes	GO:0006935	chemotaxis	-5.66826	-3.1083	4046,4192,5155,5168,6387,8829,9037,57449,123920	LSP1,MDK,PDGFB,ENPP2,CXCL12,NRP1,SEMA5A,PLEKHG5,CMTM3	9/344
2_Member	GO Biological Processes	GO:0010634	positive regulation of epithelial cell migration	-5.66738	-3.1083	2113,5155,5168,8829,9037,9448,9647	ETS1,PDGFB,ENPP2,NRP1,SEMA5A,MAP4K4,PPM1F	7/178
2_Member	GO Biological Processes	GO:0042330	taxis	-5.64769	-3.09567	4046,4192,5155,5168,6387,8829,9037,57449,123920	LSP1,MDK,PDGFB,ENPP2,CXCL12,NRP1,SEMA5A,PLEKHG5,CMTM3	9/346
2_Member	GO Biological Processes	GO:1904018	positive regulation of vasculature development	-5.46464	-2.95908	947,2113,3716,4192,6387,8829,9037	CD34,ETS1,JAK1,MDK,CXCL12,NRP1,SEMA5A	7/191
2_Member	GO Biological Processes	GO:0040011	locomotion	-5.44902	-2.94971	4046,4192,5155,5168,6387,8829,9037,57449,123920	LSP1,MDK,PDGFB,ENPP2,CXCL12,NRP1,SEMA5A,PLEKHG5,CMTM3	9/366
2_Member	GO Biological Processes	GO:1902903	regulation of supramolecular fiber organization	-5.20843	-2.77251	348,6387,8829,9037,9168,9647,10395,79709,93663	APOE,CXCL12,NRP1,SEMA5A,TMSB10,PPM1F,DLC1,COLGALT1,ARHGAP18	9/392
2_Member	GO Biological Processes	GO:0010594	regulation of endothelial cell migration	-4.87644	-2.52342	348,2113,5155,8829,9037,54567,56999	APOE,ETS1,PDGFB,NRP1,SEMA5A,DLL4,ADAMTS9	7/235
2_Member	GO Biological Processes	GO:0048841	regulation of axon extension involved in axon guidance	-4.64109	-2.32199	6387,8829,9037	CXCL12,NRP1,SEMA5A	3/17
2_Member	GO Biological Processes	GO:0031346	positive regulation of cell projection organization	-4.57298	-2.262	348,3655,4192,5168,6387,8829,9037,23129	APOE,ITGA6,MDK,ENPP2,CXCL12,NRP1,SEMA5A,PLXND1	8/361
2_Member	GO Biological Processes	GO:0110053	regulation of actin filament organization	-4.45944	-2.1681	6387,8829,9037,9168,9647,10395,93663	CXCL12,NRP1,SEMA5A,TMSB10,PPM1F,DLC1,ARHGAP18	7/273
2_Member	GO Biological Processes	GO:0045766	positive regulation of angiogenesis	-4.41507	-2.14254	947,2113,3716,4192,8829,9037	CD34,ETS1,JAK1,MDK,NRP1,SEMA5A	6/188
2_Member	GO Biological Processes	GO:0120035	regulation of plasma membrane bounded cell projection organization	-4.26188	-2.01438	348,960,1601,3655,4192,5168,6387,8829,9037,23129	APOE,CD44,DAB2,ITGA6,MDK,ENPP2,CXCL12,NRP1,SEMA5A,PLXND1	10/645
2_Member	GO Biological Processes	GO:0031344	regulation of cell projection organization	-4.16811	-1.95143	348,960,1601,3655,4192,5168,6387,8829,9037,23129	APOE,CD44,DAB2,ITGA6,MDK,ENPP2,CXCL12,NRP1,SEMA5A,PLXND1	10/662
2_Member	GO Biological Processes	GO:0060326	cell chemotaxis	-4.09196	-1.88743	4192,5155,6387,8829,9037,57449	MDK,PDGFB,CXCL12,NRP1,SEMA5A,PLEKHG5	6/215
2_Member	GO Biological Processes	GO:0010975	regulation of neuron projection development	-3.93791	-1.78102	348,1601,3655,4192,6387,8829,9037,23129	APOE,DAB2,ITGA6,MDK,CXCL12,NRP1,SEMA5A,PLXND1	8/445
2_Member	GO Biological Processes	GO:0050772	positive regulation of axonogenesis	-3.90293	-1.75164	6387,8829,9037,23129	CXCL12,NRP1,SEMA5A,PLXND1	4/77
2_Member	GO Biological Processes	GO:0030516	regulation of axon extension	-3.88116	-1.7383	348,6387,8829,9037	APOE,CXCL12,NRP1,SEMA5A	4/78
2_Member	GO Biological Processes	GO:0032956	regulation of actin cytoskeleton organization	-3.82433	-1.70781	6387,8829,9037,9168,9647,10395,93663	CXCL12,NRP1,SEMA5A,TMSB10,PPM1F,DLC1,ARHGAP18	7/345
2_Member	GO Biological Processes	GO:0043535	regulation of blood vessel endothelial cell migration	-3.75331	-1.65441	348,2113,5155,8829,54567	APOE,ETS1,PDGFB,NRP1,DLL4	5/157
2_Member	GO Biological Processes	GO:0040008	regulation of growth	-3.73736	-1.64092	348,1601,3486,6387,6414,6909,8829,9037,9647	APOE,DAB2,IGFBP3,CXCL12,SELENOP,TBX2,NRP1,SEMA5A,PPM1F	9/607
2_Member	GO Biological Processes	GO:0045773	positive regulation of axon extension	-3.60397	-1.56011	6387,8829,9037	CXCL12,NRP1,SEMA5A	3/37
2_Member	GO Biological Processes	GO:0061387	regulation of extent of cell growth	-3.55109	-1.52889	348,6387,8829,9037	APOE,CXCL12,NRP1,SEMA5A	4/95
2_Member	GO Biological Processes	GO:1902905	positive regulation of supramolecular fiber organization	-3.53498	-1.51766	348,8829,9037,9647,79709	APOE,NRP1,SEMA5A,PPM1F,COLGALT1	5/175
2_Member	GO Biological Processes	GO:0032970	regulation of actin filament-based process	-3.52087	-1.5089	6387,8829,9037,9168,9647,10395,93663	CXCL12,NRP1,SEMA5A,TMSB10,PPM1F,DLC1,ARHGAP18	7/387
2_Member	GO Biological Processes	GO:0051493	regulation of cytoskeleton organization	-3.45821	-1.46791	6387,8829,9037,9168,9647,10395,23187,93663	CXCL12,NRP1,SEMA5A,TMSB10,PPM1F,DLC1,PHLDB1,ARHGAP18	8/524
2_Member	GO Biological Processes	GO:0071526	semaphorin-plexin signaling pathway	-3.40927	-1.42847	8829,9037,23129	NRP1,SEMA5A,PLXND1	3/43
2_Member	GO Biological Processes	GO:0008038	neuron recognition	-3.32246	-1.36721	8829,9037,23129	NRP1,SEMA5A,PLXND1	3/46
2_Member	GO Biological Processes	GO:0050918	positive chemotaxis	-3.16555	-1.25089	5155,8829,9037	PDGFB,NRP1,SEMA5A	3/52
2_Member	GO Biological Processes	GO:0010977	negative regulation of neuron projection development	-3.04934	-1.1608	348,1601,8829,9037	APOE,DAB2,NRP1,SEMA5A	4/129
2_Member	GO Biological Processes	GO:0010595	positive regulation of endothelial cell migration	-3.0122	-1.12718	2113,5155,8829,9037	ETS1,PDGFB,NRP1,SEMA5A	4/132
2_Member	GO Biological Processes	GO:0008037	cell recognition	-2.96411	-1.09868	948,8829,9037,23129	CD36,NRP1,SEMA5A,PLXND1	4/136
2_Member	GO Biological Processes	GO:0002040	sprouting angiogenesis	-2.96308	-1.09868	8829,9037,441478	NRP1,SEMA5A,NRARP	3/61
2_Member	GO Biological Processes	GO:0060322	head development	-2.95035	-1.09024	347,3340,4192,6387,6414,7122,8829,9037,10395	APOD,NDST1,MDK,CXCL12,SELENOP,CLDN5,NRP1,SEMA5A,DLC1	9/781
2_Member	GO Biological Processes	GO:0032535	regulation of cellular component size	-2.9334	-1.07754	348,6387,8829,9037,9168,93663	APOE,CXCL12,NRP1,SEMA5A,TMSB10,ARHGAP18	6/355
2_Member	GO Biological Processes	GO:0050770	regulation of axonogenesis	-2.90614	-1.05309	6387,8829,9037,23129	CXCL12,NRP1,SEMA5A,PLXND1	4/141
2_Member	GO Biological Processes	GO:0048858	cell projection morphogenesis	-2.88736	-1.03702	4192,6387,8829,9037,9448,51299,91653	MDK,CXCL12,NRP1,SEMA5A,MAP4K4,NRN1,BOC	7/496
2_Member	Reactome Gene Sets	R-HSA-373755	Semaphorin interactions	-2.88312	-1.03702	8829,9037,23129	NRP1,SEMA5A,PLXND1	3/65
2_Member	GO Biological Processes	GO:0050769	positive regulation of neurogenesis	-2.86796	-1.02597	4192,6387,8829,9037,23129	MDK,CXCL12,NRP1,SEMA5A,PLXND1	5/246
2_Member	GO Biological Processes	GO:0090066	regulation of anatomical structure size	-2.86245	-1.02212	150,348,6387,8829,9037,9168,93663	ADRA2A,APOE,CXCL12,NRP1,SEMA5A,TMSB10,ARHGAP18	7/501
2_Member	GO Biological Processes	GO:0050767	regulation of neurogenesis	-2.78338	-0.964014	4192,6387,8829,9037,23129,54567	MDK,CXCL12,NRP1,SEMA5A,PLXND1,DLL4	6/380
2_Member	GO Biological Processes	GO:0045927	positive regulation of growth	-2.77715	-0.960336	6387,6909,8829,9037,9647	CXCL12,TBX2,NRP1,SEMA5A,PPM1F	5/258
2_Member	GO Biological Processes	GO:0008064	regulation of actin polymerization or depolymerization	-2.77583	-0.960336	6387,9037,9168,93663	CXCL12,SEMA5A,TMSB10,ARHGAP18	4/153
2_Member	WikiPathways	WP5289	Axon guidance	-2.7551	-0.94441	6387,8829,91653	CXCL12,NRP1,BOC	3/72
2_Member	GO Biological Processes	GO:0030832	regulation of actin filament length	-2.74503	-0.938435	6387,9037,9168,93663	CXCL12,SEMA5A,TMSB10,ARHGAP18	4/156
2_Member	GO Biological Processes	GO:0031175	neuron projection development	-2.67435	-0.890652	347,348,6387,8829,9037,9448,51299,91653	APOD,APOE,CXCL12,NRP1,SEMA5A,MAP4K4,NRN1,BOC	8/694
2_Member	GO Biological Processes	GO:0001558	regulation of cell growth	-2.66086	-0.882299	348,1601,3486,6387,8829,9037	APOE,DAB2,IGFBP3,CXCL12,NRP1,SEMA5A	6/402
2_Member	GO Biological Processes	GO:0043536	positive regulation of blood vessel endothelial cell migration	-2.65558	-0.880544	2113,5155,8829	ETS1,PDGFB,NRP1	3/78
2_Member	Reactome Gene Sets	R-HSA-422475	Axon guidance	-2.64254	-0.870995	1293,3915,6387,8829,9037,23129,50509	COL6A3,LAMC1,CXCL12,NRP1,SEMA5A,PLXND1,COL5A3	7/548
2_Member	GO Biological Processes	GO:1990138	neuron projection extension	-2.62423	-0.862363	8829,9037,51299	NRP1,SEMA5A,NRN1	3/80
2_Member	GO Biological Processes	GO:0030900	forebrain development	-2.62358	-0.862363	3340,4192,6387,8829,9037,10395	NDST1,MDK,CXCL12,NRP1,SEMA5A,DLC1	6/409
2_Member	GO Biological Processes	GO:0048639	positive regulation of developmental growth	-2.6188	-0.858717	6387,6909,8829,9037	CXCL12,TBX2,NRP1,SEMA5A	4/169
2_Member	GO Biological Processes	GO:0051129	negative regulation of cellular component organization	-2.59468	-0.838139	347,348,1601,8829,9037,9168,10395,79772	APOD,APOE,DAB2,NRP1,SEMA5A,TMSB10,DLC1,MCTP1	8/715
2_Member	GO Biological Processes	GO:0008361	regulation of cell size	-2.57313	-0.822	348,6387,8829,9037	APOE,CXCL12,NRP1,SEMA5A	4/174
2_Member	GO Biological Processes	GO:0007420	brain development	-2.53602	-0.793746	347,3340,4192,6387,6414,8829,9037,10395	APOD,NDST1,MDK,CXCL12,SELENOP,NRP1,SEMA5A,DLC1	8/731
2_Member	Reactome Gene Sets	R-HSA-9675108	Nervous system development	-2.53501	-0.793746	1293,3915,6387,8829,9037,23129,50509	COL6A3,LAMC1,CXCL12,NRP1,SEMA5A,PLXND1,COL5A3	7/573
2_Member	GO Biological Processes	GO:0051962	positive regulation of nervous system development	-2.5191	-0.781073	4192,6387,8829,9037,23129	MDK,CXCL12,NRP1,SEMA5A,PLXND1	5/296
2_Member	KEGG Pathway	hsa04360	Axon guidance	-2.48607	-0.753385	6387,8829,9037,91653	CXCL12,NRP1,SEMA5A,BOC	4/184
2_Member	GO Biological Processes	GO:0031345	negative regulation of cell projection organization	-2.47766	-0.748565	348,1601,8829,9037	APOE,DAB2,NRP1,SEMA5A	4/185
2_Member	GO Biological Processes	GO:0048638	regulation of developmental growth	-2.38696	-0.676019	348,6387,6909,8829,9037	APOE,CXCL12,TBX2,NRP1,SEMA5A	5/318
2_Member	GO Biological Processes	GO:0051960	regulation of nervous system development	-2.37819	-0.669265	4192,6387,8829,9037,23129,54567	MDK,CXCL12,NRP1,SEMA5A,PLXND1,DLL4	6/459
2_Member	GO Biological Processes	GO:0048812	neuron projection morphogenesis	-2.25913	-0.567528	6387,8829,9037,9448,51299,91653	CXCL12,NRP1,SEMA5A,MAP4K4,NRN1,BOC	6/486
2_Member	GO Biological Processes	GO:0120039	plasma membrane bounded cell projection morphogenesis	-2.238	-0.550643	6387,8829,9037,9448,51299,91653	CXCL12,NRP1,SEMA5A,MAP4K4,NRN1,BOC	6/491
2_Member	GO Biological Processes	GO:0048588	developmental cell growth	-2.19284	-0.514007	8829,9037,51299	NRP1,SEMA5A,NRN1	3/114
2_Member	KEGG Pathway	hsa05166	Human T-cell leukemia virus 1 infection	-2.19183	-0.513932	109,2113,3716,8829	ADCY3,ETS1,JAK1,NRP1	4/223
2_Member	GO Biological Processes	GO:0007411	axon guidance	-2.18508	-0.508122	6387,8829,9037,91653	CXCL12,NRP1,SEMA5A,BOC	4/224
2_Member	GO Biological Processes	GO:0097485	neuron projection guidance	-2.17837	-0.504205	6387,8829,9037,91653	CXCL12,NRP1,SEMA5A,BOC	4/225
2_Member	GO Biological Processes	GO:0016049	cell growth	-2.17203	-0.499718	8829,9037,51299	NRP1,SEMA5A,NRN1	3/116
2_Member	GO Biological Processes	GO:0000902	cell morphogenesis	-2.11191	-0.443274	4192,6387,8829,9037,9448,51299,91653	MDK,CXCL12,NRP1,SEMA5A,MAP4K4,NRN1,BOC	7/687
3_Summary	GO Biological Processes	GO:0040013	negative regulation of locomotion	-10.0079	-6.42877	347,348,397,972,3486,6387,7122,8829,9037,10395,54567,56999,79772,114757,1601,2113,10252,64115	APOD,APOE,ARHGDIB,CD74,IGFBP3,CXCL12,CLDN5,NRP1,SEMA5A,DLC1,DLL4,ADAMTS9,MCTP1,CYGB,DAB2,ETS1,SPRY1,VSIR	18/-
3_Member	GO Biological Processes	GO:0040013	negative regulation of locomotion	-10.0079	-6.42877	347,348,397,972,3486,6387,7122,8829,9037,10395,54567,56999,79772,114757	APOD,APOE,ARHGDIB,CD74,IGFBP3,CXCL12,CLDN5,NRP1,SEMA5A,DLC1,DLL4,ADAMTS9,MCTP1,CYGB	14/415
3_Member	GO Biological Processes	GO:0030336	negative regulation of cell migration	-8.28451	-5.28253	347,348,397,972,3486,6387,7122,10395,54567,56999,79772,114757	APOD,APOE,ARHGDIB,CD74,IGFBP3,CXCL12,CLDN5,DLC1,DLL4,ADAMTS9,MCTP1,CYGB	12/382
3_Member	GO Biological Processes	GO:2000146	negative regulation of cell motility	-8.09846	-5.15199	347,348,397,972,3486,6387,7122,10395,54567,56999,79772,114757	APOD,APOE,ARHGDIB,CD74,IGFBP3,CXCL12,CLDN5,DLC1,DLL4,ADAMTS9,MCTP1,CYGB	12/397
3_Member	GO Biological Processes	GO:0008285	negative regulation of cell population proliferation	-2.91208	-1.05762	347,348,1601,2113,3486,10252,10395,54567,64115	APOD,APOE,DAB2,ETS1,IGFBP3,SPRY1,DLC1,DLL4,VSIR	9/791
4_Summary	GO Biological Processes	GO:0010562	positive regulation of phosphorus metabolic process	-9.92808	-6.42877	150,948,960,972,1601,3655,5155,5168,7060,8829,9770,10044,10188,10395,30844,80310,221395,348,3340,3486,9448,10252,81848	ADRA2A,CD36,CD44,CD74,DAB2,ITGA6,PDGFB,ENPP2,THBS4,NRP1,RASSF2,SH2D3C,TNK2,DLC1,EHD4,PDGFD,ADGRF5,APOE,NDST1,IGFBP3,MAP4K4,SPRY1,SPRY4	23/-
4_Member	GO Biological Processes	GO:0010562	positive regulation of phosphorus metabolic process	-9.92808	-6.42877	150,948,960,972,1601,3655,5155,5168,7060,8829,9770,10044,10188,10395,30844,80310,221395	ADRA2A,CD36,CD44,CD74,DAB2,ITGA6,PDGFB,ENPP2,THBS4,NRP1,RASSF2,SH2D3C,TNK2,DLC1,EHD4,PDGFD,ADGRF5	17/693
4_Member	GO Biological Processes	GO:0045937	positive regulation of phosphate metabolic process	-9.92808	-6.42877	150,948,960,972,1601,3655,5155,5168,7060,8829,9770,10044,10188,10395,30844,80310,221395	ADRA2A,CD36,CD44,CD74,DAB2,ITGA6,PDGFB,ENPP2,THBS4,NRP1,RASSF2,SH2D3C,TNK2,DLC1,EHD4,PDGFD,ADGRF5	17/693
4_Member	GO Biological Processes	GO:0042327	positive regulation of phosphorylation	-8.7654	-5.60902	150,948,960,972,1601,3655,5155,5168,7060,8829,9770,10044,10188,30844,80310	ADRA2A,CD36,CD44,CD74,DAB2,ITGA6,PDGFB,ENPP2,THBS4,NRP1,RASSF2,SH2D3C,TNK2,EHD4,PDGFD	15/614
4_Member	GO Biological Processes	GO:0043408	regulation of MAPK cascade	-8.33392	-5.29843	150,348,948,960,972,1601,3340,3486,5155,8829,9448,9770,10252,80310,81848	ADRA2A,APOE,CD36,CD44,CD74,DAB2,NDST1,IGFBP3,PDGFB,NRP1,MAP4K4,RASSF2,SPRY1,PDGFD,SPRY4	15/661
4_Member	GO Biological Processes	GO:0001934	positive regulation of protein phosphorylation	-8.24158	-5.2589	150,948,960,972,1601,5155,5168,7060,8829,9770,10044,10188,30844,80310	ADRA2A,CD36,CD44,CD74,DAB2,PDGFB,ENPP2,THBS4,NRP1,RASSF2,SH2D3C,TNK2,EHD4,PDGFD	14/569
4_Member	GO Biological Processes	GO:0031401	positive regulation of protein modification process	-7.56791	-4.65486	150,948,960,972,1601,5155,5168,7060,8829,9770,10044,10188,10395,30844,80310	ADRA2A,CD36,CD44,CD74,DAB2,PDGFB,ENPP2,THBS4,NRP1,RASSF2,SH2D3C,TNK2,DLC1,EHD4,PDGFD	15/755
4_Member	GO Biological Processes	GO:0050730	regulation of peptidyl-tyrosine phosphorylation	-7.34716	-4.47987	948,960,972,5168,7060,8829,10188,30844,80310	CD36,CD44,CD74,ENPP2,THBS4,NRP1,TNK2,EHD4,PDGFD	9/217
4_Member	GO Biological Processes	GO:0050731	positive regulation of peptidyl-tyrosine phosphorylation	-7.25044	-4.42454	948,960,972,5168,7060,8829,10188,30844	CD36,CD44,CD74,ENPP2,THBS4,NRP1,TNK2,EHD4	8/158
4_Member	GO Biological Processes	GO:0043410	positive regulation of MAPK cascade	-6.37354	-3.64567	150,348,948,960,972,3340,3486,5155,8829,9770,80310	ADRA2A,APOE,CD36,CD44,CD74,NDST1,IGFBP3,PDGFB,NRP1,RASSF2,PDGFD	11/467
4_Member	GO Biological Processes	GO:0070372	regulation of ERK1 and ERK2 cascade	-6.30598	-3.59504	348,948,960,972,1601,5155,8829,10252,80310	APOE,CD36,CD44,CD74,DAB2,PDGFB,NRP1,SPRY1,PDGFD	9/288
4_Member	GO Biological Processes	GO:0070374	positive regulation of ERK1 and ERK2 cascade	-5.42	-2.94482	348,948,960,972,5155,8829,80310	APOE,CD36,CD44,CD74,PDGFB,NRP1,PDGFD	7/194
5_Summary	GO Biological Processes	GO:0001568	blood vessel development	-9.60491	-6.21474	347,348,677,947,3340,5155,6909,8829,9037,23129,51162,54567,56999,221395,441478,10252,10395,3486,3707,65108	APOD,APOE,ZFP36L1,CD34,NDST1,PDGFB,TBX2,NRP1,SEMA5A,PLXND1,EGFL7,DLL4,ADAMTS9,ADGRF5,NRARP,SPRY1,DLC1,IGFBP3,ITPKB,MARCKSL1	20/-
5_Member	GO Biological Processes	GO:0001568	blood vessel development	-9.60491	-6.21474	347,348,677,947,3340,5155,6909,8829,9037,23129,51162,54567,56999,221395,441478	APOD,APOE,ZFP36L1,CD34,NDST1,PDGFB,TBX2,NRP1,SEMA5A,PLXND1,EGFL7,DLL4,ADAMTS9,ADGRF5,NRARP	15/533
5_Member	GO Biological Processes	GO:0001944	vasculature development	-9.37412	-6.03514	347,348,677,947,3340,5155,6909,8829,9037,23129,51162,54567,56999,221395,441478	APOD,APOE,ZFP36L1,CD34,NDST1,PDGFB,TBX2,NRP1,SEMA5A,PLXND1,EGFL7,DLL4,ADAMTS9,ADGRF5,NRARP	15/554
5_Member	GO Biological Processes	GO:0048514	blood vessel morphogenesis	-8.65756	-5.54359	347,348,677,947,6909,8829,9037,23129,51162,54567,56999,221395,441478	APOD,APOE,ZFP36L1,CD34,TBX2,NRP1,SEMA5A,PLXND1,EGFL7,DLL4,ADAMTS9,ADGRF5,NRARP	13/437
5_Member	GO Biological Processes	GO:0035239	tube morphogenesis	-8.10162	-5.15199	347,348,677,947,6909,8829,9037,10252,10395,23129,51162,54567,56999,221395,441478	APOD,APOE,ZFP36L1,CD34,TBX2,NRP1,SEMA5A,SPRY1,DLC1,PLXND1,EGFL7,DLL4,ADAMTS9,ADGRF5,NRARP	15/688
5_Member	GO Biological Processes	GO:0001525	angiogenesis	-4.72238	-2.39081	347,947,8829,9037,23129,51162,54567,441478	APOD,CD34,NRP1,SEMA5A,PLXND1,EGFL7,DLL4,NRARP	8/344
5_Member	GO Biological Processes	GO:0001935	endothelial cell proliferation	-3.60397	-1.56011	947,9037,441478	CD34,SEMA5A,NRARP	3/37
5_Member	GO Biological Processes	GO:0050673	epithelial cell proliferation	-3.54645	-1.52632	947,3486,6909,9037,441478	CD34,IGFBP3,TBX2,SEMA5A,NRARP	5/174
5_Member	GO Biological Processes	GO:0008283	cell population proliferation	-3.20276	-1.28159	677,947,3340,3486,3707,6909,9037,65108,441478	ZFP36L1,CD34,NDST1,IGFBP3,ITPKB,TBX2,SEMA5A,MARCKSL1,NRARP	9/719
6_Summary	GO Biological Processes	GO:0007162	negative regulation of cell adhesion	-9.27473	-6.0095	347,972,4192,6387,9037,9448,9647,10395,23129,64115,81848,441478,2,3428,6397,28959,84166,221395,677,947,3707,3716,3955,4094,4222,9452,54567,348,5155,114757,960,22918,150,2113,3485,7122,8829,9770,7060,10252,64856,730	APOD,CD74,MDK,CXCL12,SEMA5A,MAP4K4,PPM1F,DLC1,PLXND1,VSIR,SPRY4,NRARP,A2M,IFI16,SEC14L1,TMEM176B,NLRC5,ADGRF5,ZFP36L1,CD34,ITPKB,JAK1,LFNG,MAF,MEOX1,ITM2A,DLL4,APOE,PDGFB,CYGB,CD44,CD93,ADRA2A,ETS1,IGFBP2,CLDN5,NRP1,RASSF2,THBS4,SPRY1,VWA1,C7	42/-
6_Member	GO Biological Processes	GO:0007162	negative regulation of cell adhesion	-9.27473	-6.0095	347,972,4192,6387,9037,9448,9647,10395,23129,64115,81848,441478	APOD,CD74,MDK,CXCL12,SEMA5A,MAP4K4,PPM1F,DLC1,PLXND1,VSIR,SPRY4,NRARP	12/312
6_Member	GO Biological Processes	GO:0002683	negative regulation of immune system process	-6.67781	-3.92446	2,347,972,3428,4192,6387,6397,28959,64115,84166,221395,441478	A2M,APOD,CD74,IFI16,MDK,CXCL12,SEC14L1,TMEM176B,VSIR,NLRC5,ADGRF5,NRARP	12/536
6_Member	GO Biological Processes	GO:0030097	hemopoiesis	-6.36684	-3.64567	677,947,972,3428,3707,3716,3955,4094,4222,9452,54567,221395,441478	ZFP36L1,CD34,CD74,IFI16,ITPKB,JAK1,LFNG,MAF,MEOX1,ITM2A,DLL4,ADGRF5,NRARP	13/687
6_Member	GO Biological Processes	GO:0050866	negative regulation of cell activation	-6.18055	-3.49889	348,972,4192,5155,64115,114757,221395,441478	APOE,CD74,MDK,PDGFB,VSIR,CYGB,ADGRF5,NRARP	8/218
6_Member	GO Biological Processes	GO:0045321	leukocyte activation	-6.12901	-3.46584	677,960,972,3707,3716,3955,4192,9452,22918,54567,221395,441478	ZFP36L1,CD44,CD74,ITPKB,JAK1,LFNG,MDK,ITM2A,CD93,DLL4,ADGRF5,NRARP	12/604
6_Member	GO Biological Processes	GO:0001775	cell activation	-6.07148	-3.41726	150,677,960,972,3707,3716,3955,4192,9452,22918,54567,221395,441478	ADRA2A,ZFP36L1,CD44,CD74,ITPKB,JAK1,LFNG,MDK,ITM2A,CD93,DLL4,ADGRF5,NRARP	13/730
6_Member	GO Biological Processes	GO:0022407	regulation of cell-cell adhesion	-6.05737	-3.41193	960,972,2113,3485,3707,3716,4192,6387,9647,64115,441478	CD44,CD74,ETS1,IGFBP2,ITPKB,JAK1,MDK,CXCL12,PPM1F,VSIR,NRARP	11/503
6_Member	GO Biological Processes	GO:0042110	T cell activation	-5.90391	-3.2888	677,960,972,3707,3716,3955,4192,54567,441478	ZFP36L1,CD44,CD74,ITPKB,JAK1,LFNG,MDK,DLL4,NRARP	9/322
6_Member	GO Biological Processes	GO:0030217	T cell differentiation	-5.60332	-3.05825	677,972,3707,3716,3955,54567,441478	ZFP36L1,CD74,ITPKB,JAK1,LFNG,DLL4,NRARP	7/182
6_Member	GO Biological Processes	GO:0010720	positive regulation of cell development	-5.53302	-3.00153	677,972,3707,4192,6387,7122,8829,9037,23129,64115	ZFP36L1,CD74,ITPKB,MDK,CXCL12,CLDN5,NRP1,SEMA5A,PLXND1,VSIR	10/459
6_Member	GO Biological Processes	GO:1903131	mononuclear cell differentiation	-5.47803	-2.96612	677,972,3428,3707,3716,3955,9452,54567,441478	ZFP36L1,CD74,IFI16,ITPKB,JAK1,LFNG,ITM2A,DLL4,NRARP	9/363
6_Member	GO Biological Processes	GO:0046649	lymphocyte activation	-5.3536	-2.88694	677,960,972,3707,3716,3955,4192,9452,54567,441478	ZFP36L1,CD44,CD74,ITPKB,JAK1,LFNG,MDK,ITM2A,DLL4,NRARP	10/481
6_Member	GO Biological Processes	GO:0030098	lymphocyte differentiation	-5.25917	-2.80686	677,972,3707,3716,3955,9452,54567,441478	ZFP36L1,CD74,ITPKB,JAK1,LFNG,ITM2A,DLL4,NRARP	8/290
6_Member	GO Biological Processes	GO:1903037	regulation of leukocyte cell-cell adhesion	-5.23525	-2.79393	960,972,2113,3485,3707,4192,6387,64115,441478	CD44,CD74,ETS1,IGFBP2,ITPKB,MDK,CXCL12,VSIR,NRARP	9/389
6_Member	GO Biological Processes	GO:0050865	regulation of cell activation	-5.06379	-2.65889	348,677,972,3485,3707,4192,5155,64115,114757,221395,441478	APOE,ZFP36L1,CD74,IGFBP2,ITPKB,MDK,PDGFB,VSIR,CYGB,ADGRF5,NRARP	11/639
6_Member	GO Biological Processes	GO:0002521	leukocyte differentiation	-4.92812	-2.55219	677,972,3428,3707,3716,3955,9452,54567,441478	ZFP36L1,CD74,IFI16,ITPKB,JAK1,LFNG,ITM2A,DLL4,NRARP	9/425
6_Member	GO Biological Processes	GO:1903706	regulation of hemopoiesis	-4.91194	-2.54525	677,972,2113,3707,4192,9770,28959,64115,441478	ZFP36L1,CD74,ETS1,ITPKB,MDK,RASSF2,TMEM176B,VSIR,NRARP	9/427
6_Member	GO Biological Processes	GO:0022409	positive regulation of cell-cell adhesion	-4.85188	-2.50747	960,972,2113,3485,3707,3716,4192,64115	CD44,CD74,ETS1,IGFBP2,ITPKB,JAK1,MDK,VSIR	8/330
6_Member	GO Biological Processes	GO:1902105	regulation of leukocyte differentiation	-4.84243	-2.50234	677,972,3707,4192,9770,28959,64115,441478	ZFP36L1,CD74,ITPKB,MDK,RASSF2,TMEM176B,VSIR,NRARP	8/331
6_Member	GO Biological Processes	GO:1903039	positive regulation of leukocyte cell-cell adhesion	-4.37996	-2.11109	960,972,2113,3485,3707,4192,64115	CD44,CD74,ETS1,IGFBP2,ITPKB,MDK,VSIR	7/281
6_Member	GO Biological Processes	GO:0022408	negative regulation of cell-cell adhesion	-4.1944	-1.9572	972,4192,6387,9647,64115,441478	CD74,MDK,CXCL12,PPM1F,VSIR,NRARP	6/206
6_Member	GO Biological Processes	GO:0090023	positive regulation of neutrophil chemotaxis	-4.1202	-1.9125	972,4192,7060	CD74,MDK,THBS4	3/25
6_Member	GO Biological Processes	GO:0045619	regulation of lymphocyte differentiation	-4.04796	-1.85673	677,972,3707,4192,64115,441478	ZFP36L1,CD74,ITPKB,MDK,VSIR,NRARP	6/219
6_Member	GO Biological Processes	GO:0002285	lymphocyte activation involved in immune response	-4.04581	-1.85673	972,3716,3955,4192,9452	CD74,JAK1,LFNG,MDK,ITM2A	5/136
6_Member	GO Biological Processes	GO:0071624	positive regulation of granulocyte chemotaxis	-4.01788	-1.84373	972,4192,7060	CD74,MDK,THBS4	3/27
6_Member	GO Biological Processes	GO:0045596	negative regulation of cell differentiation	-3.85453	-1.7227	677,972,3707,4192,5155,8829,9037,10252,28959,441478	ZFP36L1,CD74,ITPKB,MDK,PDGFB,NRP1,SEMA5A,SPRY1,TMEM176B,NRARP	10/723
6_Member	GO Biological Processes	GO:1903038	negative regulation of leukocyte cell-cell adhesion	-3.81888	-1.70492	972,4192,6387,64115,441478	CD74,MDK,CXCL12,VSIR,NRARP	5/152
6_Member	GO Biological Processes	GO:0043368	positive T cell selection	-3.71428	-1.62994	972,3707,3716	CD74,ITPKB,JAK1	3/34
6_Member	GO Biological Processes	GO:0090022	regulation of neutrophil chemotaxis	-3.71428	-1.62994	972,4192,7060	CD74,MDK,THBS4	3/34
6_Member	GO Biological Processes	GO:1902624	positive regulation of neutrophil migration	-3.71428	-1.62994	972,4192,7060	CD74,MDK,THBS4	3/34
6_Member	GO Biological Processes	GO:0033555	multicellular organismal response to stress	-3.67864	-1.6014	150,4192,7060,64856	ADRA2A,MDK,THBS4,VWA1	4/88
6_Member	GO Biological Processes	GO:0002690	positive regulation of leukocyte chemotaxis	-3.58647	-1.54955	972,4192,6387,7060	CD74,MDK,CXCL12,THBS4	4/93
6_Member	GO Biological Processes	GO:0010721	negative regulation of cell development	-3.52112	-1.5089	972,4192,8829,9037,28959,441478	CD74,MDK,NRP1,SEMA5A,TMEM176B,NRARP	6/274
6_Member	GO Biological Processes	GO:0045580	regulation of T cell differentiation	-3.40284	-1.42392	972,3707,4192,64115,441478	CD74,ITPKB,MDK,VSIR,NRARP	5/187
6_Member	GO Biological Processes	GO:1902107	positive regulation of leukocyte differentiation	-3.33006	-1.36767	677,972,3707,4192,64115	ZFP36L1,CD74,ITPKB,MDK,VSIR	5/194
6_Member	GO Biological Processes	GO:1903708	positive regulation of hemopoiesis	-3.33006	-1.36767	677,972,3707,4192,64115	ZFP36L1,CD74,ITPKB,MDK,VSIR	5/194
6_Member	GO Biological Processes	GO:1902622	regulation of neutrophil migration	-3.32246	-1.36721	972,4192,7060	CD74,MDK,THBS4	3/46
6_Member	GO Biological Processes	GO:0002695	negative regulation of leukocyte activation	-3.3199	-1.36643	972,4192,64115,221395,441478	CD74,MDK,VSIR,ADGRF5,NRARP	5/195
6_Member	GO Biological Processes	GO:0045058	T cell selection	-3.29485	-1.34838	972,3707,3716	CD74,ITPKB,JAK1	3/47
6_Member	GO Biological Processes	GO:1902106	negative regulation of leukocyte differentiation	-3.27941	-1.3364	972,4192,28959,441478	CD74,MDK,TMEM176B,NRARP	4/112
6_Member	GO Biological Processes	GO:0002366	leukocyte activation involved in immune response	-3.26998	-1.32869	972,3716,3955,4192,9452	CD74,JAK1,LFNG,MDK,ITM2A	5/200
6_Member	GO Biological Processes	GO:0002263	cell activation involved in immune response	-3.23104	-1.3016	972,3716,3955,4192,9452	CD74,JAK1,LFNG,MDK,ITM2A	5/204
6_Member	GO Biological Processes	GO:0045581	negative regulation of T cell differentiation	-3.21562	-1.29116	972,4192,441478	CD74,MDK,NRARP	3/50
6_Member	GO Biological Processes	GO:1903707	negative regulation of hemopoiesis	-3.18034	-1.26244	972,4192,28959,441478	CD74,MDK,TMEM176B,NRARP	4/119
6_Member	GO Biological Processes	GO:0071622	regulation of granulocyte chemotaxis	-3.16555	-1.25089	972,4192,7060	CD74,MDK,THBS4	3/52
6_Member	GO Biological Processes	GO:0002694	regulation of leukocyte activation	-3.16364	-1.25059	677,972,3485,3707,4192,64115,221395,441478	ZFP36L1,CD74,IGFBP2,ITPKB,MDK,VSIR,ADGRF5,NRARP	8/581
6_Member	GO Biological Processes	GO:0045582	positive regulation of T cell differentiation	-3.13981	-1.22837	972,3707,4192,64115	CD74,ITPKB,MDK,VSIR	4/122
6_Member	GO Biological Processes	GO:0002688	regulation of leukocyte chemotaxis	-3.12654	-1.21988	972,4192,6387,7060	CD74,MDK,CXCL12,THBS4	4/123
6_Member	GO Biological Processes	GO:0045637	regulation of myeloid cell differentiation	-3.1102	-1.20983	677,972,2113,3707,9770	ZFP36L1,CD74,ETS1,ITPKB,RASSF2	5/217
6_Member	GO Biological Processes	GO:2000107	negative regulation of leukocyte apoptotic process	-3.07129	-1.17713	972,3707,6387	CD74,ITPKB,CXCL12	3/56
6_Member	GO Biological Processes	GO:0045620	negative regulation of lymphocyte differentiation	-3.00519	-1.12467	972,4192,441478	CD74,MDK,NRARP	3/59
6_Member	GO Biological Processes	GO:0050868	negative regulation of T cell activation	-3.00003	-1.121	972,4192,64115,441478	CD74,MDK,VSIR,NRARP	4/133
6_Member	GO Biological Processes	GO:0045621	positive regulation of lymphocyte differentiation	-2.95233	-1.09079	972,3707,4192,64115	CD74,ITPKB,MDK,VSIR	4/137
6_Member	GO Biological Processes	GO:0033077	T cell differentiation in thymus	-2.88312	-1.03702	677,972,3707	ZFP36L1,CD74,ITPKB	3/65
6_Member	GO Biological Processes	GO:0051249	regulation of lymphocyte activation	-2.80874	-0.981037	677,972,3485,3707,4192,64115,441478	ZFP36L1,CD74,IGFBP2,ITPKB,MDK,VSIR,NRARP	7/512
6_Member	GO Biological Processes	GO:0050870	positive regulation of T cell activation	-2.78452	-0.964014	972,3485,3707,4192,64115	CD74,IGFBP2,ITPKB,MDK,VSIR	5/257
6_Member	GO Biological Processes	GO:0050863	regulation of T cell activation	-2.73225	-0.930662	972,3485,3707,4192,64115,441478	CD74,IGFBP2,ITPKB,MDK,VSIR,NRARP	6/389
6_Member	GO Biological Processes	GO:0051250	negative regulation of lymphocyte activation	-2.62811	-0.862363	972,4192,64115,441478	CD74,MDK,VSIR,NRARP	4/168
6_Member	GO Biological Processes	GO:0002286	T cell activation involved in immune response	-2.59372	-0.838139	972,3716,4192	CD74,JAK1,MDK	3/82
6_Member	GO Biological Processes	GO:2000106	regulation of leukocyte apoptotic process	-2.46571	-0.740393	972,3707,6387	CD74,ITPKB,CXCL12	3/91
6_Member	GO Biological Processes	GO:0002252	immune effector process	-2.36001	-0.653084	730,972,3716,3955,4192,9452	C7,CD74,JAK1,LFNG,MDK,ITM2A	6/463
6_Member	GO Biological Processes	GO:0051251	positive regulation of lymphocyte activation	-2.30844	-0.607478	972,3485,3707,4192,64115	CD74,IGFBP2,ITPKB,MDK,VSIR	5/332
6_Member	GO Biological Processes	GO:0045639	positive regulation of myeloid cell differentiation	-2.28029	-0.585216	677,972,2113	ZFP36L1,CD74,ETS1	3/106
6_Member	GO Biological Processes	GO:0002696	positive regulation of leukocyte activation	-2.13335	-0.4638	972,3485,3707,4192,64115	CD74,IGFBP2,ITPKB,MDK,VSIR	5/366
6_Member	GO Biological Processes	GO:0002761	regulation of myeloid leukocyte differentiation	-2.05501	-0.393649	677,972,9770	ZFP36L1,CD74,RASSF2	3/128
6_Member	GO Biological Processes	GO:0050867	positive regulation of cell activation	-2.04398	-0.386203	972,3485,3707,4192,64115	CD74,IGFBP2,ITPKB,MDK,VSIR	5/385
7_Summary	GO Biological Processes	GO:0060840	artery development	-8.74931	-5.60902	348,3340,6909,8829,23129,54567,56999,221395	APOE,NDST1,TBX2,NRP1,PLXND1,DLL4,ADAMTS9,ADGRF5	8/-
7_Member	GO Biological Processes	GO:0060840	artery development	-8.74931	-5.60902	348,3340,6909,8829,23129,54567,56999,221395	APOE,NDST1,TBX2,NRP1,PLXND1,DLL4,ADAMTS9,ADGRF5	8/102
7_Member	GO Biological Processes	GO:0048844	artery morphogenesis	-6.91421	-4.1261	348,6909,8829,54567,56999,221395	APOE,TBX2,NRP1,DLL4,ADAMTS9,ADGRF5	6/70
7_Member	GO Biological Processes	GO:0035904	aorta development	-5.74284	-3.14661	3340,6909,23129,54567,56999	NDST1,TBX2,PLXND1,DLL4,ADAMTS9	5/61
7_Member	GO Biological Processes	GO:0035909	aorta morphogenesis	-3.71428	-1.62994	6909,54567,56999	TBX2,DLL4,ADAMTS9	3/34
7_Member	GO Biological Processes	GO:0010596	negative regulation of endothelial cell migration	-2.33872	-0.634793	348,54567,56999	APOE,DLL4,ADAMTS9	3/101
7_Member	GO Biological Processes	GO:0043473	pigmentation	-2.28029	-0.585216	348,6909,56999	APOE,TBX2,ADAMTS9	3/106
7_Member	GO Biological Processes	GO:0010633	negative regulation of epithelial cell migration	-2.15162	-0.48115	348,54567,56999	APOE,DLL4,ADAMTS9	3/118
8_Summary	Reactome Gene Sets	R-HSA-1474244	Extracellular matrix organization	-8.32062	-5.29843	2,960,1293,3384,3655,3915,5155,22795,50509,56999,79709,947,10395,64856,169611	A2M,CD44,COL6A3,ICAM2,ITGA6,LAMC1,PDGFB,NID2,COL5A3,ADAMTS9,COLGALT1,CD34,DLC1,VWA1,OLFML2A	15/-
8_Member	Reactome Gene Sets	R-HSA-1474244	Extracellular matrix organization	-8.32062	-5.29843	2,960,1293,3384,3655,3915,5155,22795,50509,56999,79709	A2M,CD44,COL6A3,ICAM2,ITGA6,LAMC1,PDGFB,NID2,COL5A3,ADAMTS9,COLGALT1	11/300
8_Member	GO Biological Processes	GO:0031589	cell-substrate adhesion	-6.72238	-3.94617	947,960,3655,3915,10395,22795,50509,56999	CD34,CD44,ITGA6,LAMC1,DLC1,NID2,COL5A3,ADAMTS9	8/185
8_Member	GO Biological Processes	GO:0007160	cell-matrix adhesion	-6.40988	-3.66753	947,960,3655,10395,22795,50509,56999	CD34,CD44,ITGA6,DLC1,NID2,COL5A3,ADAMTS9	7/138
8_Member	Reactome Gene Sets	R-HSA-1474228	Degradation of the extracellular matrix	-5.14022	-2.72008	2,960,1293,3915,50509,56999	A2M,CD44,COL6A3,LAMC1,COL5A3,ADAMTS9	6/140
8_Member	GO Biological Processes	GO:0030198	extracellular matrix organization	-4.43932	-2.15561	3915,22795,50509,56999,64856,79709,169611	LAMC1,NID2,COL5A3,ADAMTS9,VWA1,COLGALT1,OLFML2A	7/275
8_Member	GO Biological Processes	GO:0043062	extracellular structure organization	-4.42933	-2.14937	3915,22795,50509,56999,64856,79709,169611	LAMC1,NID2,COL5A3,ADAMTS9,VWA1,COLGALT1,OLFML2A	7/276
8_Member	GO Biological Processes	GO:0045229	external encapsulating structure organization	-4.41937	-2.14315	3915,22795,50509,56999,64856,79709,169611	LAMC1,NID2,COL5A3,ADAMTS9,VWA1,COLGALT1,OLFML2A	7/277
9_Summary	GO Biological Processes	GO:0051056	regulation of small GTPase mediated signal transduction	-7.16228	-4.36194	348,397,3707,8829,9448,10252,10395,57449,81848,93663,150,10044,10188,57572,23129	APOE,ARHGDIB,ITPKB,NRP1,MAP4K4,SPRY1,DLC1,PLEKHG5,SPRY4,ARHGAP18,ADRA2A,SH2D3C,TNK2,DOCK6,PLXND1	15/-
9_Member	GO Biological Processes	GO:0051056	regulation of small GTPase mediated signal transduction	-7.16228	-4.36194	348,397,3707,8829,9448,10252,10395,57449,81848,93663	APOE,ARHGDIB,ITPKB,NRP1,MAP4K4,SPRY1,DLC1,PLEKHG5,SPRY4,ARHGAP18	10/304
9_Member	GO Biological Processes	GO:0007264	small GTPase-mediated signal transduction	-4.58371	-2.26868	150,397,10044,10188,57449,57572,93663	ADRA2A,ARHGDIB,SH2D3C,TNK2,PLEKHG5,DOCK6,ARHGAP18	7/261
9_Member	GO Biological Processes	GO:0035023	regulation of Rho protein signal transduction	-3.65976	-1.58865	348,397,8829,10395	APOE,ARHGDIB,NRP1,DLC1	4/89
9_Member	Reactome Gene Sets	R-HSA-8980692	RHOA GTPase cycle	-2.83951	-1.00564	397,10395,57449,93663	ARHGDIB,DLC1,PLEKHG5,ARHGAP18	4/147
9_Member	GO Biological Processes	GO:0007266	Rho protein signal transduction	-2.80825	-0.981037	150,397,57449	ADRA2A,ARHGDIB,PLEKHG5	3/69
9_Member	Reactome Gene Sets	R-HSA-9012999	RHO GTPase cycle	-2.42454	-0.708516	397,10395,23129,57449,57572,93663	ARHGDIB,DLC1,PLXND1,PLEKHG5,DOCK6,ARHGAP18	6/449
10_Summary	Reactome Gene Sets	R-HSA-9006934	Signaling by Receptor Tyrosine Kinases	-6.69515	-3.93052	348,1293,3915,4192,5155,6387,7060,8829,10188,10252,50509,80310,948,960,3655,3384,3716,79709,22795,3955	APOE,COL6A3,LAMC1,MDK,PDGFB,CXCL12,THBS4,NRP1,TNK2,SPRY1,COL5A3,PDGFD,CD36,CD44,ITGA6,ICAM2,JAK1,COLGALT1,NID2,LFNG	20/-
10_Member	Reactome Gene Sets	R-HSA-9006934	Signaling by Receptor Tyrosine Kinases	-6.69515	-3.93052	348,1293,3915,4192,5155,6387,7060,8829,10188,10252,50509,80310	APOE,COL6A3,LAMC1,MDK,PDGFB,CXCL12,THBS4,NRP1,TNK2,SPRY1,COL5A3,PDGFD	12/534
10_Member	KEGG Pathway	hsa04512	ECM-receptor interaction	-6.28951	-3.58855	948,960,1293,3655,3915,7060	CD36,CD44,COL6A3,ITGA6,LAMC1,THBS4	6/89
10_Member	Reactome Gene Sets	R-HSA-186797	Signaling by PDGF	-5.85283	-3.24878	1293,5155,7060,50509,80310	COL6A3,PDGFB,THBS4,COL5A3,PDGFD	5/58
10_Member	WikiPathways	WP306	Focal adhesion	-5.34725	-2.88694	3655,3915,5155,7060,10188,50509,80310	ITGA6,LAMC1,PDGFB,THBS4,TNK2,COL5A3,PDGFD	7/199
10_Member	Reactome Gene Sets	R-HSA-216083	Integrin cell surface interactions	-5.02855	-2.62862	960,1293,3384,3655,50509	CD44,COL6A3,ICAM2,ITGA6,COL5A3	5/85
10_Member	Reactome Gene Sets	R-HSA-3000171	Non-integrin membrane-ECM interactions	-4.35646	-2.09123	3655,3915,5155,50509	ITGA6,LAMC1,PDGFB,COL5A3	4/59
10_Member	KEGG Pathway	hsa04510	Focal adhesion	-4.22966	-1.98562	1293,3655,3915,5155,7060,80310	COL6A3,ITGA6,LAMC1,PDGFB,THBS4,PDGFD	6/203
10_Member	WikiPathways	WP3932	Focal adhesion PI3K Akt mTOR signaling	-4.17395	-1.95339	3655,3716,3915,5155,7060,50509,80310	ITGA6,JAK1,LAMC1,PDGFB,THBS4,COL5A3,PDGFD	7/303
10_Member	Canonical Pathways	M18	PID INTEGRIN1 PATHWAY	-4.1645	-1.95143	1293,3655,3915,4192	COL6A3,ITGA6,LAMC1,MDK	4/66
10_Member	WikiPathways	WP4172	PI3K Akt signaling	-3.87119	-1.73629	1293,3655,3716,3915,5155,7060,80310	COL6A3,ITGA6,JAK1,LAMC1,PDGFB,THBS4,PDGFD	7/339
10_Member	KEGG Pathway	hsa04151	PI3K-Akt signaling pathway	-3.69656	-1.6146	1293,3655,3716,3915,5155,7060,80310	COL6A3,ITGA6,JAK1,LAMC1,PDGFB,THBS4,PDGFD	7/362
10_Member	Reactome Gene Sets	R-HSA-1474290	Collagen formation	-3.64111	-1.57628	1293,3655,50509,79709	COL6A3,ITGA6,COL5A3,COLGALT1	4/90
10_Member	WikiPathways	WP2911	miRNA targets in ECM and membrane receptors	-3.56929	-1.53875	1293,3915,50509	COL6A3,LAMC1,COL5A3	3/38
10_Member	Canonical Pathways	M5887	NABA BASEMENT MEMBRANES	-3.50275	-1.49679	1293,3915,22795	COL6A3,LAMC1,NID2	3/40
10_Member	KEGG Pathway	hsa05165	Human papillomavirus infection	-3.0762	-1.18049	1293,3655,3716,3915,3955,7060	COL6A3,ITGA6,JAK1,LAMC1,LFNG,THBS4	6/333
10_Member	KEGG Pathway	hsa04820	Cytoskeleton in muscle cells	-2.98058	-1.11038	1293,3655,7060,22795,50509	COL6A3,ITGA6,THBS4,NID2,COL5A3	5/232
10_Member	Reactome Gene Sets	R-HSA-2022090	Assembly of collagen fibrils and other multimeric structures	-2.96308	-1.09868	1293,3655,50509	COL6A3,ITGA6,COL5A3	3/61
10_Member	Reactome Gene Sets	R-HSA-1650814	Collagen biosynthesis and modifying enzymes	-2.84509	-1.00988	1293,50509,79709	COL6A3,COL5A3,COLGALT1	3/67
10_Member	Reactome Gene Sets	R-HSA-3000178	ECM proteoglycans	-2.68781	-0.902106	1293,3915,50509	COL6A3,LAMC1,COL5A3	3/76
11_Summary	GO Biological Processes	GO:0000165	MAPK cascade	-6.18055	-3.49889	677,948,3486,3707,9448,10044,10252,83483,91653	ZFP36L1,CD36,IGFBP3,ITPKB,MAP4K4,SH2D3C,SPRY1,PLVAP,BOC	9/-
11_Member	GO Biological Processes	GO:0000165	MAPK cascade	-6.18055	-3.49889	677,948,3486,3707,9448,10044,10252,83483	ZFP36L1,CD36,IGFBP3,ITPKB,MAP4K4,SH2D3C,SPRY1,PLVAP	8/218
11_Member	GO Biological Processes	GO:0045661	regulation of myoblast differentiation	-2.72096	-0.926781	677,3486,91653	ZFP36L1,IGFBP3,BOC	3/74
12_Summary	GO Biological Processes	GO:0071363	cellular response to growth factor stimulus	-6.16846	-3.49614	677,960,1601,3340,5155,6909,7122,8829,30844,54567,80310,3716	ZFP36L1,CD44,DAB2,NDST1,PDGFB,TBX2,CLDN5,NRP1,EHD4,DLL4,PDGFD,JAK1	12/-
12_Member	GO Biological Processes	GO:0071363	cellular response to growth factor stimulus	-6.16846	-3.49614	677,960,1601,3340,5155,6909,7122,8829,30844,54567,80310	ZFP36L1,CD44,DAB2,NDST1,PDGFB,TBX2,CLDN5,NRP1,EHD4,DLL4,PDGFD	11/490
12_Member	GO Biological Processes	GO:0070848	response to growth factor	-5.90082	-3.2888	677,960,1601,3340,5155,6909,7122,8829,30844,54567,80310	ZFP36L1,CD44,DAB2,NDST1,PDGFB,TBX2,CLDN5,NRP1,EHD4,DLL4,PDGFD	11/522
12_Member	GO Biological Processes	GO:0044344	cellular response to fibroblast growth factor stimulus	-5.00367	-2.61062	677,960,3340,6909,54567	ZFP36L1,CD44,NDST1,TBX2,DLL4	5/86
12_Member	GO Biological Processes	GO:0071774	response to fibroblast growth factor	-4.81512	-2.4793	677,960,3340,6909,54567	ZFP36L1,CD44,NDST1,TBX2,DLL4	5/94
12_Member	GO Biological Processes	GO:0007167	enzyme-linked receptor protein signaling pathway	-2.991	-1.11641	1601,3340,3716,5155,6909,7122,8829,80310	DAB2,NDST1,JAK1,PDGFB,TBX2,CLDN5,NRP1,PDGFD	8/618
12_Member	GO Biological Processes	GO:0071560	cellular response to transforming growth factor beta stimulus	-2.69513	-0.90702	677,1601,7122,80310	ZFP36L1,DAB2,CLDN5,PDGFD	4/161
12_Member	GO Biological Processes	GO:0071559	response to transforming growth factor beta	-2.62811	-0.862363	677,1601,7122,80310	ZFP36L1,DAB2,CLDN5,PDGFD	4/168
12_Member	GO Biological Processes	GO:0007169	cell surface receptor protein tyrosine kinase signaling pathway	-2.55129	-0.805666	3340,3716,5155,6909,8829,80310	NDST1,JAK1,PDGFB,TBX2,NRP1,PDGFD	6/423
13_Summary	GO Biological Processes	GO:0043549	regulation of kinase activity	-5.94137	-3.30453	150,348,972,5155,9079,9647,9770,10252,80310,81848,84166,960,1601,6387,6397,10395,3428,3486,3707	ADRA2A,APOE,CD74,PDGFB,LDB2,PPM1F,RASSF2,SPRY1,PDGFD,SPRY4,NLRC5,CD44,DAB2,CXCL12,SEC14L1,DLC1,IFI16,IGFBP3,ITPKB	19/-
13_Member	GO Biological Processes	GO:0043549	regulation of kinase activity	-5.94137	-3.30453	150,348,972,5155,9079,9647,9770,10252,80310,81848,84166	ADRA2A,APOE,CD74,PDGFB,LDB2,PPM1F,RASSF2,SPRY1,PDGFD,SPRY4,NLRC5	11/517
13_Member	GO Biological Processes	GO:0043405	regulation of MAP kinase activity	-5.34487	-2.88694	150,348,5155,10252,80310,81848	ADRA2A,APOE,PDGFB,SPRY1,PDGFD,SPRY4	6/129
13_Member	GO Biological Processes	GO:0051338	regulation of transferase activity	-5.16708	-2.74174	150,348,972,5155,9079,9647,9770,10252,80310,81848,84166	ADRA2A,APOE,CD74,PDGFB,LDB2,PPM1F,RASSF2,SPRY1,PDGFD,SPRY4,NLRC5	11/623
13_Member	GO Biological Processes	GO:1902532	negative regulation of intracellular signal transduction	-3.94858	-1.78886	348,960,972,1601,6387,6397,9770,10252,10395,81848	APOE,CD44,CD74,DAB2,CXCL12,SEC14L1,RASSF2,SPRY1,DLC1,SPRY4	10/704
13_Member	GO Biological Processes	GO:0045859	regulation of protein kinase activity	-3.87177	-1.73629	150,348,5155,9647,9770,10252,80310,81848	ADRA2A,APOE,PDGFB,PPM1F,RASSF2,SPRY1,PDGFD,SPRY4	8/455
13_Member	GO Biological Processes	GO:0044092	negative regulation of molecular function	-3.80148	-1.69007	150,348,960,1601,3428,5155,9647,10252,81848,84166	ADRA2A,APOE,CD44,DAB2,IFI16,PDGFB,PPM1F,SPRY1,SPRY4,NLRC5	10/734
13_Member	GO Biological Processes	GO:0071900	regulation of protein serine/threonine kinase activity	-3.62517	-1.56406	150,348,5155,10252,80310,81848	ADRA2A,APOE,PDGFB,SPRY1,PDGFD,SPRY4	6/262
13_Member	GO Biological Processes	GO:0045936	negative regulation of phosphate metabolic process	-3.60349	-1.56011	348,3486,5155,9647,9770,10252,81848	APOE,IGFBP3,PDGFB,PPM1F,RASSF2,SPRY1,SPRY4	7/375
13_Member	GO Biological Processes	GO:0010563	negative regulation of phosphorus metabolic process	-3.59649	-1.55527	348,3486,5155,9647,9770,10252,81848	APOE,IGFBP3,PDGFB,PPM1F,RASSF2,SPRY1,SPRY4	7/376
13_Member	GO Biological Processes	GO:0001933	negative regulation of protein phosphorylation	-3.37445	-1.40111	348,3486,9647,9770,10252,81848	APOE,IGFBP3,PPM1F,RASSF2,SPRY1,SPRY4	6/292
13_Member	GO Biological Processes	GO:0043407	negative regulation of MAP kinase activity	-3.32246	-1.36721	348,10252,81848	APOE,SPRY1,SPRY4	3/46
13_Member	GO Biological Processes	GO:0046578	regulation of Ras protein signal transduction	-3.24145	-1.30866	3707,10252,81848	ITPKB,SPRY1,SPRY4	3/49
13_Member	GO Biological Processes	GO:0042326	negative regulation of phosphorylation	-3.21599	-1.29116	348,3486,9647,9770,10252,81848	APOE,IGFBP3,PPM1F,RASSF2,SPRY1,SPRY4	6/313
13_Member	GO Biological Processes	GO:0051058	negative regulation of small GTPase mediated signal transduction	-3.02682	-1.14029	10252,10395,81848	SPRY1,DLC1,SPRY4	3/58
13_Member	GO Biological Processes	GO:0006469	negative regulation of protein kinase activity	-2.62811	-0.862363	348,9647,10252,81848	APOE,PPM1F,SPRY1,SPRY4	4/168
13_Member	GO Biological Processes	GO:0043409	negative regulation of MAPK cascade	-2.60954	-0.851718	348,1601,10252,81848	APOE,DAB2,SPRY1,SPRY4	4/170
13_Member	GO Biological Processes	GO:0031400	negative regulation of protein modification process	-2.56653	-0.817613	348,3486,9647,9770,10252,81848	APOE,IGFBP3,PPM1F,RASSF2,SPRY1,SPRY4	6/420
13_Member	GO Biological Processes	GO:0033673	negative regulation of kinase activity	-2.52891	-0.789805	348,9647,10252,81848	APOE,PPM1F,SPRY1,SPRY4	4/179
13_Member	GO Biological Processes	GO:0043086	negative regulation of catalytic activity	-2.47703	-0.748565	348,960,3428,9647,10252,81848	APOE,CD44,IFI16,PPM1F,SPRY1,SPRY4	6/438
13_Member	GO Biological Processes	GO:0071901	negative regulation of protein serine/threonine kinase activity	-2.42608	-0.709031	348,10252,81848	APOE,SPRY1,SPRY4	3/94
13_Member	GO Biological Processes	GO:0051348	negative regulation of transferase activity	-2.28285	-0.585819	348,9647,10252,81848	APOE,PPM1F,SPRY1,SPRY4	4/210
14_Summary	WikiPathways	WP5087	Pleural mesothelioma	-5.70496	-3.11642	960,3655,3716,3915,4192,5155,6387,9448,9770,80310,109,2113,54567,57449,948,730	CD44,ITGA6,JAK1,LAMC1,MDK,PDGFB,CXCL12,MAP4K4,RASSF2,PDGFD,ADCY3,ETS1,DLL4,PLEKHG5,CD36,C7	16/-
14_Member	WikiPathways	WP5087	Pleural mesothelioma	-5.70496	-3.11642	960,3655,3716,3915,4192,5155,6387,9448,9770,80310	CD44,ITGA6,JAK1,LAMC1,MDK,PDGFB,CXCL12,MAP4K4,RASSF2,PDGFD	10/439
14_Member	WikiPathways	WP5434	Cancer pathways	-4.31562	-2.05618	109,2113,3655,3716,3915,5155,6387,54567,57449	ADCY3,ETS1,ITGA6,JAK1,LAMC1,PDGFB,CXCL12,DLL4,PLEKHG5	9/509
14_Member	KEGG Pathway	hsa05200	Pathways in cancer	-4.1623	-1.95143	109,2113,3655,3716,3915,5155,6387,54567,57449	ADCY3,ETS1,ITGA6,JAK1,LAMC1,PDGFB,CXCL12,DLL4,PLEKHG5	9/533
14_Member	WikiPathways	WP4331	Neovascularization processes	-3.60397	-1.56011	5155,6387,54567	PDGFB,CXCL12,DLL4	3/37
14_Member	WikiPathways	WP4823	Genes controlling nephrogenesis	-3.37963	-1.40444	948,5155,6387	CD36,PDGFB,CXCL12	3/44
14_Member	KEGG Pathway	hsa04810	Regulation of actin cytoskeleton	-2.9973	-1.11975	730,3655,5155,6387,80310	C7,ITGA6,PDGFB,CXCL12,PDGFD	5/230
15_Summary	GO Biological Processes	GO:0051224	negative regulation of protein transport	-5.54798	-3.00975	150,347,348,948,9647,415116,1601,972,79772,3486,5155,80310,4192,7122,83483,6414,114757,6387	ADRA2A,APOD,APOE,CD36,PPM1F,PIM3,DAB2,CD74,MCTP1,IGFBP3,PDGFB,PDGFD,MDK,CLDN5,PLVAP,SELENOP,CYGB,CXCL12	18/-
15_Member	GO Biological Processes	GO:0051224	negative regulation of protein transport	-5.54798	-3.00975	150,347,348,948,9647,415116	ADRA2A,APOD,APOE,CD36,PPM1F,PIM3	6/119
15_Member	GO Biological Processes	GO:1904950	negative regulation of establishment of protein localization	-5.24959	-2.80281	150,347,348,948,9647,415116	ADRA2A,APOD,APOE,CD36,PPM1F,PIM3	6/134
15_Member	GO Biological Processes	GO:1903828	negative regulation of protein localization	-5.0751	-2.66518	150,347,348,948,1601,9647,415116	ADRA2A,APOD,APOE,CD36,DAB2,PPM1F,PIM3	7/219
15_Member	GO Biological Processes	GO:0051051	negative regulation of transport	-3.83291	-1.71381	150,347,348,948,972,9647,79772,415116	ADRA2A,APOD,APOE,CD36,CD74,PPM1F,MCTP1,PIM3	8/461
15_Member	GO Biological Processes	GO:0048660	regulation of smooth muscle cell proliferation	-3.55798	-1.52954	347,348,3486,5155,80310	APOD,APOE,IGFBP3,PDGFB,PDGFD	5/173
15_Member	GO Biological Processes	GO:1903034	regulation of response to wounding	-3.48984	-1.48785	150,348,948,4192,5155	ADRA2A,APOE,CD36,MDK,PDGFB	5/179
15_Member	GO Biological Processes	GO:0002792	negative regulation of peptide secretion	-3.29485	-1.34838	150,972,415116	ADRA2A,CD74,PIM3	3/47
15_Member	GO Biological Processes	GO:0045833	negative regulation of lipid metabolic process	-3.27941	-1.3364	150,347,348,5155	ADRA2A,APOD,APOE,PDGFB	4/112
15_Member	GO Biological Processes	GO:0043114	regulation of vascular permeability	-3.24145	-1.30866	348,7122,83483	APOE,CLDN5,PLVAP	3/49
15_Member	GO Biological Processes	GO:0061041	regulation of wound healing	-2.94064	-1.08337	150,348,948,5155	ADRA2A,APOE,CD36,PDGFB	4/138
15_Member	GO Biological Processes	GO:0006979	response to oxidative stress	-2.85387	-1.01596	347,348,948,6414,80310,114757	APOD,APOE,CD36,SELENOP,PDGFD,CYGB	6/368
15_Member	GO Biological Processes	GO:0003013	circulatory system process	-2.82325	-0.990717	150,348,948,5155,6387,7122,83483	ADRA2A,APOE,CD36,PDGFB,CXCL12,CLDN5,PLVAP	7/509
15_Member	GO Biological Processes	GO:0030193	regulation of blood coagulation	-2.80825	-0.981037	348,948,5155	APOE,CD36,PDGFB	3/69
15_Member	GO Biological Processes	GO:0048662	negative regulation of smooth muscle cell proliferation	-2.79026	-0.965679	347,348,3486	APOD,APOE,IGFBP3	3/70
15_Member	GO Biological Processes	GO:1900046	regulation of hemostasis	-2.77255	-0.958335	348,948,5155	APOE,CD36,PDGFB	3/71
15_Member	GO Biological Processes	GO:0050818	regulation of coagulation	-2.72096	-0.926781	348,948,5155	APOE,CD36,PDGFB	3/74
15_Member	GO Biological Processes	GO:0050709	negative regulation of protein secretion	-2.70427	-0.914951	150,348,415116	ADRA2A,APOE,PIM3	3/75
15_Member	GO Biological Processes	GO:0003018	vascular process in circulatory system	-2.6634	-0.883659	150,348,948,7122,83483	ADRA2A,APOE,CD36,CLDN5,PLVAP	5/274
15_Member	GO Biological Processes	GO:0051048	negative regulation of secretion	-2.58214	-0.829906	150,348,972,415116	ADRA2A,APOE,CD74,PIM3	4/173
15_Member	GO Biological Processes	GO:0008015	blood circulation	-2.57164	-0.821619	150,348,5155,6387,7122,83483	ADRA2A,APOE,PDGFB,CXCL12,CLDN5,PLVAP	6/419
15_Member	GO Biological Processes	GO:0000302	response to reactive oxygen species	-2.50305	-0.768231	347,348,80310,114757	APOD,APOE,PDGFD,CYGB	4/182
15_Member	GO Biological Processes	GO:0051223	regulation of protein transport	-2.47703	-0.748565	150,347,348,948,9647,415116	ADRA2A,APOD,APOE,CD36,PPM1F,PIM3	6/438
15_Member	GO Biological Processes	GO:1903035	negative regulation of response to wounding	-2.40041	-0.686428	348,4192,5155	APOE,MDK,PDGFB	3/96
15_Member	GO Biological Processes	GO:0051046	regulation of secretion	-2.39805	-0.68508	150,348,972,1601,6387,79772,415116	ADRA2A,APOE,CD74,DAB2,CXCL12,MCTP1,PIM3	7/607
15_Member	GO Biological Processes	GO:0070201	regulation of establishment of protein localization	-2.0594	-0.395327	150,347,348,948,9647,415116	ADRA2A,APOD,APOE,CD36,PPM1F,PIM3	6/536
16_Summary	GO Biological Processes	GO:0007507	heart development	-5.5041	-2.98576	677,3340,5155,6909,7122,8829,10252,10395,23129,54567,56999,441478,960,57449,9037,947	ZFP36L1,NDST1,PDGFB,TBX2,CLDN5,NRP1,SPRY1,DLC1,PLXND1,DLL4,ADAMTS9,NRARP,CD44,PLEKHG5,SEMA5A,CD34	16/-
16_Member	GO Biological Processes	GO:0007507	heart development	-5.5041	-2.98576	677,3340,5155,6909,7122,8829,10252,10395,23129,54567,56999	ZFP36L1,NDST1,PDGFB,TBX2,CLDN5,NRP1,SPRY1,DLC1,PLXND1,DLL4,ADAMTS9	11/574
16_Member	GO Biological Processes	GO:0001569	branching involved in blood vessel morphogenesis	-5.42915	-2.94482	8829,23129,54567,441478	NRP1,PLXND1,DLL4,NRARP	4/32
16_Member	GO Biological Processes	GO:0048754	branching morphogenesis of an epithelial tube	-5.1761	-2.7455	6909,8829,10252,23129,54567,441478	TBX2,NRP1,SPRY1,PLXND1,DLL4,NRARP	6/138
16_Member	GO Biological Processes	GO:0061138	morphogenesis of a branching epithelium	-4.70403	-2.37665	6909,8829,10252,23129,54567,441478	TBX2,NRP1,SPRY1,PLXND1,DLL4,NRARP	6/167
16_Member	GO Biological Processes	GO:0003007	heart morphogenesis	-4.55205	-2.24506	6909,7122,8829,10252,10395,23129,54567	TBX2,CLDN5,NRP1,SPRY1,DLC1,PLXND1,DLL4	7/264
16_Member	GO Biological Processes	GO:0001763	morphogenesis of a branching structure	-4.54799	-2.24497	6909,8829,10252,23129,54567,441478	TBX2,NRP1,SPRY1,PLXND1,DLL4,NRARP	6/178
16_Member	GO Biological Processes	GO:0060562	epithelial tube morphogenesis	-4.07724	-1.87584	6909,8829,10252,10395,23129,54567,441478	TBX2,NRP1,SPRY1,DLC1,PLXND1,DLL4,NRARP	7/314
16_Member	GO Biological Processes	GO:0002009	morphogenesis of an epithelium	-3.85226	-1.7227	960,6909,8829,10252,10395,23129,54567,441478	CD44,TBX2,NRP1,SPRY1,DLC1,PLXND1,DLL4,NRARP	8/458
16_Member	GO Biological Processes	GO:0003151	outflow tract morphogenesis	-3.8385	-1.7142	6909,7122,8829,23129	TBX2,CLDN5,NRP1,PLXND1	4/80
16_Member	GO Biological Processes	GO:0003205	cardiac chamber development	-3.59304	-1.55398	3340,6909,8829,23129,54567	NDST1,TBX2,NRP1,PLXND1,DLL4	5/170
16_Member	GO Biological Processes	GO:0003279	cardiac septum development	-3.32396	-1.36721	3340,6909,8829,23129	NDST1,TBX2,NRP1,PLXND1	4/109
16_Member	GO Biological Processes	GO:0060976	coronary vasculature development	-3.26785	-1.32828	3340,8829,23129	NDST1,NRP1,PLXND1	3/48
16_Member	GO Biological Processes	GO:0048729	tissue morphogenesis	-3.20772	-1.28491	960,6909,8829,10252,10395,23129,54567,441478	CD44,TBX2,NRP1,SPRY1,DLC1,PLXND1,DLL4,NRARP	8/572
16_Member	GO Biological Processes	GO:0043542	endothelial cell migration	-2.7379	-0.935072	8829,23129,57449	NRP1,PLXND1,PLEKHG5	3/73
16_Member	GO Biological Processes	GO:0001667	ameboidal-type cell migration	-2.3651	-0.65718	8829,9037,23129,57449	NRP1,SEMA5A,PLXND1,PLEKHG5	4/199
16_Member	GO Biological Processes	GO:0003158	endothelium development	-2.32679	-0.623849	947,8829,54567	CD34,NRP1,DLL4	3/102
16_Member	GO Biological Processes	GO:0010631	epithelial cell migration	-2.30329	-0.603321	8829,23129,57449	NRP1,PLXND1,PLEKHG5	3/104
16_Member	GO Biological Processes	GO:0022612	gland morphogenesis	-2.29173	-0.593725	6909,8829,23129	TBX2,NRP1,PLXND1	3/105
16_Member	GO Biological Processes	GO:0090132	epithelium migration	-2.26897	-0.575836	8829,23129,57449	NRP1,PLXND1,PLEKHG5	3/107
16_Member	GO Biological Processes	GO:0090130	tissue migration	-2.20339	-0.521739	8829,23129,57449	NRP1,PLXND1,PLEKHG5	3/113
16_Member	GO Biological Processes	GO:0003206	cardiac chamber morphogenesis	-2.05501	-0.393649	6909,8829,54567	TBX2,NRP1,DLL4	3/128
17_Summary	Canonical Pathways	M5884	NABA CORE MATRISOME	-5.42847	-2.94482	1293,3485,3486,3915,7060,22795,50509,64856,348,109,8490	COL6A3,IGFBP2,IGFBP3,LAMC1,THBS4,NID2,COL5A3,VWA1,APOE,ADCY3,RGS5	11/-
17_Member	Canonical Pathways	M5884	NABA CORE MATRISOME	-5.42847	-2.94482	1293,3485,3486,3915,7060,22795,50509,64856	COL6A3,IGFBP2,IGFBP3,LAMC1,THBS4,NID2,COL5A3,VWA1	8/275
17_Member	Canonical Pathways	M3008	NABA ECM GLYCOPROTEINS	-4.31423	-2.05618	3485,3486,3915,7060,22795,64856	IGFBP2,IGFBP3,LAMC1,THBS4,NID2,VWA1	6/196
17_Member	Reactome Gene Sets	R-HSA-381426	Regulation of Insulin-like Growth Factor (IGF) transport and uptake by Insulin-like Growth Factor Binding Proteins (IGFBPs)	-4.21942	-1.97881	348,3485,3486,3915,64856	APOE,IGFBP2,IGFBP3,LAMC1,VWA1	5/125
17_Member	Reactome Gene Sets	R-HSA-8957275	Post-translational protein phosphorylation	-3.33911	-1.37127	348,3486,3915,64856	APOE,IGFBP3,LAMC1,VWA1	4/108
17_Member	WikiPathways	WP289	Myometrial relaxation and contraction pathways	-2.74503	-0.938435	109,3485,3486,8490	ADCY3,IGFBP2,IGFBP3,RGS5	4/156
18_Summary	GO Biological Processes	GO:0045746	negative regulation of Notch signaling pathway	-5.07751	-2.66518	3955,51162,54567,441478,677,3340,4082,4222,5155,6909,10395,123920,221395,8829	LFNG,EGFL7,DLL4,NRARP,ZFP36L1,NDST1,MARCKS,MEOX1,PDGFB,TBX2,DLC1,CMTM3,ADGRF5,NRP1	14/-
18_Member	GO Biological Processes	GO:0045746	negative regulation of Notch signaling pathway	-5.07751	-2.66518	3955,51162,54567,441478	LFNG,EGFL7,DLL4,NRARP	4/39
18_Member	GO Biological Processes	GO:0043009	chordate embryonic development	-5.00078	-2.61062	677,3340,3955,4082,4222,5155,6909,10395,123920,221395,441478	ZFP36L1,NDST1,LFNG,MARCKS,MEOX1,PDGFB,TBX2,DLC1,CMTM3,ADGRF5,NRARP	11/649
18_Member	GO Biological Processes	GO:0009792	embryo development ending in birth or egg hatching	-4.87219	-2.52342	677,3340,3955,4082,4222,5155,6909,10395,123920,221395,441478	ZFP36L1,NDST1,LFNG,MARCKS,MEOX1,PDGFB,TBX2,DLC1,CMTM3,ADGRF5,NRARP	11/670
18_Member	GO Biological Processes	GO:0035282	segmentation	-3.5337	-1.51766	3955,4222,8829,441478	LFNG,MEOX1,NRP1,NRARP	4/96
18_Member	GO Biological Processes	GO:0008593	regulation of Notch signaling pathway	-3.46604	-1.47381	3955,51162,54567,441478	LFNG,EGFL7,DLL4,NRARP	4/100
18_Member	GO Biological Processes	GO:0001756	somitogenesis	-3.00519	-1.12467	3955,4222,441478	LFNG,MEOX1,NRARP	3/59
18_Member	KEGG Pathway	hsa04330	Notch signaling pathway	-2.94258	-1.08389	3955,54567,441478	LFNG,DLL4,NRARP	3/62
18_Member	GO Biological Processes	GO:0009880	embryonic pattern specification	-2.72096	-0.926781	4222,8829,441478	MEOX1,NRP1,NRARP	3/74
18_Member	GO Biological Processes	GO:0061053	somite development	-2.67158	-0.890652	3955,4222,441478	LFNG,MEOX1,NRARP	3/77
18_Member	GO Biological Processes	GO:0003002	regionalization	-2.61307	-0.854114	3955,4222,6909,8829,54567,441478	LFNG,MEOX1,TBX2,NRP1,DLL4,NRARP	6/411
18_Member	GO Biological Processes	GO:0007389	pattern specification process	-2.38277	-0.672836	3955,4222,6909,8829,54567,441478	LFNG,MEOX1,TBX2,NRP1,DLL4,NRARP	6/458
19_Summary	GO Biological Processes	GO:0002687	positive regulation of leukocyte migration	-4.96876	-2.58339	972,4192,6387,7060,80310,83483,347,3486,5155,8829,9770,2,9037,23129,51162,56999,150,348,3716,109	CD74,MDK,CXCL12,THBS4,PDGFD,PLVAP,APOD,IGFBP3,PDGFB,NRP1,RASSF2,A2M,SEMA5A,PLXND1,EGFL7,ADAMTS9,ADRA2A,APOE,JAK1,ADCY3	20/-
19_Member	GO Biological Processes	GO:0002687	positive regulation of leukocyte migration	-4.96876	-2.58339	972,4192,6387,7060,80310,83483	CD74,MDK,CXCL12,THBS4,PDGFD,PLVAP	6/150
19_Member	GO Biological Processes	GO:0002691	regulation of cellular extravasation	-4.947	-2.56638	4192,6387,80310,83483	MDK,CXCL12,PDGFD,PLVAP	4/42
19_Member	GO Biological Processes	GO:0002685	regulation of leukocyte migration	-4.91252	-2.54525	347,972,4192,6387,7060,80310,83483	APOD,CD74,MDK,CXCL12,THBS4,PDGFD,PLVAP	7/232
19_Member	GO Biological Processes	GO:0014910	regulation of smooth muscle cell migration	-4.88373	-2.52342	3486,4192,5155,8829,80310	IGFBP3,MDK,PDGFB,NRP1,PDGFD	5/91
19_Member	GO Biological Processes	GO:0014911	positive regulation of smooth muscle cell migration	-4.64243	-2.32199	4192,5155,8829,80310	MDK,PDGFB,NRP1,PDGFD	4/50
19_Member	GO Biological Processes	GO:0002693	positive regulation of cellular extravasation	-4.48936	-2.19027	4192,80310,83483	MDK,PDGFD,PLVAP	3/19
19_Member	GO Biological Processes	GO:0031954	positive regulation of protein autophosphorylation	-4.17467	-1.95339	5155,9770,80310	PDGFB,RASSF2,PDGFD	3/24
19_Member	GO Biological Processes	GO:0031952	regulation of protein autophosphorylation	-3.60397	-1.56011	5155,9770,80310	PDGFB,RASSF2,PDGFD	3/37
19_Member	GO Biological Processes	GO:0048008	platelet-derived growth factor receptor signaling pathway	-3.60397	-1.56011	5155,8829,80310	PDGFB,NRP1,PDGFD	3/37
19_Member	GO Biological Processes	GO:0051781	positive regulation of cell division	-3.49949	-1.49553	4192,5155,7060,80310	MDK,PDGFB,THBS4,PDGFD	4/98
19_Member	GO Biological Processes	GO:0048146	positive regulation of fibroblast proliferation	-3.09417	-1.19536	972,5155,80310	CD74,PDGFB,PDGFD	3/55
19_Member	Canonical Pathways	M5885	NABA MATRISOME ASSOCIATED	-3.06912	-1.17649	2,4192,5155,6387,9037,23129,51162,56999,80310	A2M,MDK,PDGFB,CXCL12,SEMA5A,PLXND1,EGFL7,ADAMTS9,PDGFD	9/751
19_Member	GO Biological Processes	GO:0071675	regulation of mononuclear cell migration	-2.88359	-1.03702	347,4192,6387,80310	APOD,MDK,CXCL12,PDGFD	4/143
19_Member	GO Biological Processes	GO:0051347	positive regulation of transferase activity	-2.87798	-1.03325	150,348,972,5155,9770,80310	ADRA2A,APOE,CD74,PDGFB,RASSF2,PDGFD	6/364
19_Member	GO Biological Processes	GO:0043406	positive regulation of MAP kinase activity	-2.6398	-0.86942	150,5155,80310	ADRA2A,PDGFB,PDGFD	3/79
19_Member	KEGG Pathway	hsa01521	EGFR tyrosine kinase inhibitor resistance	-2.62423	-0.862363	3716,5155,80310	JAK1,PDGFB,PDGFD	3/80
19_Member	WikiPathways	WP4806	EGFR tyrosine kinase inhibitor resistance	-2.564	-0.817283	3716,5155,80310	JAK1,PDGFB,PDGFD	3/84
19_Member	GO Biological Processes	GO:0033674	positive regulation of kinase activity	-2.54438	-0.800942	150,972,5155,9770,80310	ADRA2A,CD74,PDGFB,RASSF2,PDGFD	5/292
19_Member	GO Biological Processes	GO:0048145	regulation of fibroblast proliferation	-2.46571	-0.740393	972,5155,80310	CD74,PDGFB,PDGFD	3/91
19_Member	GO Biological Processes	GO:0071677	positive regulation of mononuclear cell migration	-2.45234	-0.730146	4192,6387,80310	MDK,CXCL12,PDGFD	3/92
19_Member	KEGG Pathway	hsa04540	Gap junction	-2.45234	-0.730146	109,5155,80310	ADCY3,PDGFB,PDGFD	3/92
19_Member	GO Biological Processes	GO:0051302	regulation of cell division	-2.44454	-0.724409	4192,5155,7060,80310	MDK,PDGFB,THBS4,PDGFD	4/189
19_Member	Canonical Pathways	M5883	NABA SECRETED FACTORS	-2.24949	-0.560217	4192,5155,6387,51162,80310	MDK,PDGFB,CXCL12,EGFL7,PDGFD	5/343
19_Member	GO Biological Processes	GO:0071902	positive regulation of protein serine/threonine kinase activity	-2.09261	-0.426719	150,5155,80310	ADRA2A,PDGFB,PDGFD	3/124
19_Member	GO Biological Processes	GO:0045860	positive regulation of protein kinase activity	-2.04502	-0.386348	150,5155,9770,80310	ADRA2A,PDGFB,RASSF2,PDGFD	4/246
20_Summary	GO Biological Processes	GO:0009611	response to wounding	-4.87985	-2.52342	150,347,677,947,948,960,4192,5155,8829,109,4082,972,3428	ADRA2A,APOD,ZFP36L1,CD34,CD36,CD44,MDK,PDGFB,NRP1,ADCY3,MARCKS,CD74,IFI16	13/-
20_Member	GO Biological Processes	GO:0009611	response to wounding	-4.87985	-2.52342	150,347,677,947,948,960,4192,5155,8829	ADRA2A,APOD,ZFP36L1,CD34,CD36,CD44,MDK,PDGFB,NRP1	9/431
20_Member	Reactome Gene Sets	R-HSA-163685	Integration of energy metabolism	-3.33911	-1.37127	109,150,948,4082	ADCY3,ADRA2A,CD36,MARCKS	4/108
20_Member	GO Biological Processes	GO:0022600	digestive system process	-2.65558	-0.880544	150,948,4192	ADRA2A,CD36,MDK	3/78
20_Member	Reactome Gene Sets	R-HSA-422356	Regulation of insulin secretion	-2.65558	-0.880544	150,948,4082	ADRA2A,CD36,MARCKS	3/78
20_Member	GO Biological Processes	GO:1903036	positive regulation of response to wounding	-2.62423	-0.862363	150,948,4192	ADRA2A,CD36,MDK	3/80
20_Member	GO Biological Processes	GO:0007586	digestion	-2.22482	-0.540321	150,948,4192	ADRA2A,CD36,MDK	3/111
20_Member	GO Biological Processes	GO:0001819	positive regulation of cytokine production	-2.18026	-0.505161	150,947,948,972,3428,4192	ADRA2A,CD34,CD36,CD74,IFI16,MDK	6/505
